# Supplementary material for: Evaluation of search-enabled pretrained Large Language Models on retrieval tasks for the PubChem database
Source: Bioinform Adv. 2025 Mar 24;5(1):vbaf064. doi: 10.1093/bioadv/vbaf064 (PMC12073969; doi:10.1093/bioadv/vbaf064)
Supplement: vbaf064_Supplementary_Data [file vbaf064_supplementary_data.zip]

Archive with 3 entries (3 files):
- Supporting File 2_ Gold Answers Snippets and GPT Responses.pdf
- Supporing_File_1___PubChem_LLM_Retrieval.pdf
- Supporting File 3.xlsx
