# Supplementary material for: Evaluation of search-enabled pretrained Large Language Models on retrieval tasks for the PubChem database
Source: Bioinform Adv. 2025 Mar 24;5(1):vbaf064. doi: 10.1093/bioadv/vbaf064 (PMC12073969; doi:10.1093/bioadv/vbaf064)
Supplement: vbaf064_Supplementary_Data [file vbaf064_supplementary_data.zip › Supporting File 3.xlsx]

## Sheet: Index
Evaluation of search-enabled Pre-trained Large Language Models on retrieval tasks for the PubChem Database
Supporting File 3
Ash Sze and Soha Hassoun
Tufts University
The following group of sheets contains the Gold answers from protocols 1-8, through running the protocol on the PubChem web interface:
Protocol 1 Gold	Gold resposne for finding genes and proteins that interact with a given compound, made specific for losartan.
Protocol 2 Gold	Gold response for finding drug-like compounds similar to a query compound through 2-D similarity search, made specific for losartan filtered through Lipinski’s rule of 5.
Protocol 3 Gold	Gold response for finding compounds similar to a query compound through 3-D similarity search, made specific for losartan.
Protocol 4 Gold	Gold response for getting the bioactivity data for the hit compounds from substructure search, made specific for C1=CC=C(C=C1)C2=CC=CC=C2C3=N[N]N=N3.
Protocol 5 Gold	Gold response for finding drugs that target a particular gene, made specific for the gene type 1 angiotensin receptor (human).
Protocol 6 Gold (human)	Gold response for getting bioactivity data of all chemicals tested against a protein, made specific for the protein type 1 angiotensin II receptor (human).
Protocol 6 Gold (Norway rat)	Gold response for getting bioactivity data of all chemicals tested against a protein, made specific for the protein type 1 angiotensin II receptor (Norway rat).
Protocol 7 Gold	Gold response or finding compounds annotated with classifications or ontological terms, made specific for “antihypertensive agents” and “anti-arrhythmia agents.”
Protocol 8 Gold (same isotope)	Gold response for getting stereoisomers of a compound through identity search, made specific for a search on “CID 60846 structure.”
Protocol 8 Gold (same stereo)	Gold response for getting isotopomers of a compound through identity search, made specific for a search on “CID 60846 structure.”

## Sheet: Protocol 1 Gold
id	cid	dsn	cmpdname	srccmpd	srccmpdname	srccmpdurl	srctarget	srctargetname	srctargeturl	protacxn	protname	geneid	genename	taxid	taxname	action	actname	actvalue	evids	evurls	pmids	dois	citations
446239	3961	DrugBank	Losartan	DB00678	Losartan	https://www.drugbank.ca/drugs/DB00678	BE0000703	Bile salt export pump	https://www.drugbank.ca/bio_entities/BE0000703	O95342	Bile salt export pump	8647	ABCB11	9606	Homo sapiens (human)	Substrate			PMID:24014644	https://www.ncbi.nlm.nih.gov/pubmed/24014644	24014644
446240	3961	DrugBank	Losartan	DB00678	Losartan	https://www.drugbank.ca/drugs/DB00678	BE0000062	Type-1 angiotensin II receptor	https://www.drugbank.ca/bio_entities/BE0000062	P30556	Type-1 angiotensin II receptor	185	AGTR1	9606	Homo sapiens (human)	Antagonist			PMID:15573751|PMID:11752352|PMID:15991937|PMID:12710529|PMID:12719755|PMID:15026875	https://www.ncbi.nlm.nih.gov/pubmed/15573751|https://www.ncbi.nlm.nih.gov/pubmed/11752352|https://www.ncbi.nlm.nih.gov/pubmed/15991937|https://www.ncbi.nlm.nih.gov/pubmed/12710529|https://www.ncbi.nlm.nih.gov/pubmed/12719755|https://www.ncbi.nlm.nih.gov/pubmed/15026875	15573751|11752352|15991937|12710529|12719755|15026875
446436	3961	DrugBank	Losartan	DB00678	Losartan	https://www.drugbank.ca/drugs/DB00678	BE0002793	Cytochrome P450 2C9	https://www.drugbank.ca/bio_entities/BE0002793	P11712	Cytochrome P450 2C9	1559	CYP2C9	9606	Homo sapiens (human)	Substrate			PMID:10678291|PMID:16029066|PMID:11823761|PMID:19515014	https://www.ncbi.nlm.nih.gov/pubmed/10678291|https://www.ncbi.nlm.nih.gov/pubmed/16029066|https://www.ncbi.nlm.nih.gov/pubmed/11823761|https://www.ncbi.nlm.nih.gov/pubmed/19515014	10678291|16029066|11823761|19515014
446437	3961	DrugBank	Losartan	DB00678	Losartan	https://www.drugbank.ca/drugs/DB00678	BE0002638	Cytochrome P450 3A4	https://www.drugbank.ca/bio_entities/BE0002638	P08684	Cytochrome P450 3A4	1576	CYP3A4	9606	Homo sapiens (human)	Substrate|Inhibitor			PMID:10678291|PMID:16029066|PMID:19515014|PMID:25424246	https://www.ncbi.nlm.nih.gov/pubmed/10678291|https://www.ncbi.nlm.nih.gov/pubmed/16029066|https://www.ncbi.nlm.nih.gov/pubmed/19515014|https://www.ncbi.nlm.nih.gov/pubmed/25424246	10678291|16029066|19515014|25424246
446438	3961	DrugBank	Losartan	DB00678	Losartan	https://www.drugbank.ca/drugs/DB00678	BE0003536	Cytochrome P450 2C19	https://www.drugbank.ca/bio_entities/BE0003536	P33261	Cytochrome P450 2C19	1557	CYP2C19	9606	Homo sapiens (human)	Inhibitor			PMID:10877007	https://www.ncbi.nlm.nih.gov/pubmed/10877007	10877007
446439	3961	DrugBank	Losartan	DB00678	Losartan	https://www.drugbank.ca/drugs/DB00678	BE0003541	UDP-glucuronosyltransferase 1-1	https://www.drugbank.ca/bio_entities/BE0003541	P22309	UDP-glucuronosyltransferase 1A1	54658	UGT1A1	9606	Homo sapiens (human)	Substrate			PMID:19515014	https://www.ncbi.nlm.nih.gov/pubmed/19515014	19515014
446440	3961	DrugBank	Losartan	DB00678	Losartan	https://www.drugbank.ca/drugs/DB00678	BE0003677	UDP-glucuronosyltransferase 1-3	https://www.drugbank.ca/bio_entities/BE0003677	P35503	UDP-glucuronosyltransferase 1A3	54659	UGT1A3	9606	Homo sapiens (human)	Substrate			PMID:19515014	https://www.ncbi.nlm.nih.gov/pubmed/19515014	19515014
446441	3961	DrugBank	Losartan	DB00678	Losartan	https://www.drugbank.ca/drugs/DB00678	BE0003678	UDP-glucuronosyltransferase 1-10	https://www.drugbank.ca/bio_entities/BE0003678	Q9HAW8	UDP-glucuronosyltransferase 1A10	54575	UGT1A10	9606	Homo sapiens (human)	Substrate			PMID:19515014	https://www.ncbi.nlm.nih.gov/pubmed/19515014	19515014
446442	3961	DrugBank	Losartan	DB00678	Losartan	https://www.drugbank.ca/drugs/DB00678	BE0003679	UDP-glucuronosyltransferase 2B7	https://www.drugbank.ca/bio_entities/BE0003679	P16662	UDP-glucuronosyltransferase 2B7	7364	UGT2B7	9606	Homo sapiens (human)	Substrate			PMID:19515014	https://www.ncbi.nlm.nih.gov/pubmed/19515014	19515014
446443	3961	DrugBank	Losartan	DB00678	Losartan	https://www.drugbank.ca/drugs/DB00678	BE0003680	UDP-glucuronosyltransferase 2B17	https://www.drugbank.ca/bio_entities/BE0003680	O75795	UDP-glucuronosyltransferase 2B17	7367	UGT2B17	9606	Homo sapiens (human)	Substrate			PMID:19515014	https://www.ncbi.nlm.nih.gov/pubmed/19515014	19515014
446444	3961	DrugBank	Losartan	DB00678	Losartan	https://www.drugbank.ca/drugs/DB00678	BE0002887	Cytochrome P450 2C8	https://www.drugbank.ca/bio_entities/BE0002887	P10632	Cytochrome P450 2C8	1558	CYP2C8	9606	Homo sapiens (human)	Inhibitor			PMID:25424246	https://www.ncbi.nlm.nih.gov/pubmed/25424246	25424246
446445	3961	DrugBank	Losartan	DB00678	Losartan	https://www.drugbank.ca/drugs/DB00678	BE0001032	Multidrug resistance protein 1	https://www.drugbank.ca/bio_entities/BE0001032	P08183	ATP-dependent translocase ABCB1	5243	ABCB1	9606	Homo sapiens (human)	Substrate|Inhibitor			PMID:8621716|PMID:11895100|PMID:10725273	https://www.ncbi.nlm.nih.gov/pubmed/8621716|https://www.ncbi.nlm.nih.gov/pubmed/11895100|https://www.ncbi.nlm.nih.gov/pubmed/10725273	8621716|11895100|10725273
446654	3961	DrugBank	Losartan	DB00678	Losartan	https://www.drugbank.ca/drugs/DB00678	BE0001066	Solute carrier family 22 member 6	https://www.drugbank.ca/bio_entities/BE0001066	Q4U2R8	Solute carrier family 22 member 6	9356	SLC22A6	9606	Homo sapiens (human)	Inhibitor			PMID:10049739	https://www.ncbi.nlm.nih.gov/pubmed/10049739	10049739
446655	3961	DrugBank	Losartan	DB00678	Losartan	https://www.drugbank.ca/drugs/DB00678	BE0004782	Solute carrier family 22 member 12	https://www.drugbank.ca/bio_entities/BE0004782	Q96S37	Solute carrier family 22 member 12	116085	SLC22A12	9606	Homo sapiens (human)	Inhibitor			PMID:22359229|PMID:8743498	https://www.ncbi.nlm.nih.gov/pubmed/22359229|https://www.ncbi.nlm.nih.gov/pubmed/8743498	22359229|8743498
446656	3961	DrugBank	Losartan	DB00678	Losartan	https://www.drugbank.ca/drugs/DB00678	BE0004783	Solute carrier family 2, facilitated glucose transporter member 9	https://www.drugbank.ca/bio_entities/BE0004783	Q9NRM0	Solute carrier family 2, facilitated glucose transporter member 9	56606	SLC2A9	9606	Homo sapiens (human)	Inhibitor			PMID:22359229|PMID:8743498	https://www.ncbi.nlm.nih.gov/pubmed/22359229|https://www.ncbi.nlm.nih.gov/pubmed/8743498	22359229|8743498
446657	3961	DrugBank	Losartan	DB00678	Losartan	https://www.drugbank.ca/drugs/DB00678	BE0000530	Serum albumin	https://www.drugbank.ca/bio_entities/BE0000530	P02768	Albumin	213	ALB	9606	Homo sapiens (human)	Substrate			PMID:16029066	https://www.ncbi.nlm.nih.gov/pubmed/16029066	16029066

## Sheet: Protocol 2 Gold
cid	cmpdname	cmpdsynonym	mw	mf	polararea	complexity	xlogp	heavycnt	hbonddonor	hbondacc	rotbonds	inchi	isosmiles	canonicalsmiles	inchikey	iupacname	exactmass	monoisotopicmass	charge	covalentunitcnt	isotopeatomcnt	totalatomstereocnt	definedatomstereocnt	undefinedatomstereocnt	totalbondstereocnt	definedbondstereocnt	undefinedbondstereocnt	pclidcnt	gpidcnt	gpfamilycnt	neighbortype	meshheadings	annothits	annothitcnt	aids	cidcdate	sidsrcname	depcatg	annotation
3961	Losartan	losartan|114798-26-4|DUP 89|allisartan|Angizaar|Losartic|Hyzaar|Cozaar|Lozap|LOSARTAN POTASSIUM|CHEBI:6541|DUP-89|DTXSID7023227|UNII-JMS50MPO89|JMS50MPO89|Losartan (INN)|NSC-758699|HGP1405|HGP-1405|(1-((2'-(1H-tetrazol-5-yl)-[1,1'-biphenyl]-4-yl)methyl)-2-butyl-4-chloro-1H-imidazol-5-yl)methanol|(2-butyl-4-chloro-1-{[2'-(1H-tetrazol-5-yl)biphenyl-4-yl]methyl}-1H-imidazol-5-yl)methanol|[2-butyl-5-…	422.9	C22H23ClN6O	92.5	520	4.3	30	2	5	8	InChI=1S/C22H23ClN6O/c1-2-3-8-20-24-21(23)19(14-30)29(20)13-15-9-11-16(12-10-15)17-6-4-5-7-18(17)22-25-27-28-26-22/h4-7,9-12,30H,2-3,8,13-14H2,1H3,(H,25,26,27,28)	CCCCC1=NC(=C(N1CC2=CC=C(C=C2)C3=CC=CC=C3C4=NNN=N4)CO)Cl	CCCCC1=NC(=C(N1CC2=CC=C(C=C2)C3=CC=CC=C3C4=NNN=N4)CO)Cl	PSIFNNKUMBGKDQ-UHFFFAOYSA-N	[2-butyl-5-chloro-3-[[4-[2-(2H-tetrazol-5-yl)phenyl]phenyl]methyl]imidazol-4-yl]methanol	422.162	422.162	0	1	0	0	0	0	0	0	0	9300	51443	10443	2D+3D	Losartan	Biological Test Results|Interactions and Pathways|Chemical and Physical Properties|Classification|Drug and Medication Information|Identification|Literature|Patents|Pharmacology and Biochemistry|Safety and Hazards|Toxicity|Use and Manufacturing|Associated Disorders and Diseases|Spectral Information|Biological Test Results: Active|Biological Test Results: Micromolar|Biological Test Results: Nanomol…	17	875|880|881|884|885|887|889|892|893|894|900|902|910|923|924|927|930|940|995|1030|1195|1379|1422|1452|1454|1457|1458|1460|1463|1467|1468|1469|1471|1476|1477|1478|1479|1487|1490|1519|1688|1766|1768|1865|1948|2063|2101|2107|2112|2147|2240|2241|2275|2313|2322|2330|2451|2472|2517|2528|2546|2549|2551|2662|8003|9310|10690|13548|18415|23693|37514|37517|37524|37538|37542|37543|37546|37673|37674|37676|3768…	20050325	001Chemical|10X CHEM|1st Scientific|3B Scientific (Wuhan) Corp|3WAY PHARM INC|A2B Chem|AA BLOCKS|Aaron Chemicals LLC|AbaChemScene|ABBLIS Chemicals|abcr GmbH|Abe Lab, University of Texas MD Anderson Cancer Center|ABI Chem|AbMole Bioscience|AbovChem LLC|Accela ChemBio Inc.|Achemtek|Acmec Biochemical|Acorn PharmaTech Product List|ACT Chemical|Activate Scientific|AEchem Scientific Corp., USA|AHH Chem…	Chemical Vendors|Curation Efforts|Governmental Organizations|Journal Publishers|Legacy Depositors|NIH Initiatives|Research and Development|Subscription Services	C78274 - Agent Affecting Cardiovascular System > C270 - Antihypertensive Agent > C66930 - Angiotensin II Receptor Antagonist|D002317 - Cardiovascular Agents > D000959 - Antihypertensive Agents|D057911 - Angiotensin Receptor Antagonists > D047228 - Angiotensin II Type 1 Receptor Blockers|D002317 - Cardiovascular Agents > D000889 - Anti-Arrhythmia Agents|C - Cardiovascular system > C09 - Agents act…
108185	Losartan carboxylic acid	Losartan carboxylic acid|124750-92-1|EXP-3174|Exp3174|EXP 3174|E-3174|Carboxylosartan|CHEBI:74125|2-butyl-5-chloro-3-[[4-[2-(2H-tetrazol-5-yl)phenyl]phenyl]methyl]imidazole-4-carboxylic acid|CHEMBL907|GD76OCH73X|2-Butyl-4-chloro-1-[(2'-(1-H-tetrazol-5-yl)[1,1'-biphenyl]-4-yl)methyl]-1-H-imidazole-5-carboxylic acid|1H-Imidazole-5-carboxylic acid, 2-butyl-4-chloro-1-[[2'-(2H-tetrazol-5-yl)[1,1'-bip…	436.9	C22H21ClN6O2	110	590	5	31	2	6	8	InChI=1S/C22H21ClN6O2/c1-2-3-8-18-24-20(23)19(22(30)31)29(18)13-14-9-11-15(12-10-14)16-6-4-5-7-17(16)21-25-27-28-26-21/h4-7,9-12H,2-3,8,13H2,1H3,(H,30,31)(H,25,26,27,28)	CCCCC1=NC(=C(N1CC2=CC=C(C=C2)C3=CC=CC=C3C4=NNN=N4)C(=O)O)Cl	CCCCC1=NC(=C(N1CC2=CC=C(C=C2)C3=CC=CC=C3C4=NNN=N4)C(=O)O)Cl	ZEUXAIYYDDCIRX-UHFFFAOYSA-N	2-butyl-5-chloro-3-[[4-[2-(2H-tetrazol-5-yl)phenyl]phenyl]methyl]imidazole-4-carboxylic acid	436.141	436.141	0	1	0	0	0	0	0	0	0	450	1174	258	2D+3D		Biological Test Results|Interactions and Pathways|Chemical and Physical Properties|Classification|Literature|Patents|Pharmacology and Biochemistry|Toxicity|Associated Disorders and Diseases|Spectral Information|Biological Test Results: Active|Biological Test Results: Micromolar|Biological Test Results: Nanomolar	13	2063|18415|23693|23918|27037|27862|28322|29138|37542|37546|37681|37685|37690|37698|37830|37836|37843|37969|37973|39031|39047|39342|39498|39503|39504|39505|39524|39631|39641|39652|39791|39801|39809|39810|39812|165359|165371|167381|167384|169539|174246|175105|175106|175107|175109|177014|177200|177201|177204|177209|177210|179987|182621|182953|183746|183747|183748|183749|183750|183751|183756|183757|1…	20050808	10X CHEM|1st Scientific|3B Scientific (Wuhan) Corp|3WAY PHARM INC|A2B Chem|AA BLOCKS|Aaron Chemicals LLC|AbaChemScene|abcr GmbH|ABI Chem|AbMole Bioscience|Achemica|Achemtek|Acmec Biochemical|Acorn PharmaTech Product List|Adooq BioScience|AEchem Scientific Corp., USA|AHH Chemical co.,ltd|AKos Consulting & Solutions|Alfa Chemistry|Alsachim|Amadis Chemical|Ambeed|AN PharmaTech|Angel Pharmatech Ltd.|…	Chemical Vendors|Curation Efforts|Governmental Organizations|Journal Publishers|Legacy Depositors|NIH Initiatives|Research and Development|Subscription Services	D002317 - Cardiovascular Agents > D000889 - Anti-Arrhythmia Agents|D002317 - Cardiovascular Agents > D000959 - Antihypertensive Agents
9823584	4-Chloro-2-propyl-1-[[2'-(tetrazol-5-yl)biphenyl-4-yl]methyl]imidazole-5-carboxylic acid	SCHEMBL855|CHEMBL4761399|FWAXAMHMBJMAOD-UHFFFAOYSA-N|4-chloro-2-propyl-1-[[2'-(tetrazol-5-yl)biphenyl-4-yl]methyl]imidazole-5-carboxylic acid	422.9	C21H19ClN6O2	110	576	4.5	30	2	6	7	InChI=1S/C21H19ClN6O2/c1-2-5-17-23-19(22)18(21(29)30)28(17)12-13-8-10-14(11-9-13)15-6-3-4-7-16(15)20-24-26-27-25-20/h3-4,6-11H,2,5,12H2,1H3,(H,29,30)(H,24,25,26,27)	CCCC1=NC(=C(N1CC2=CC=C(C=C2)C3=CC=CC=C3C4=NNN=N4)C(=O)O)Cl	CCCC1=NC(=C(N1CC2=CC=C(C=C2)C3=CC=CC=C3C4=NNN=N4)C(=O)O)Cl	FWAXAMHMBJMAOD-UHFFFAOYSA-N	5-chloro-2-propyl-3-[[4-[2-(2H-tetrazol-5-yl)phenyl]phenyl]methyl]imidazole-4-carboxylic acid	422.126	422.126	0	1	0	0	0	0	0	0	0	0	36	17	2D+3D		Biological Test Results|Classification|Patents	3	1692291|1692293	20061025	ChEMBL|ChemSpider|Google Patents|IBM|NextBio|NextMove Software|PATENTSCOPE (WIPO)|SureChEMBL|Thomson Pharma	Curation Efforts|Governmental Organizations|Journal Publishers|Legacy Depositors|Research and Development|Subscription Services
9844369	[5-chloro-2-propyl-3-[[4-[2-(2H-tetrazol-5-yl)phenyl]phenyl]methyl]imidazol-4-yl]methanol	SCHEMBL962|L001960	408.9	C21H21ClN6O	92.5	506	3.7	29	2	5	7	InChI=1S/C21H21ClN6O/c1-2-5-19-23-20(22)18(13-29)28(19)12-14-8-10-15(11-9-14)16-6-3-4-7-17(16)21-24-26-27-25-21/h3-4,6-11,29H,2,5,12-13H2,1H3,(H,24,25,26,27)	CCCC1=NC(=C(N1CC2=CC=C(C=C2)C3=CC=CC=C3C4=NNN=N4)CO)Cl	CCCC1=NC(=C(N1CC2=CC=C(C=C2)C3=CC=CC=C3C4=NNN=N4)CO)Cl	QFRIGXOYKIIKBJ-UHFFFAOYSA-N	[5-chloro-2-propyl-3-[[4-[2-(2H-tetrazol-5-yl)phenyl]phenyl]methyl]imidazol-4-yl]methanol	408.147	408.147	0	1	0	0	0	0	0	0	0	0	42	17	2D+3D		Biological Test Results|Patents|Biological Test Results: Active	3	2063	20061025	ChemSpider|GLIDA, GPCR-Ligand Database|Google Patents|IBM|Japan Chemical Substance Dictionary (Nikkaji)|NextBio|PATENTSCOPE (WIPO)|SureChEMBL|Thomson Pharma	Curation Efforts|Governmental Organizations|Journal Publishers|Legacy Depositors|Research and Development|Subscription Services
9846177	[2-propyl-3-[[4-[2-(2H-tetrazol-5-yl)phenyl]phenyl]methyl]-5-(trifluoromethyl)imidazol-4-yl]methanol	CHEMBL171524|SCHEMBL287|XPMBXUKZORIEPH-UHFFFAOYSA-N|BDBM50212830|[2-propyl-3-[[4-[2-(2H-tetrazol-5-yl)phenyl]phenyl]methyl]-5-(trifluoromethyl)imidazol-4-yl]methanol	442.4	C22H21F3N6O	92.5	589	3.7	32	2	8	7	InChI=1S/C22H21F3N6O/c1-2-5-19-26-20(22(23,24)25)18(13-32)31(19)12-14-8-10-15(11-9-14)16-6-3-4-7-17(16)21-27-29-30-28-21/h3-4,6-11,32H,2,5,12-13H2,1H3,(H,27,28,29,30)	CCCC1=NC(=C(N1CC2=CC=C(C=C2)C3=CC=CC=C3C4=NNN=N4)CO)C(F)(F)F	CCCC1=NC(=C(N1CC2=CC=C(C=C2)C3=CC=CC=C3C4=NNN=N4)CO)C(F)(F)F	XPMBXUKZORIEPH-UHFFFAOYSA-N	[2-propyl-3-[[4-[2-(2H-tetrazol-5-yl)phenyl]phenyl]methyl]-5-(trifluoromethyl)imidazol-4-yl]methanol	442.173	442.173	0	1	0	0	0	0	0	0	0	0	42	19	2D+3D		Biological Test Results|Classification|Patents|Biological Test Results: Active|Biological Test Results: Micromolar	5	39337	20061025	BindingDB|ChEMBL|ChemSpider|ECI Group, LCSB, University of Luxembourg|Google Patents|IBM|NextBio|PATENTSCOPE (WIPO)|SureChEMBL|Thomson Pharma	Curation Efforts|Governmental Organizations|Journal Publishers|Legacy Depositors|Research and Development|Subscription Services
9867801	Losartan metabolite M2	141675-57-2|Losartan metabolite M2|OMEGA-1-HYDROXY LOSARTAN|4CPU4XV9Z3|UNII-4CPU4XV9Z3|4-[4-chloro-5-(hydroxymethyl)-1-[[4-[2-(2H-tetrazol-5-yl)phenyl]phenyl]methyl]imidazol-2-yl]butan-2-ol|1H-Imidazole-2-propanol, 4-chloro-5-(hydroxymethyl)-alpha-methyl-1-((2'-(2H-tetrazol-5-yl)(1,1'-biphenyl)-4-yl)methyl)-|4-Chloro-5-(hydroxymethyl)-alpha-methyl-1-((2'-(2H-tetrazol-5-yl)(1,1'-biphenyl)-4-yl)met…	438.9	C22H23ClN6O2	113	552	3	31	3	6	8	InChI=1S/C22H23ClN6O2/c1-14(31)6-11-20-24-21(23)19(13-30)29(20)12-15-7-9-16(10-8-15)17-4-2-3-5-18(17)22-25-27-28-26-22/h2-5,7-10,14,30-31H,6,11-13H2,1H3,(H,25,26,27,28)	CC(CCC1=NC(=C(N1CC2=CC=C(C=C2)C3=CC=CC=C3C4=NNN=N4)CO)Cl)O	CC(CCC1=NC(=C(N1CC2=CC=C(C=C2)C3=CC=CC=C3C4=NNN=N4)CO)Cl)O	RPKQQYYBEFCTLZ-UHFFFAOYSA-N	4-[4-chloro-5-(hydroxymethyl)-1-[[4-[2-(2H-tetrazol-5-yl)phenyl]phenyl]methyl]imidazol-2-yl]butan-2-ol	438.157	438.157	0	1	0	1	0	1	0	0	0	0	5	4	2D+3D		Classification|Patents|Pharmacology and Biochemistry	3		20061025	A2B Chem|AA BLOCKS|Ambinter|BenchChem|BLD Pharm|Chembase.cn|ChEMBL|ChemIDplus|Chemieliva Pharmaceutical Co., Ltd|ChemSpider|Clearsynth|CymitQuimica|DiscoveryGate|EPA DSSTox|FDA Global Substance Registration System (GSRS)|Finetech Industry Limited|Google Patents|IBM|Japan Chemical Substance Dictionary (Nikkaji)|LGC Standards|MuseChem|NextBio|NORMAN Suspect List Exchange|PATENTSCOPE (WIPO)|RR Scien…	Chemical Vendors|Curation Efforts|Governmental Organizations|Journal Publishers|Legacy Depositors|Research and Development|Subscription Services
9911047	Losartan metabolite M5	141675-59-4|Losartan metabolite M5|OMEGA-3-HYDROXY LOSARTAN|MJZ8FR7W5Q|UNII-MJZ8FR7W5Q|1-[4-chloro-5-(hydroxymethyl)-1-[[4-[2-(2H-tetrazol-5-yl)phenyl]phenyl]methyl]imidazol-2-yl]butan-1-ol|1-(4-Chloro-5-(hydroxymethyl)-1-((4-(2-(2H-tetrazol-5-yl)phenyl)phenyl)methyl)imidazol-2-yl)butan-1-ol|1H-Imidazole-2,5-dimethanol, 4-chloro-alpha2-propyl-1-((2'-(2H-tetrazol-5-yl)(1,1'-biphenyl)-4-yl)methyl)-…	438.9	C22H23ClN6O2	113	552	3	31	3	6	8	InChI=1S/C22H23ClN6O2/c1-2-5-19(31)22-24-20(23)18(13-30)29(22)12-14-8-10-15(11-9-14)16-6-3-4-7-17(16)21-25-27-28-26-21/h3-4,6-11,19,30-31H,2,5,12-13H2,1H3,(H,25,26,27,28)	CCCC(C1=NC(=C(N1CC2=CC=C(C=C2)C3=CC=CC=C3C4=NNN=N4)CO)Cl)O	CCCC(C1=NC(=C(N1CC2=CC=C(C=C2)C3=CC=CC=C3C4=NNN=N4)CO)Cl)O	MGRMJQDIUBITKP-UHFFFAOYSA-N	1-[4-chloro-5-(hydroxymethyl)-1-[[4-[2-(2H-tetrazol-5-yl)phenyl]phenyl]methyl]imidazol-2-yl]butan-1-ol	438.157	438.157	0	1	0	1	0	1	0	0	0	0	5	4	2D+3D		Classification|Patents|Pharmacology and Biochemistry	3		20061025	A2B Chem|AA BLOCKS|Ambinter|BenchChem|Chembase.cn|ChEMBL|ChemIDplus|Chemieliva Pharmaceutical Co., Ltd|ChemSpider|Clearsynth|CymitQuimica|DiscoveryGate|EPA DSSTox|FDA Global Substance Registration System (GSRS)|Finetech Industry Limited|Google Patents|IBM|Japan Chemical Substance Dictionary (Nikkaji)|LGC Standards|MuseChem|NextBio|NORMAN Suspect List Exchange|PATENTSCOPE (WIPO)|RR Scientific|SCRI…	Chemical Vendors|Curation Efforts|Governmental Organizations|Journal Publishers|Legacy Depositors|Research and Development|Subscription Services
9979425	[5-butyl-2-(hydroxymethyl)-1-[[4-[2-(2H-tetrazol-5-yl)phenyl]phenyl]methyl]imidazol-4-yl]methanol		418.5	C23H26N6O2	113	532	2.5	31	3	6	9	InChI=1S/C23H26N6O2/c1-2-3-8-21-20(14-30)24-22(15-31)29(21)13-16-9-11-17(12-10-16)18-6-4-5-7-19(18)23-25-27-28-26-23/h4-7,9-12,30-31H,2-3,8,13-15H2,1H3,(H,25,26,27,28)	CCCCC1=C(N=C(N1CC2=CC=C(C=C2)C3=CC=CC=C3C4=NNN=N4)CO)CO	CCCCC1=C(N=C(N1CC2=CC=C(C=C2)C3=CC=CC=C3C4=NNN=N4)CO)CO	QNCKCBFZZCOEAX-UHFFFAOYSA-N	[5-butyl-2-(hydroxymethyl)-1-[[4-[2-(2H-tetrazol-5-yl)phenyl]phenyl]methyl]imidazol-4-yl]methanol	418.212	418.212	0	1	0	0	0	0	0	0	0	0	0	0	2D+3D			0		20061025	ChemSpider|Japan Chemical Substance Dictionary (Nikkaji)|NextBio|Thomson Pharma	Governmental Organizations|Journal Publishers|Legacy Depositors|Research and Development|Subscription Services
10341959	[5-butyl-2-(hydroxymethyl)-3-[[4-[2-(2H-tetrazol-5-yl)phenyl]phenyl]methyl]imidazol-4-yl]methanol		418.5	C23H26N6O2	113	532	2.5	31	3	6	9	InChI=1S/C23H26N6O2/c1-2-3-8-20-21(14-30)29(22(15-31)24-20)13-16-9-11-17(12-10-16)18-6-4-5-7-19(18)23-25-27-28-26-23/h4-7,9-12,30-31H,2-3,8,13-15H2,1H3,(H,25,26,27,28)	CCCCC1=C(N(C(=N1)CO)CC2=CC=C(C=C2)C3=CC=CC=C3C4=NNN=N4)CO	CCCCC1=C(N(C(=N1)CO)CC2=CC=C(C=C2)C3=CC=CC=C3C4=NNN=N4)CO	YJCSYOFTQPYVBY-UHFFFAOYSA-N	[5-butyl-2-(hydroxymethyl)-3-[[4-[2-(2H-tetrazol-5-yl)phenyl]phenyl]methyl]imidazol-4-yl]methanol	418.212	418.212	0	1	0	0	0	0	0	0	0	0	0	0	2D+3D			0		20061025	ChemSpider|NextBio|Thomson Pharma	Journal Publishers|Legacy Depositors|Research and Development|Subscription Services
11270805	[2-butyl-5-chloro-3-[4-[2-(2H-tetrazol-5-yl)phenyl]phenyl]imidazol-4-yl]methanol	SCHEMBL2927903	408.9	C21H21ClN6O	92.5	506	4.4	29	2	5	7	InChI=1S/C21H21ClN6O/c1-2-3-8-19-23-20(22)18(13-29)28(19)15-11-9-14(10-12-15)16-6-4-5-7-17(16)21-24-26-27-25-21/h4-7,9-12,29H,2-3,8,13H2,1H3,(H,24,25,26,27)	CCCCC1=NC(=C(N1C2=CC=C(C=C2)C3=CC=CC=C3C4=NNN=N4)CO)Cl	CCCCC1=NC(=C(N1C2=CC=C(C=C2)C3=CC=CC=C3C4=NNN=N4)CO)Cl	GIRNCFBNEDMYLC-UHFFFAOYSA-N	[2-butyl-5-chloro-3-[4-[2-(2H-tetrazol-5-yl)phenyl]phenyl]imidazol-4-yl]methanol	408.147	408.147	0	1	0	0	0	0	0	0	0	0	16	4	2D+3D		Patents	1		20061026	ChemSpider|Google Patents|IBM|NextBio|PATENTSCOPE (WIPO)|SureChEMBL|Thomson Pharma	Curation Efforts|Governmental Organizations|Journal Publishers|Legacy Depositors|Research and Development|Subscription Services
11531866	[2-[(E)-but-1-enyl]-5-chloro-3-[[4-[2-(2H-tetrazol-5-yl)phenyl]phenyl]methyl]imidazol-4-yl]methanol	SCHEMBL683439|SCHEMBL6545686	420.9	C22H21ClN6O	92.5	558	4	30	2	5	7	InChI=1S/C22H21ClN6O/c1-2-3-8-20-24-21(23)19(14-30)29(20)13-15-9-11-16(12-10-15)17-6-4-5-7-18(17)22-25-27-28-26-22/h3-12,30H,2,13-14H2,1H3,(H,25,26,27,28)/b8-3+	CC/C=C/C1=NC(=C(N1CC2=CC=C(C=C2)C3=CC=CC=C3C4=NNN=N4)CO)Cl	CCC=CC1=NC(=C(N1CC2=CC=C(C=C2)C3=CC=CC=C3C4=NNN=N4)CO)Cl	UPWUBHHRUIJILD-FPYGCLRLSA-N	[2-[(E)-but-1-enyl]-5-chloro-3-[[4-[2-(2H-tetrazol-5-yl)phenyl]phenyl]methyl]imidazol-4-yl]methanol	420.147	420.147	0	1	0	0	0	0	1	1	0	0	8	7	2D+3D		Patents	1		20061026	ChemSpider|Google Patents|NextBio|PATENTSCOPE (WIPO)|SCRIPDB|SureChEMBL|Thomson Pharma	Curation Efforts|Governmental Organizations|Journal Publishers|Legacy Depositors|Research and Development|Subscription Services
11598393	[5-(1,1,2,2,2-pentafluoroethyl)-2-propyl-3-[[4-[2-(2H-tetrazol-5-yl)phenyl]phenyl]methyl]imidazol-4-yl]methanol	CHEMBL170944|SCHEMBL317|WBCQJEXSKJETDT-UHFFFAOYSA-N|BDBM50212829|L002871|[5-(1,1,2,2,2-pentafluoroethyl)-2-propyl-3-[[4-[2-(2H-tetrazol-5-yl)phenyl]phenyl]methyl]imidazol-4-yl]methanol	492.4	C23H21F5N6O	92.5	677	4.4	35	2	10	8	InChI=1S/C23H21F5N6O/c1-2-5-19-29-20(22(24,25)23(26,27)28)18(13-35)34(19)12-14-8-10-15(11-9-14)16-6-3-4-7-17(16)21-30-32-33-31-21/h3-4,6-11,35H,2,5,12-13H2,1H3,(H,30,31,32,33)	CCCC1=NC(=C(N1CC2=CC=C(C=C2)C3=CC=CC=C3C4=NNN=N4)CO)C(C(F)(F)F)(F)F	CCCC1=NC(=C(N1CC2=CC=C(C=C2)C3=CC=CC=C3C4=NNN=N4)CO)C(C(F)(F)F)(F)F	WBCQJEXSKJETDT-UHFFFAOYSA-N	[5-(1,1,2,2,2-pentafluoroethyl)-2-propyl-3-[[4-[2-(2H-tetrazol-5-yl)phenyl]phenyl]methyl]imidazol-4-yl]methanol	492.17	492.17	0	1	0	0	0	0	0	0	0	0	46	14	2D+3D		Biological Test Results|Classification|Patents|Biological Test Results: Active|Biological Test Results: Micromolar	5	2063|39337	20061026	BindingDB|ChEMBL|ChemSpider|ECI Group, LCSB, University of Luxembourg|GLIDA, GPCR-Ligand Database|Google Patents|IBM|NextBio|PATENTSCOPE (WIPO)|SureChEMBL|Thomson Pharma	Curation Efforts|Governmental Organizations|Journal Publishers|Legacy Depositors|Research and Development|Subscription Services
14962867	[5-(2,5-dimethylpyrrol-1-yl)-2-propyl-3-[[4-[2-(2H-tetrazol-5-yl)phenyl]phenyl]methyl]imidazol-4-yl]methanol	CHEMBL307432|BDBM50230878	467.6	C27H29N7O	97.4	649	4.3	35	2	5	8	InChI=1S/C27H29N7O/c1-4-7-25-28-27(34-18(2)10-11-19(34)3)24(17-35)33(25)16-20-12-14-21(15-13-20)22-8-5-6-9-23(22)26-29-31-32-30-26/h5-6,8-15,35H,4,7,16-17H2,1-3H3,(H,29,30,31,32)	CCCC1=NC(=C(N1CC2=CC=C(C=C2)C3=CC=CC=C3C4=NNN=N4)CO)N5C(=CC=C5C)C	CCCC1=NC(=C(N1CC2=CC=C(C=C2)C3=CC=CC=C3C4=NNN=N4)CO)N5C(=CC=C5C)C	GFFSDLNOUYEOIG-UHFFFAOYSA-N	[5-(2,5-dimethylpyrrol-1-yl)-2-propyl-3-[[4-[2-(2H-tetrazol-5-yl)phenyl]phenyl]methyl]imidazol-4-yl]methanol	467.243	467.243	0	1	0	0	0	0	0	0	0	0	7	1	2D+3D		Biological Test Results|Classification|Patents|Biological Test Results: Active|Biological Test Results: Micromolar	5	37843|165371	20070209	BindingDB|ChEMBL|DiscoveryGate|Google Patents|Japan Chemical Substance Dictionary (Nikkaji)|PATENTSCOPE (WIPO)	Curation Efforts|Governmental Organizations|Legacy Depositors|Research and Development|Subscription Services
15029990	[2-butyl-5-chloro-3-[[4-[1-(2H-tetrazol-5-yl)cyclohexyl]phenyl]methyl]imidazol-4-yl]methanol	SCHEMBL9684692	429	C22H29ClN6O	92.5	526	4.9	30	2	5	8	InChI=1S/C22H29ClN6O/c1-2-3-7-19-24-20(23)18(15-30)29(19)14-16-8-10-17(11-9-16)22(12-5-4-6-13-22)21-25-27-28-26-21/h8-11,30H,2-7,12-15H2,1H3,(H,25,26,27,28)	CCCCC1=NC(=C(N1CC2=CC=C(C=C2)C3(CCCCC3)C4=NNN=N4)CO)Cl	CCCCC1=NC(=C(N1CC2=CC=C(C=C2)C3(CCCCC3)C4=NNN=N4)CO)Cl	AVSTYVZOIIVVAB-UHFFFAOYSA-N	[2-butyl-5-chloro-3-[[4-[1-(2H-tetrazol-5-yl)cyclohexyl]phenyl]methyl]imidazol-4-yl]methanol	428.209	428.209	0	1	0	0	0	0	0	0	0	0	4	1	2D+3D		Patents	1		20070209	Google Patents|PATENTSCOPE (WIPO)|SureChEMBL	Curation Efforts|Governmental Organizations|Research and Development
15099358	[3-Benzyl-5-chloro-2-(4-propan-2-ylphenyl)imidazol-4-yl]methanol		340.8	C20H21ClN2O	38	378	4.5	24	1	2	5	InChI=1S/C20H21ClN2O/c1-14(2)16-8-10-17(11-9-16)20-22-19(21)18(13-24)23(20)12-15-6-4-3-5-7-15/h3-11,14,24H,12-13H2,1-2H3	CC(C)C1=CC=C(C=C1)C2=NC(=C(N2CC3=CC=CC=C3)CO)Cl	CC(C)C1=CC=C(C=C1)C2=NC(=C(N2CC3=CC=CC=C3)CO)Cl	VWHYNFDQGRLUGN-UHFFFAOYSA-N	[3-benzyl-5-chloro-2-(4-propan-2-ylphenyl)imidazol-4-yl]methanol	340.134	340.134	0	1	0	0	0	0	0	0	0	0	0	0	2D+3D			0		20070209	Japan Chemical Substance Dictionary (Nikkaji)	Governmental Organizations
15698108	5-[2-[4-[[2-butyl-4-chloro-5-(hydroxymethyl)imidazol-1-yl]methyl]phenyl]phenyl]-2H-triazole-4-carbonitrile	CHEMBL86207|SCHEMBL546|BDBM50229436	446.9	C24H23ClN6O	103	635	4.5	32	2	5	8	InChI=1S/C24H23ClN6O/c1-2-3-8-22-27-24(25)21(15-32)31(22)14-16-9-11-17(12-10-16)18-6-4-5-7-19(18)23-20(13-26)28-30-29-23/h4-7,9-12,32H,2-3,8,14-15H2,1H3,(H,28,29,30)	CCCCC1=NC(=C(N1CC2=CC=C(C=C2)C3=CC=CC=C3C4=NNN=C4C#N)CO)Cl	CCCCC1=NC(=C(N1CC2=CC=C(C=C2)C3=CC=CC=C3C4=NNN=C4C#N)CO)Cl	AFFCHXJVZFBYMU-UHFFFAOYSA-N	5-[2-[4-[[2-butyl-4-chloro-5-(hydroxymethyl)imidazol-1-yl]methyl]phenyl]phenyl]-2H-triazole-4-carbonitrile	446.162	446.162	0	1	0	0	0	0	0	0	0	0	8	3	2D+3D		Biological Test Results|Classification|Patents|Biological Test Results: Active|Biological Test Results: Micromolar	5	39351|39354|169137|169141	20070212	BindingDB|ChEMBL|ChemSpider|Google Patents|IBM|Japan Chemical Substance Dictionary (Nikkaji)|PATENTSCOPE (WIPO)|SureChEMBL	Curation Efforts|Governmental Organizations|Legacy Depositors|Research and Development
15699051	{2-Butyl-5-chloro-3-[5-(1H-tetrazol-5-yl)-naphthalen-1-ylmethyl]-3H-imidazol-4-yl}-methanol	CHEMBL107862|BDBM50010150|{2-Butyl-5-chloro-3-[5-(1H-tetrazol-5-yl)-naphthalen-1-ylmethyl]-3H-imidazol-4-yl}-methanol	396.9	C20H21ClN6O	92.5	499	3.9	28	2	5	7	InChI=1S/C20H21ClN6O/c1-2-3-10-18-22-19(21)17(12-28)27(18)11-13-6-4-8-15-14(13)7-5-9-16(15)20-23-25-26-24-20/h4-9,28H,2-3,10-12H2,1H3,(H,23,24,25,26)	CCCCC1=NC(=C(N1CC2=C3C=CC=C(C3=CC=C2)C4=NNN=N4)CO)Cl	CCCCC1=NC(=C(N1CC2=C3C=CC=C(C3=CC=C2)C4=NNN=N4)CO)Cl	SXSVYJMURHZZEB-UHFFFAOYSA-N	[2-butyl-5-chloro-3-[[5-(2H-tetrazol-5-yl)naphthalen-1-yl]methyl]imidazol-4-yl]methanol	396.147	396.147	0	1	0	0	0	0	0	0	0	0	0	0	2D+3D		Biological Test Results|Classification|Biological Test Results: Active|Biological Test Results: Micromolar	4	39350|167560	20070212	BindingDB|ChEMBL|Japan Chemical Substance Dictionary (Nikkaji)	Curation Efforts|Governmental Organizations|Research and Development
15699052	{2-Butyl-5-chloro-3-[8-(1H-tetrazol-5-yl)-naphthalen-2-ylmethyl]-3H-imidazol-4-yl}-methanol	CHEMBL323179|BDBM50010149|{2-Butyl-5-chloro-3-[8-(1H-tetrazol-5-yl)-naphthalen-2-ylmethyl]-3H-imidazol-4-yl}-methanol	396.9	C20H21ClN6O	92.5	499	3.9	28	2	5	7	InChI=1S/C20H21ClN6O/c1-2-3-7-18-22-19(21)17(12-28)27(18)11-13-8-9-14-5-4-6-15(16(14)10-13)20-23-25-26-24-20/h4-6,8-10,28H,2-3,7,11-12H2,1H3,(H,23,24,25,26)	CCCCC1=NC(=C(N1CC2=CC3=C(C=CC=C3C4=NNN=N4)C=C2)CO)Cl	CCCCC1=NC(=C(N1CC2=CC3=C(C=CC=C3C4=NNN=N4)C=C2)CO)Cl	BFZAZZKUIPENSW-UHFFFAOYSA-N	[2-butyl-5-chloro-3-[[8-(2H-tetrazol-5-yl)naphthalen-2-yl]methyl]imidazol-4-yl]methanol	396.147	396.147	0	1	0	0	0	0	0	0	0	0	0	0	2D+3D		Biological Test Results|Classification	2	39350|167561|493017	20070212	Abbott Labs|BindingDB|ChEMBL|Japan Chemical Substance Dictionary (Nikkaji)	Curation Efforts|Governmental Organizations|Legacy Depositors|Research and Development
15699053	{2-Butyl-5-chloro-3-[6-(1H-tetrazol-5-yl)-naphthalen-1-ylmethyl]-3H-imidazol-4-yl}-methanol	CHEMBL320951|BDBM50010155|{2-Butyl-5-chloro-3-[6-(1H-tetrazol-5-yl)-naphthalen-1-ylmethyl]-3H-imidazol-4-yl}-methanol	396.9	C20H21ClN6O	92.5	499	3.9	28	2	5	7	InChI=1S/C20H21ClN6O/c1-2-3-7-18-22-19(21)17(12-28)27(18)11-15-6-4-5-13-10-14(8-9-16(13)15)20-23-25-26-24-20/h4-6,8-10,28H,2-3,7,11-12H2,1H3,(H,23,24,25,26)	CCCCC1=NC(=C(N1CC2=CC=CC3=C2C=CC(=C3)C4=NNN=N4)CO)Cl	CCCCC1=NC(=C(N1CC2=CC=CC3=C2C=CC(=C3)C4=NNN=N4)CO)Cl	FNMGOGGSFXNBTK-UHFFFAOYSA-N	[2-butyl-5-chloro-3-[[6-(2H-tetrazol-5-yl)naphthalen-1-yl]methyl]imidazol-4-yl]methanol	396.147	396.147	0	1	0	0	0	0	0	0	0	0	0	0	2D+3D		Biological Test Results|Classification|Biological Test Results: Active	3	39350|167560	20070212	BindingDB|ChEMBL|Japan Chemical Substance Dictionary (Nikkaji)	Curation Efforts|Governmental Organizations|Research and Development
15699054	{2-Butyl-5-chloro-3-[6-(1H-tetrazol-5-yl)-naphthalen-2-ylmethyl]-3H-imidazol-4-yl}-methanol	CHEMBL322071|BDBM50010144|{2-Butyl-5-chloro-3-[6-(1H-tetrazol-5-yl)-naphthalen-2-ylmethyl]-3H-imidazol-4-yl}-methanol	396.9	C20H21ClN6O	92.5	499	3.9	28	2	5	7	InChI=1S/C20H21ClN6O/c1-2-3-4-18-22-19(21)17(12-28)27(18)11-13-5-6-15-10-16(8-7-14(15)9-13)20-23-25-26-24-20/h5-10,28H,2-4,11-12H2,1H3,(H,23,24,25,26)	CCCCC1=NC(=C(N1CC2=CC3=C(C=C2)C=C(C=C3)C4=NNN=N4)CO)Cl	CCCCC1=NC(=C(N1CC2=CC3=C(C=C2)C=C(C=C3)C4=NNN=N4)CO)Cl	UZCAPRSSSKVUCG-UHFFFAOYSA-N	[2-butyl-5-chloro-3-[[6-(2H-tetrazol-5-yl)naphthalen-2-yl]methyl]imidazol-4-yl]methanol	396.147	396.147	0	1	0	0	0	0	0	0	0	0	0	0	2D+3D		Biological Test Results|Classification|Biological Test Results: Active|Biological Test Results: Micromolar	4	39350|167560	20070212	BindingDB|ChEMBL|Japan Chemical Substance Dictionary (Nikkaji)	Curation Efforts|Governmental Organizations|Research and Development
15699055	{2-Butyl-5-chloro-3-[7-(1H-tetrazol-5-yl)-naphthalen-2-ylmethyl]-3H-imidazol-4-yl}-methanol	CHEMBL105724|BDBM50010153|{2-Butyl-5-chloro-3-[7-(1H-tetrazol-5-yl)-naphthalen-2-ylmethyl]-3H-imidazol-4-yl}-methanol	396.9	C20H21ClN6O	92.5	499	3.9	28	2	5	7	InChI=1S/C20H21ClN6O/c1-2-3-4-18-22-19(21)17(12-28)27(18)11-13-5-6-14-7-8-15(10-16(14)9-13)20-23-25-26-24-20/h5-10,28H,2-4,11-12H2,1H3,(H,23,24,25,26)	CCCCC1=NC(=C(N1CC2=CC3=C(C=C2)C=CC(=C3)C4=NNN=N4)CO)Cl	CCCCC1=NC(=C(N1CC2=CC3=C(C=C2)C=CC(=C3)C4=NNN=N4)CO)Cl	MVTFABNYCADBDU-UHFFFAOYSA-N	[2-butyl-5-chloro-3-[[7-(2H-tetrazol-5-yl)naphthalen-2-yl]methyl]imidazol-4-yl]methanol	396.147	396.147	0	1	0	0	0	0	0	0	0	0	0	0	2D+3D		Biological Test Results|Classification	2	39349|167561	20070212	BindingDB|ChEMBL|Japan Chemical Substance Dictionary (Nikkaji)	Curation Efforts|Governmental Organizations|Research and Development
15699056	{2-Butyl-5-chloro-1-[6-(1H-tetrazol-5-yl)-naphthalen-2-ylmethyl]-1H-imidazol-4-yl}-methanol	CHEMBL322683|BDBM50010146|{2-Butyl-5-chloro-1-[6-(1H-tetrazol-5-yl)-naphthalen-2-ylmethyl]-1H-imidazol-4-yl}-methanol	396.9	C20H21ClN6O	92.5	499	3.9	28	2	5	7	InChI=1S/C20H21ClN6O/c1-2-3-4-18-22-17(12-28)19(21)27(18)11-13-5-6-15-10-16(8-7-14(15)9-13)20-23-25-26-24-20/h5-10,28H,2-4,11-12H2,1H3,(H,23,24,25,26)	CCCCC1=NC(=C(N1CC2=CC3=C(C=C2)C=C(C=C3)C4=NNN=N4)Cl)CO	CCCCC1=NC(=C(N1CC2=CC3=C(C=C2)C=C(C=C3)C4=NNN=N4)Cl)CO	ZCTWYUAMQBXOSD-UHFFFAOYSA-N	[2-butyl-5-chloro-1-[[6-(2H-tetrazol-5-yl)naphthalen-2-yl]methyl]imidazol-4-yl]methanol	396.147	396.147	0	1	0	0	0	0	0	0	0	0	0	0	2D+3D		Biological Test Results|Classification|Biological Test Results: Active|Biological Test Results: Micromolar	4	39349|167560	20070212	BindingDB|ChEMBL|Japan Chemical Substance Dictionary (Nikkaji)	Curation Efforts|Governmental Organizations|Research and Development
15699068	{2-Butyl-5-chloro-3-[6-(1H-tetrazol-5-yl)-5,6,7,8-tetrahydro-naphthalen-2-ylmethyl]-3H-imidazol-4-yl}-methanol	CHEMBL106934|DTXSID401109562|BDBM50010148|{2-Butyl-5-chloro-3-[6-(1H-tetrazol-5-yl)-5,6,7,8-tetrahydro-naphthalen-2-ylmethyl]-3H-imidazol-4-yl}-methanol|135943-28-1|2-Butyl-4-chloro-1-[[5,6,7,8-tetrahydro-6-(2H-tetrazol-5-yl)-2-naphthalenyl]methyl]-1H-imidazole-5-methanol	400.9	C20H25ClN6O	92.5	499	3.4	28	2	5	7	InChI=1S/C20H25ClN6O/c1-2-3-4-18-22-19(21)17(12-28)27(18)11-13-5-6-15-10-16(8-7-14(15)9-13)20-23-25-26-24-20/h5-6,9,16,28H,2-4,7-8,10-12H2,1H3,(H,23,24,25,26)	CCCCC1=NC(=C(N1CC2=CC3=C(CC(CC3)C4=NNN=N4)C=C2)CO)Cl	CCCCC1=NC(=C(N1CC2=CC3=C(CC(CC3)C4=NNN=N4)C=C2)CO)Cl	KYQFENSYDYEKOA-UHFFFAOYSA-N	[2-butyl-5-chloro-3-[[6-(2H-tetrazol-5-yl)-5,6,7,8-tetrahydronaphthalen-2-yl]methyl]imidazol-4-yl]methanol	400.178	400.178	0	1	0	1	0	1	0	0	0	0	0	0	2D+3D		Biological Test Results|Classification|Biological Test Results: Active	3	39350|167560	20070212	BindingDB|ChEMBL|EPA DSSTox	Curation Efforts|Governmental Organizations|Research and Development
15699069	{2-Butyl-5-chloro-1-[6-(1H-tetrazol-5-yl)-5,6,7,8-tetrahydro-naphthalen-2-ylmethyl]-1H-imidazol-4-yl}-methanol	CHEMBL105525|BDBM50010145|{2-Butyl-5-chloro-1-[6-(1H-tetrazol-5-yl)-5,6,7,8-tetrahydro-naphthalen-2-ylmethyl]-1H-imidazol-4-yl}-methanol	400.9	C20H25ClN6O	92.5	499	3.4	28	2	5	7	InChI=1S/C20H25ClN6O/c1-2-3-4-18-22-17(12-28)19(21)27(18)11-13-5-6-15-10-16(8-7-14(15)9-13)20-23-25-26-24-20/h5-6,9,16,28H,2-4,7-8,10-12H2,1H3,(H,23,24,25,26)	CCCCC1=NC(=C(N1CC2=CC3=C(CC(CC3)C4=NNN=N4)C=C2)Cl)CO	CCCCC1=NC(=C(N1CC2=CC3=C(CC(CC3)C4=NNN=N4)C=C2)Cl)CO	DVNAVSCQIRADLN-UHFFFAOYSA-N	[2-butyl-5-chloro-1-[[6-(2H-tetrazol-5-yl)-5,6,7,8-tetrahydronaphthalen-2-yl]methyl]imidazol-4-yl]methanol	400.178	400.178	0	1	0	1	0	1	0	0	0	0	0	0	2D+3D		Biological Test Results|Classification|Biological Test Results: Active|Biological Test Results: Micromolar	4	39350|167560|493017	20070212	Abbott Labs|BindingDB|ChEMBL	Curation Efforts|Legacy Depositors|Research and Development
17885158	[3-[[4-[2-(2H-tetrazol-5-yl)phenyl]phenyl]methyl]imidazol-4-yl]methanol		332.4	C18H16N6O	92.5	416	1.6	25	2	5	5	InChI=1S/C18H16N6O/c25-11-15-9-19-12-24(15)10-13-5-7-14(8-6-13)16-3-1-2-4-17(16)18-20-22-23-21-18/h1-9,12,25H,10-11H2,(H,20,21,22,23)	C1=CC=C(C(=C1)C2=CC=C(C=C2)CN3C=NC=C3CO)C4=NNN=N4	C1=CC=C(C(=C1)C2=CC=C(C=C2)CN3C=NC=C3CO)C4=NNN=N4	VDXXEAQCCJGPRX-UHFFFAOYSA-N	[3-[[4-[2-(2H-tetrazol-5-yl)phenyl]phenyl]methyl]imidazol-4-yl]methanol	332.139	332.139	0	1	0	0	0	0	0	0	0	0	0	0	2D			0		20071204	Google Patents	Research and Development
19008892	(2-Butyl-5-chloro-1-{5-[2-(1h-tetrazol-5-yl)-phenyl]-indan-1-yl}-1H-imidazol-4-yl)-methanol	SCHEMBL243846|VALWZFABXHCFAD-UHFFFAOYSA-N|L011409|(2-Butyl-5-chloro-1-{5-[2-(1h-tetrazol-5-yl)-phenyl]-indan-1-yl}-1H-imidazol-4-yl)-methanol	448.9	C24H25ClN6O	92.5	613	4.7	32	2	5	7	InChI=1S/C24H25ClN6O/c1-2-3-8-22-26-20(14-32)23(25)31(22)21-12-10-16-13-15(9-11-18(16)21)17-6-4-5-7-19(17)24-27-29-30-28-24/h4-7,9,11,13,21,32H,2-3,8,10,12,14H2,1H3,(H,27,28,29,30)	CCCCC1=NC(=C(N1C2CCC3=C2C=CC(=C3)C4=CC=CC=C4C5=NNN=N5)Cl)CO	CCCCC1=NC(=C(N1C2CCC3=C2C=CC(=C3)C4=CC=CC=C4C5=NNN=N5)Cl)CO	VALWZFABXHCFAD-UHFFFAOYSA-N	[2-butyl-5-chloro-1-[5-[2-(2H-tetrazol-5-yl)phenyl]-2,3-dihydro-1H-inden-1-yl]imidazol-4-yl]methanol	448.178	448.178	0	1	0	1	0	1	0	0	0	0	22	4	2D+3D		Biological Test Results|Patents|Biological Test Results: Active	3	2063	20071204	GLIDA, GPCR-Ligand Database|Google Patents|IBM|NextMove Software|PATENTSCOPE (WIPO)|SureChEMBL|Thomson Pharma	Curation Efforts|Governmental Organizations|Journal Publishers|Legacy Depositors|Research and Development|Subscription Services
19008959	[2-butyl-5-chloro-3-[5-[2-(2H-tetrazol-5-yl)phenyl]-2,3-dihydro-1H-inden-1-yl]imidazol-4-yl]methanol	SCHEMBL242484	448.9	C24H25ClN6O	92.5	613	4.7	32	2	5	7	InChI=1S/C24H25ClN6O/c1-2-3-8-22-26-23(25)21(14-32)31(22)20-12-10-16-13-15(9-11-18(16)20)17-6-4-5-7-19(17)24-27-29-30-28-24/h4-7,9,11,13,20,32H,2-3,8,10,12,14H2,1H3,(H,27,28,29,30)	CCCCC1=NC(=C(N1C2CCC3=C2C=CC(=C3)C4=CC=CC=C4C5=NNN=N5)CO)Cl	CCCCC1=NC(=C(N1C2CCC3=C2C=CC(=C3)C4=CC=CC=C4C5=NNN=N5)CO)Cl	WJMYSFRHQJKEBI-UHFFFAOYSA-N	[2-butyl-5-chloro-3-[5-[2-(2H-tetrazol-5-yl)phenyl]-2,3-dihydro-1H-inden-1-yl]imidazol-4-yl]methanol	448.178	448.178	0	1	0	1	0	1	0	0	0	0	23	5	2D+3D		Patents	1		20071204	Google Patents|IBM|PATENTSCOPE (WIPO)|SureChEMBL	Curation Efforts|Governmental Organizations|Research and Development
19072520	[2-Butyl-5-chloro-3-[1-[4-(1-cyclopentyltetrazol-5-yl)phenyl]ethyl]imidazol-4-yl]methanol	SCHEMBL8634138	429	C22H29ClN6O	81.6	528	4.3	30	1	5	8	InChI=1S/C22H29ClN6O/c1-3-4-9-20-24-21(23)19(14-30)28(20)15(2)16-10-12-17(13-11-16)22-25-26-27-29(22)18-7-5-6-8-18/h10-13,15,18,30H,3-9,14H2,1-2H3	CCCCC1=NC(=C(N1C(C)C2=CC=C(C=C2)C3=NN=NN3C4CCCC4)CO)Cl	CCCCC1=NC(=C(N1C(C)C2=CC=C(C=C2)C3=NN=NN3C4CCCC4)CO)Cl	GWZLZWUIRPSEDV-UHFFFAOYSA-N	[2-butyl-5-chloro-3-[1-[4-(1-cyclopentyltetrazol-5-yl)phenyl]ethyl]imidazol-4-yl]methanol	428.209	428.209	0	1	0	1	0	1	0	0	0	0	2	1	2D+3D		Patents	1		20071204	ChemSpider|SureChEMBL	Curation Efforts|Legacy Depositors|Research and Development
19072545	[2-butyl-5-chloro-3-[[4-[cyclopentyl(2H-tetrazol-5-yl)methyl]phenyl]methyl]imidazol-4-yl]methanol	SCHEMBL7839395	429	C22H29ClN6O	92.5	514	4.9	30	2	5	9	InChI=1S/C22H29ClN6O/c1-2-3-8-19-24-21(23)18(14-30)29(19)13-15-9-11-17(12-10-15)20(16-6-4-5-7-16)22-25-27-28-26-22/h9-12,16,20,30H,2-8,13-14H2,1H3,(H,25,26,27,28)	CCCCC1=NC(=C(N1CC2=CC=C(C=C2)C(C3CCCC3)C4=NNN=N4)CO)Cl	CCCCC1=NC(=C(N1CC2=CC=C(C=C2)C(C3CCCC3)C4=NNN=N4)CO)Cl	YHBFGBAQVSCFCU-UHFFFAOYSA-N	[2-butyl-5-chloro-3-[[4-[cyclopentyl(2H-tetrazol-5-yl)methyl]phenyl]methyl]imidazol-4-yl]methanol	428.209	428.209	0	1	0	1	0	1	0	0	0	0	6	1	2D+3D		Patents	1		20071204	ChemSpider|Google Patents|IBM|PATENTSCOPE (WIPO)|SureChEMBL	Curation Efforts|Governmental Organizations|Legacy Depositors|Research and Development
19815401	2-butyl-5-hydroxymethyl-1-[(2'-(1H-tetrazol-5-yl)biphenyl-4-yl)methyl]-4-trifluoromethylimidazole	CHEMBL315094|2-butyl-5-hydroxymethyl-1-[(2'-(1H-tetrazol-5-yl)biphenyl-4-yl)methyl]-4-trifluoromethylimidazole|SCHEMBL459|SCHEMBL9681887|BDBM50229469	456.5	C23H23F3N6O	92.5	603	4.2	33	2	8	8	InChI=1S/C23H23F3N6O/c1-2-3-8-20-27-21(23(24,25)26)19(14-33)32(20)13-15-9-11-16(12-10-15)17-6-4-5-7-18(17)22-28-30-31-29-22/h4-7,9-12,33H,2-3,8,13-14H2,1H3,(H,28,29,30,31)	CCCCC1=NC(=C(N1CC2=CC=C(C=C2)C3=CC=CC=C3C4=NNN=N4)CO)C(F)(F)F	CCCCC1=NC(=C(N1CC2=CC=C(C=C2)C3=CC=CC=C3C4=NNN=N4)CO)C(F)(F)F	LGNLSWNJALIQLE-UHFFFAOYSA-N	[2-butyl-3-[[4-[2-(2H-tetrazol-5-yl)phenyl]phenyl]methyl]-5-(trifluoromethyl)imidazol-4-yl]methanol	456.189	456.189	0	1	0	0	0	0	0	0	0	1	10	3	2D+3D		Biological Test Results|Classification|Literature|Patents|Biological Test Results: Active|Biological Test Results: Micromolar	6	37698|39351|169140|177191	20071205	BindingDB|ChEMBL|ChemSpider|ECI Group, LCSB, University of Luxembourg|Google Patents|IBM|Japan Chemical Substance Dictionary (Nikkaji)|NextMove Software|PATENTSCOPE (WIPO)|SureChEMBL	Curation Efforts|Governmental Organizations|Legacy Depositors|Research and Development
19815475	5-[2-[4-[[2-butyl-5-chloro-4-(hydroxymethyl)imidazol-1-yl]methyl]phenyl]phenyl]-2H-triazole-4-carbonitrile	SCHEMBL1271	446.9	C24H23ClN6O	103	635	4.5	32	2	5	8	InChI=1S/C24H23ClN6O/c1-2-3-8-22-27-21(15-32)24(25)31(22)14-16-9-11-17(12-10-16)18-6-4-5-7-19(18)23-20(13-26)28-30-29-23/h4-7,9-12,32H,2-3,8,14-15H2,1H3,(H,28,29,30)	CCCCC1=NC(=C(N1CC2=CC=C(C=C2)C3=CC=CC=C3C4=NNN=C4C#N)Cl)CO	CCCCC1=NC(=C(N1CC2=CC=C(C=C2)C3=CC=CC=C3C4=NNN=C4C#N)Cl)CO	UZSVAUIRATUEMU-UHFFFAOYSA-N	5-[2-[4-[[2-butyl-5-chloro-4-(hydroxymethyl)imidazol-1-yl]methyl]phenyl]phenyl]-2H-triazole-4-carbonitrile	446.162	446.162	0	1	0	0	0	0	0	0	0	0	7	3	2D+3D		Patents	1		20071205	Google Patents|IBM|PATENTSCOPE (WIPO)|SureChEMBL	Curation Efforts|Governmental Organizations|Research and Development
21301374	[5-chloro-2-methyl-3-[[4-[2-(2H-tetrazol-5-yl)phenyl]phenyl]methyl]imidazol-4-yl]methanol	SCHEMBL14255053	380.8	C19H17ClN6O	92.5	477	3	27	2	5	5	InChI=1S/C19H17ClN6O/c1-12-21-18(20)17(11-27)26(12)10-13-6-8-14(9-7-13)15-4-2-3-5-16(15)19-22-24-25-23-19/h2-9,27H,10-11H2,1H3,(H,22,23,24,25)	CC1=NC(=C(N1CC2=CC=C(C=C2)C3=CC=CC=C3C4=NNN=N4)CO)Cl	CC1=NC(=C(N1CC2=CC=C(C=C2)C3=CC=CC=C3C4=NNN=N4)CO)Cl	MGWBOOZFESQLIE-UHFFFAOYSA-N	[5-chloro-2-methyl-3-[[4-[2-(2H-tetrazol-5-yl)phenyl]phenyl]methyl]imidazol-4-yl]methanol	380.115	380.115	0	1	0	0	0	0	0	0	0	1	9	6	2D+3D		Literature|Patents	2		20071205	ChemSpider|Google Patents|IBM|PATENTSCOPE (WIPO)|SCRIPDB|SureChEMBL	Curation Efforts|Governmental Organizations|Legacy Depositors|Research and Development
24808540	Losartan-d2	Losartan-d2|SCHEMBL14169312|HY-17512S3|CS-0375336	424.9	C22H23ClN6O	92.5	520	4.3	30	2	5	8	InChI=1S/C22H23ClN6O/c1-2-3-8-20-24-21(23)19(14-30)29(20)13-15-9-11-16(12-10-15)17-6-4-5-7-18(17)22-25-27-28-26-22/h4-7,9-12,30H,2-3,8,13-14H2,1H3,(H,25,26,27,28)/i14D2	[2H]C([2H])(C1=C(N=C(N1CC2=CC=C(C=C2)C3=CC=CC=C3C4=NNN=N4)CCCC)Cl)O	CCCCC1=NC(=C(N1CC2=CC=C(C=C2)C3=CC=CC=C3C4=NNN=N4)CO)Cl	PSIFNNKUMBGKDQ-FNHLFAINSA-N	[2-butyl-5-chloro-3-[[4-[2-(2H-tetrazol-5-yl)phenyl]phenyl]methyl]imidazol-4-yl]-dideuteriomethanol	424.175	424.175	0	1	2	0	0	0	0	0	0	0	1	1	2D+3D		Patents	1		20080616	AbaChemScene|Clearsynth|DiscoveryGate|Google Patents|IBM|MedChemexpress MCE|PATENTSCOPE (WIPO)|SCRIPDB|SureChEMBL|Thomson Pharma	Chemical Vendors|Curation Efforts|Governmental Organizations|Journal Publishers|Legacy Depositors|Research and Development|Subscription Services
25235250	Losartan-d4	Losartan-d4|Losartan D4|1030937-27-9|DuP-753 D4|[2-butyl-5-chloro-3-[[2,3,5,6-tetradeuterio-4-[2-(2H-tetrazol-5-yl)phenyl]phenyl]methyl]imidazol-4-yl]methanol|Cozaar-d4|DTXSID00649418|HY-17512S|AKOS016339576|AKOS028109751|SS-4472|F85135|A896622|J-000871|(1-((2'-(1H-tetrazol-5-yl)-[1,1'-biphenyl]-4-yl-2,3,5,6-d4)methyl)-2-butyl-4-chloro-1H-imidazol-5-yl)methanol|(2-Butyl-4-chloro-1-{[2'-(2H-tetraz…	426.9	C22H23ClN6O	92.5	520	4.3	30	2	5	8	InChI=1S/C22H23ClN6O/c1-2-3-8-20-24-21(23)19(14-30)29(20)13-15-9-11-16(12-10-15)17-6-4-5-7-18(17)22-25-27-28-26-22/h4-7,9-12,30H,2-3,8,13-14H2,1H3,(H,25,26,27,28)/i9D,10D,11D,12D	[2H]C1=C(C(=C(C(=C1CN2C(=NC(=C2CO)Cl)CCCC)[2H])[2H])C3=CC=CC=C3C4=NNN=N4)[2H]	CCCCC1=NC(=C(N1CC2=CC=C(C=C2)C3=CC=CC=C3C4=NNN=N4)CO)Cl	PSIFNNKUMBGKDQ-IRYCTXJYSA-N	[2-butyl-5-chloro-3-[[2,3,5,6-tetradeuterio-4-[2-(2H-tetrazol-5-yl)phenyl]phenyl]methyl]imidazol-4-yl]methanol	426.187	426.187	0	1	4	0	0	0	0	0	0	0	0	0	2D+3D		Classification	1		20090504	001Chemical|10X CHEM|A2B Chem|AA BLOCKS|AbaChemScene|AbMole Bioscience|AbovChem LLC|Acadechem|AKos Consulting & Solutions|Alsachim|Amadis Chemical|Ambinter|AstaTech, Inc.|BenchChem|Biocore|Biosynth|BOC Sciences|Chem-Space.com Database|Chembase.cn|Chemieliva Pharmaceutical Co., Ltd|ChemTik|Clearsynth|Clinivex|CymitQuimica|DiscoveryGate|eMolecules|EPA DSSTox|iChemical Technology USA Inc|J&H Chemica…	Chemical Vendors|Curation Efforts|Governmental Organizations|Journal Publishers|Legacy Depositors|Research and Development|Subscription Services
25235300	Losartan-d9	Losartan-d9|1030937-18-8|[5-Chloro-2-(1,1,2,2,3,3,4,4,4-nonadeuteriobutyl)-3-[[4-[2-(2H-tetrazol-5-yl)phenyl]phenyl]methyl]imidazol-4-yl]methanol|AKOS037645322|AS-6013|HY-17512S4|CS-0566184	432	C22H23ClN6O	92.5	520	4.3	30	2	5	8	InChI=1S/C22H23ClN6O/c1-2-3-8-20-24-21(23)19(14-30)29(20)13-15-9-11-16(12-10-15)17-6-4-5-7-18(17)22-25-27-28-26-22/h4-7,9-12,30H,2-3,8,13-14H2,1H3,(H,25,26,27,28)/i1D3,2D2,3D2,8D2	[2H]C([2H])([2H])C([2H])([2H])C([2H])([2H])C([2H])([2H])C1=NC(=C(N1CC2=CC=C(C=C2)C3=CC=CC=C3C4=NNN=N4)CO)Cl	CCCCC1=NC(=C(N1CC2=CC=C(C=C2)C3=CC=CC=C3C4=NNN=N4)CO)Cl	PSIFNNKUMBGKDQ-WRMMWXQOSA-N	[5-chloro-2-(1,1,2,2,3,3,4,4,4-nonadeuteriobutyl)-3-[[4-[2-(2H-tetrazol-5-yl)phenyl]phenyl]methyl]imidazol-4-yl]methanol	431.219	431.219	0	1	9	0	0	0	0	0	0	0	0	0	2D+3D			0		20090504	AbaChemScene|AKos Consulting & Solutions|BenchChem|BOC Sciences|Clearsynth|DiscoveryGate|Key Organics/BIONET|MedChemexpress MCE|MolPort|Smolecule|Thomson Pharma	Chemical Vendors|Journal Publishers|Legacy Depositors|Subscription Services
25235301	5-[2-[4-[[4-Chloro-5-[dideuterio(deuteriooxy)methyl]-2-(1,1,2,2,3,3,4,4,4-nonadeuteriobutyl)imidazol-1-yl]-dideuteriomethyl]-2,3,5,6-tetradeuteriophenyl]-3,4,5,6-tetradeuteriophenyl]-2-deuteriotetrazole		446	C22H23ClN6O	92.5	520	4.3	30	2	5	8	InChI=1S/C22H23ClN6O/c1-2-3-8-20-24-21(23)19(14-30)29(20)13-15-9-11-16(12-10-15)17-6-4-5-7-18(17)22-25-27-28-26-22/h4-7,9-12,30H,2-3,8,13-14H2,1H3,(H,25,26,27,28)/i1D3,2D2,3D2,4D,5D,6D,7D,8D2,9D,10D,11D,12D,13D2,14D2,30D/hD	[2H]C1=C(C(=C(C(=C1[2H])C2=C(C(=C(C(=C2[2H])[2H])C([2H])([2H])N3C(=C(N=C3C([2H])([2H])C([2H])([2H])C([2H])([2H])C([2H])([2H])[2H])Cl)C([2H])([2H])O[2H])[2H])[2H])C4=NN(N=N4)[2H])[2H])[2H]	CCCCC1=NC(=C(N1CC2=CC=C(C=C2)C3=CC=CC=C3C4=NNN=N4)CO)Cl	PSIFNNKUMBGKDQ-BLJONWMXSA-N	5-[2-[4-[[4-chloro-5-[dideuterio(deuteriooxy)methyl]-2-(1,1,2,2,3,3,4,4,4-nonadeuteriobutyl)imidazol-1-yl]-dideuteriomethyl]-2,3,5,6-tetradeuteriophenyl]-3,4,5,6-tetradeuteriophenyl]-2-deuteriotetrazole	445.307	445.307	0	1	23	0	0	0	0	0	0	0	0	0	2D+3D			0		20090504	DiscoveryGate|Thomson Pharma	Journal Publishers|Legacy Depositors|Subscription Services
25235400	[2-butyl-5-chloro-3-[dideuterio-[4-[2-(2H-tetrazol-5-yl)phenyl]phenyl]methyl]imidazol-4-yl]methanol		424.9	C22H23ClN6O	92.5	520	4.3	30	2	5	8	InChI=1S/C22H23ClN6O/c1-2-3-8-20-24-21(23)19(14-30)29(20)13-15-9-11-16(12-10-15)17-6-4-5-7-18(17)22-25-27-28-26-22/h4-7,9-12,30H,2-3,8,13-14H2,1H3,(H,25,26,27,28)/i13D2	[2H]C([2H])(C1=CC=C(C=C1)C2=CC=CC=C2C3=NNN=N3)N4C(=NC(=C4CO)Cl)CCCC	CCCCC1=NC(=C(N1CC2=CC=C(C=C2)C3=CC=CC=C3C4=NNN=N4)CO)Cl	PSIFNNKUMBGKDQ-KLTYLHELSA-N	[2-butyl-5-chloro-3-[dideuterio-[4-[2-(2H-tetrazol-5-yl)phenyl]phenyl]methyl]imidazol-4-yl]methanol	424.175	424.175	0	1	2	0	0	0	0	0	0	0	0	0	2D+3D			0		20090504	DiscoveryGate|Thomson Pharma	Journal Publishers|Legacy Depositors|Subscription Services
25235899	5-[2-[4-[[2-Butyl-4-chloro-5-(deuteriooxymethyl)imidazol-1-yl]methyl]phenyl]phenyl]-2-deuteriotetrazole		424.9	C22H23ClN6O	92.5	520	4.3	30	2	5	8	InChI=1S/C22H23ClN6O/c1-2-3-8-20-24-21(23)19(14-30)29(20)13-15-9-11-16(12-10-15)17-6-4-5-7-18(17)22-25-27-28-26-22/h4-7,9-12,30H,2-3,8,13-14H2,1H3,(H,25,26,27,28)/i30D/hD	[2H]N1N=C(N=N1)C2=CC=CC=C2C3=CC=C(C=C3)CN4C(=NC(=C4CO[2H])Cl)CCCC	CCCCC1=NC(=C(N1CC2=CC=C(C=C2)C3=CC=CC=C3C4=NNN=N4)CO)Cl	PSIFNNKUMBGKDQ-IDPOUZHQSA-N	5-[2-[4-[[2-butyl-4-chloro-5-(deuteriooxymethyl)imidazol-1-yl]methyl]phenyl]phenyl]-2-deuteriotetrazole	424.175	424.175	0	1	2	0	0	0	0	0	0	0	0	0	2D+3D			0		20090504	DiscoveryGate|Thomson Pharma	Journal Publishers|Legacy Depositors|Subscription Services
25235940	[2-butyl-5-chloro-3-[[4-[2,3,4,5-tetradeuterio-6-(2H-tetrazol-5-yl)phenyl]phenyl]methyl]imidazol-4-yl]methanol		426.9	C22H23ClN6O	92.5	520	4.3	30	2	5	8	InChI=1S/C22H23ClN6O/c1-2-3-8-20-24-21(23)19(14-30)29(20)13-15-9-11-16(12-10-15)17-6-4-5-7-18(17)22-25-27-28-26-22/h4-7,9-12,30H,2-3,8,13-14H2,1H3,(H,25,26,27,28)/i4D,5D,6D,7D	[2H]C1=C(C(=C(C(=C1[2H])C2=CC=C(C=C2)CN3C(=NC(=C3CO)Cl)CCCC)C4=NNN=N4)[2H])[2H]	CCCCC1=NC(=C(N1CC2=CC=C(C=C2)C3=CC=CC=C3C4=NNN=N4)CO)Cl	PSIFNNKUMBGKDQ-UGWFXTGHSA-N	[2-butyl-5-chloro-3-[[4-[2,3,4,5-tetradeuterio-6-(2H-tetrazol-5-yl)phenyl]phenyl]methyl]imidazol-4-yl]methanol	426.187	426.187	0	1	4	0	0	0	0	0	0	0	0	0	2D+3D			0		20090504	DiscoveryGate|Thomson Pharma	Journal Publishers|Legacy Depositors|Subscription Services
25749227	Cozaar	Cozaar|5-(4'-{[2-butyl-4-chloro-5-(hydroxymethyl)-1H-imidazol-1-yl]methyl}biphenyl-2-yl)tetrazol-1-ide|LOSARTAN POTASSIUM|[2-butyl-5-chloro-3-[[4-[2-(1,2,3-triaza-4-azanidacyclopenta-2,5-dien-5-yl)phenyl]phenyl]methyl]imidazol-4-yl]methanol|losartan(1-)|CHEBI:149504|BDBM50406795|STL373577|AKOS025248143|NCGC00271410-03|AB00698252-12|5-(4'-{[2-butyl-4-chloro-5-(hydroxymethyl)-1H-imidazol-1-yl]methy…	421.9	C22H22ClN6O-	77.7	514	3.7	30	1	6	8	InChI=1S/C22H22ClN6O/c1-2-3-8-20-24-21(23)19(14-30)29(20)13-15-9-11-16(12-10-15)17-6-4-5-7-18(17)22-25-27-28-26-22/h4-7,9-12,30H,2-3,8,13-14H2,1H3/q-1	CCCCC1=NC(=C(N1CC2=CC=C(C=C2)C3=CC=CC=C3C4=NN=N[N-]4)CO)Cl	CCCCC1=NC(=C(N1CC2=CC=C(C=C2)C3=CC=CC=C3C4=NN=N[N-]4)CO)Cl	MDMTUGIZSFHDIC-UHFFFAOYSA-N	[2-butyl-5-chloro-3-[[4-[2-(1,2,3-triaza-4-azanidacyclopenta-2,5-dien-5-yl)phenyl]phenyl]methyl]imidazol-4-yl]methanol	421.154	421.154	-1	1	0	0	0	0	0	0	0	1	5	4	2D+3D		Biological Test Results|Chemical and Physical Properties|Classification|Drug and Medication Information|Literature|Patents|Pharmacology and Biochemistry|Safety and Hazards|Use and Manufacturing|Biological Test Results: Micromolar	10	1159607|1259325|1272365|1296008|1296009|1345084|1346986|1346987|1347055|1347159|1347160|1508620|1645851|1645870|1645876|1645877|1671188|1671193|1745853|1845192|1845220|1845221|1845222|1845223	20090527	AKos Consulting & Solutions|Ambinter|BenchChem|BindingDB|C. David Weaver Laboratory, Vanderbilt University|ChEBI|EvitaChem|Mcule|National Center for Advancing Translational Sciences (NCATS)|PATENTSCOPE (WIPO)|SCRIPDB|Small Molecule Screening Facility, UW Madison|Southern Research Institute|Thieme Chemistry|Vitas-M Laboratory	Chemical Vendors|Curation Efforts|Governmental Organizations|Journal Publishers|Legacy Depositors|NIH Initiatives|Research and Development|Subscription Services
29921204	[2-tert-butyl-5-chloro-3-[[4-[2-(2H-tetrazol-5-yl)phenyl]phenyl]methyl]imidazol-4-yl]methanol		422.9	C22H23ClN6O	92.5	552	4.3	30	2	5	6	InChI=1S/C22H23ClN6O/c1-22(2,3)21-24-19(23)18(13-30)29(21)12-14-8-10-15(11-9-14)16-6-4-5-7-17(16)20-25-27-28-26-20/h4-11,30H,12-13H2,1-3H3,(H,25,26,27,28)	CC(C)(C)C1=NC(=C(N1CC2=CC=C(C=C2)C3=CC=CC=C3C4=NNN=N4)CO)Cl	CC(C)(C)C1=NC(=C(N1CC2=CC=C(C=C2)C3=CC=CC=C3C4=NNN=N4)CO)Cl	KSHUWTIQLQYASG-UHFFFAOYSA-N	[2-tert-butyl-5-chloro-3-[[4-[2-(2H-tetrazol-5-yl)phenyl]phenyl]methyl]imidazol-4-yl]methanol	422.162	422.162	0	1	0	0	0	0	0	0	0	0	1	1	2D+3D		Patents	1		20090528	3WAY PHARM INC|AKos Consulting & Solutions|Boerchem|ChemMol|IBM|Yuhao Chemical|ZINC	Chemical Vendors|Legacy Depositors|Research and Development
29934697	[2-butyl-5-chloro-3-[[4-phenyl-3-(2H-tetrazol-5-yl)phenyl]methyl]imidazol-4-yl]methanol	SCHEMBL1457700|AKOS015965052|AC-1073	422.9	C22H23ClN6O	92.5	522	4.3	30	2	5	8	InChI=1S/C22H23ClN6O/c1-2-3-9-20-24-21(23)19(14-30)29(20)13-15-10-11-17(16-7-5-4-6-8-16)18(12-15)22-25-27-28-26-22/h4-8,10-12,30H,2-3,9,13-14H2,1H3,(H,25,26,27,28)	CCCCC1=NC(=C(N1CC2=CC(=C(C=C2)C3=CC=CC=C3)C4=NNN=N4)CO)Cl	CCCCC1=NC(=C(N1CC2=CC(=C(C=C2)C3=CC=CC=C3)C4=NNN=N4)CO)Cl	FHLWOMHEZIMJJW-UHFFFAOYSA-N	[2-butyl-5-chloro-3-[[4-phenyl-3-(2H-tetrazol-5-yl)phenyl]methyl]imidazol-4-yl]methanol	422.162	422.162	0	1	0	0	0	0	0	0	0	1	77	21	2D+3D		Literature|Patents	2		20090528	3WAY PHARM INC|AKos Consulting & Solutions|Boerchem|ChemMol|Google Patents|Hangzhou APIChem Technology|IBM|PATENTSCOPE (WIPO)|SureChEMBL|Yuhao Chemical|ZINC	Chemical Vendors|Curation Efforts|Governmental Organizations|Legacy Depositors|Research and Development
44209044	[2-[(Z)-but-1-enyl]-5-chloro-3-[[4-[2-(2H-tetrazol-5-yl)phenyl]phenyl]methyl]imidazol-4-yl]methanol	L001963	420.9	C22H21ClN6O	92.5	558	4	30	2	5	7	InChI=1S/C22H21ClN6O/c1-2-3-8-20-24-21(23)19(14-30)29(20)13-15-9-11-16(12-10-15)17-6-4-5-7-18(17)22-25-27-28-26-22/h3-12,30H,2,13-14H2,1H3,(H,25,26,27,28)/b8-3-	CC/C=C\C1=NC(=C(N1CC2=CC=C(C=C2)C3=CC=CC=C3C4=NNN=N4)CO)Cl	CCC=CC1=NC(=C(N1CC2=CC=C(C=C2)C3=CC=CC=C3C4=NNN=N4)CO)Cl	UPWUBHHRUIJILD-BAQGIRSFSA-N	[2-[(Z)-but-1-enyl]-5-chloro-3-[[4-[2-(2H-tetrazol-5-yl)phenyl]phenyl]methyl]imidazol-4-yl]methanol	420.147	420.147	0	1	0	0	0	0	1	1	0	0	0	0	2D+3D		Biological Test Results|Biological Test Results: Active	2	2063	20090928	GLIDA, GPCR-Ligand Database	Legacy Depositors|Research and Development
44287012	[2-bromo-5-chloro-3-[[4-[2-(2H-tetrazol-5-yl)phenyl]phenyl]methyl]imidazol-4-yl]methanol		445.7	C18H14BrClN6O	92.5	483	3.6	27	2	5	5	InChI=1S/C18H14BrClN6O/c19-18-21-16(20)15(10-27)26(18)9-11-5-7-12(8-6-11)13-3-1-2-4-14(13)17-22-24-25-23-17/h1-8,27H,9-10H2,(H,22,23,24,25)	C1=CC=C(C(=C1)C2=CC=C(C=C2)CN3C(=C(N=C3Br)Cl)CO)C4=NNN=N4	C1=CC=C(C(=C1)C2=CC=C(C=C2)CN3C(=C(N=C3Br)Cl)CO)C4=NNN=N4	FYSJWOSACBBLAW-UHFFFAOYSA-N	[2-bromo-5-chloro-3-[[4-[2-(2H-tetrazol-5-yl)phenyl]phenyl]methyl]imidazol-4-yl]methanol	444.01	444.01	0	1	0	0	0	0	0	0	0	0	0	0	2D+3D			0		20091119	DiscoveryGate	Legacy Depositors|Subscription Services
44319461	[5-bromo-2-butyl-3-[[4-[2-(2H-tetrazol-5-yl)phenyl]phenyl]methyl]imidazol-4-yl]methanol	CHEMBL85692|BDBM50229433	467.4	C22H23BrN6O	92.5	520	4.4	30	2	5	8	InChI=1S/C22H23BrN6O/c1-2-3-8-20-24-21(23)19(14-30)29(20)13-15-9-11-16(12-10-15)17-6-4-5-7-18(17)22-25-27-28-26-22/h4-7,9-12,30H,2-3,8,13-14H2,1H3,(H,25,26,27,28)	CCCCC1=NC(=C(N1CC2=CC=C(C=C2)C3=CC=CC=C3C4=NNN=N4)CO)Br	CCCCC1=NC(=C(N1CC2=CC=C(C=C2)C3=CC=CC=C3C4=NNN=N4)CO)Br	YREHQRREDLLZHA-UHFFFAOYSA-N	[5-bromo-2-butyl-3-[[4-[2-(2H-tetrazol-5-yl)phenyl]phenyl]methyl]imidazol-4-yl]methanol	466.112	466.112	0	1	0	0	0	0	0	0	0	1	0	0	2D+3D		Biological Test Results|Classification|Literature|Biological Test Results: Active|Biological Test Results: Micromolar	5	37698|39351|169137|169141	20091119	BindingDB|ChEMBL|Japan Chemical Substance Dictionary (Nikkaji)|LGC Standards	Chemical Vendors|Curation Efforts|Governmental Organizations|Research and Development
44319541	3-[4-[[2-butyl-4-chloro-5-(hydroxymethyl)imidazol-1-yl]methyl]phenyl]-4-(2H-tetrazol-5-yl)benzonitrile	CHEMBL82814|BDBM50229457	447.9	C23H22ClN7O	116	637	4	32	2	6	8	InChI=1S/C23H22ClN7O/c1-2-3-4-21-26-22(24)20(14-32)31(21)13-15-5-8-17(9-6-15)19-11-16(12-25)7-10-18(19)23-27-29-30-28-23/h5-11,32H,2-4,13-14H2,1H3,(H,27,28,29,30)	CCCCC1=NC(=C(N1CC2=CC=C(C=C2)C3=C(C=CC(=C3)C#N)C4=NNN=N4)CO)Cl	CCCCC1=NC(=C(N1CC2=CC=C(C=C2)C3=C(C=CC(=C3)C#N)C4=NNN=N4)CO)Cl	LATFLKWVARBGTD-UHFFFAOYSA-N	3-[4-[[2-butyl-4-chloro-5-(hydroxymethyl)imidazol-1-yl]methyl]phenyl]-4-(2H-tetrazol-5-yl)benzonitrile	447.157	447.157	0	1	0	0	0	0	0	0	0	0	0	0	2D+3D		Biological Test Results|Classification|Biological Test Results: Active|Biological Test Results: Micromolar	4	39351|169136|169141	20091119	BindingDB|ChEMBL|Japan Chemical Substance Dictionary (Nikkaji)	Curation Efforts|Governmental Organizations|Research and Development
44319594	Losartan Methyl Ether	Losartan Methyl Ether|O-Methyl Losartan|114798-94-6|CHEMBL87343|5-[2-[4-[[2-butyl-4-chloro-5-(methoxymethyl)imidazol-1-yl]methyl]phenyl]phenyl]-2H-tetrazole|SCHEMBL8468357|BDBM50229453|29L583BE34|2-Butyl-4-chloro-5-methoxymethyl-1-[[2'-(1H-tetrazol-5-yl)-1,1'-biphenyl-4-yl]methyl]-1H-imidazole|5-[2-[4-[[2-butyl-4-chloro-5-(methoxymethyl)imidazol-1-yl]methyl]phenyl]phenyl]-1H-tetrazole|1H-Tetrazol…	436.9	C23H25ClN6O	81.5	534	4.8	31	1	5	9	InChI=1S/C23H25ClN6O/c1-3-4-9-21-25-22(24)20(15-31-2)30(21)14-16-10-12-17(13-11-16)18-7-5-6-8-19(18)23-26-28-29-27-23/h5-8,10-13H,3-4,9,14-15H2,1-2H3,(H,26,27,28,29)	CCCCC1=NC(=C(N1CC2=CC=C(C=C2)C3=CC=CC=C3C4=NNN=N4)COC)Cl	CCCCC1=NC(=C(N1CC2=CC=C(C=C2)C3=CC=CC=C3C4=NNN=N4)COC)Cl	HPHOQTPUEWOTNY-UHFFFAOYSA-N	5-[2-[4-[[2-butyl-4-chloro-5-(methoxymethyl)imidazol-1-yl]methyl]phenyl]phenyl]-2H-tetrazole	436.178	436.178	0	1	0	0	0	0	0	0	0	0	9	7	2D+3D		Biological Test Results|Classification|Patents|Safety and Hazards|Biological Test Results: Active|Biological Test Results: Micromolar	6	39351|39353|169137|169141|493017	20091119	A2B Chem|AA BLOCKS|Abbott Labs|Alfa Chemistry|BenchChem|BindingDB|BLD Pharm|BOC Sciences|ChEMBL|CymitQuimica|EvitaChem|FDA Global Substance Registration System (GSRS)|Google Patents|IBM|Japan Chemical Substance Dictionary (Nikkaji)|LGC Standards|PATENTSCOPE (WIPO)|SCRIPDB|Smolecule|SureChEMBL|THE BioTek	Chemical Vendors|Curation Efforts|Governmental Organizations|Legacy Depositors|Research and Development
44319706	[2-butyl-3-[[4-[2-(2H-tetrazol-5-yl)phenyl]phenyl]methyl]imidazol-4-yl]methanol	CHEMBL87755|BDBM50229435|2-butyl-1-[[2'-(2h-tetrazol-5-yl)[1,1'-biphenyl]-4-yl]methyl]-1h-imidazole-5-methanol	388.5	C22H24N6O	92.5	486	3.3	29	2	5	8	InChI=1S/C22H24N6O/c1-2-3-8-21-23-13-18(15-29)28(21)14-16-9-11-17(12-10-16)19-6-4-5-7-20(19)22-24-26-27-25-22/h4-7,9-13,29H,2-3,8,14-15H2,1H3,(H,24,25,26,27)	CCCCC1=NC=C(N1CC2=CC=C(C=C2)C3=CC=CC=C3C4=NNN=N4)CO	CCCCC1=NC=C(N1CC2=CC=C(C=C2)C3=CC=CC=C3C4=NNN=N4)CO	SCLBREJRXDEIGP-UHFFFAOYSA-N	[2-butyl-3-[[4-[2-(2H-tetrazol-5-yl)phenyl]phenyl]methyl]imidazol-4-yl]methanol	388.201	388.201	0	1	0	0	0	0	0	0	0	2	0	0	2D+3D		Biological Test Results|Classification|Literature|Biological Test Results: Active|Biological Test Results: Micromolar	5	37698|39351|169135|169139	20091119	BindingDB|ChEMBL|DiscoveryGate|Japan Chemical Substance Dictionary (Nikkaji)|Springer Nature	Curation Efforts|Governmental Organizations|Journal Publishers|Legacy Depositors|Research and Development|Subscription Services
44322953	(2-Butyl-5-chloro-3-{4-[2-(2H-tetrazol-5-yl)-cyclohex-1-enyl]-benzyl}-3H-imidazol-4-yl)-methanol	CHEMBL314149|BDBM50006914|(2-Butyl-5-chloro-3-{4-[2-(2H-tetrazol-5-yl)-cyclohex-1-enyl]-benzyl}-3H-imidazol-4-yl)-methanol	426.9	C22H27ClN6O	92.5	582	3.9	30	2	5	8	InChI=1S/C22H27ClN6O/c1-2-3-8-20-24-21(23)19(14-30)29(20)13-15-9-11-16(12-10-15)17-6-4-5-7-18(17)22-25-27-28-26-22/h9-12,30H,2-8,13-14H2,1H3,(H,25,26,27,28)	CCCCC1=NC(=C(N1CC2=CC=C(C=C2)C3=C(CCCC3)C4=NNN=N4)CO)Cl	CCCCC1=NC(=C(N1CC2=CC=C(C=C2)C3=C(CCCC3)C4=NNN=N4)CO)Cl	HNGCRAXRWVPURO-UHFFFAOYSA-N	[2-butyl-5-chloro-3-[[4-[2-(2H-tetrazol-5-yl)cyclohexen-1-yl]phenyl]methyl]imidazol-4-yl]methanol	426.193	426.193	0	1	0	0	0	0	0	0	0	1	0	0	2D+3D		Biological Test Results|Classification|Literature|Biological Test Results: Active|Biological Test Results: Micromolar	5	23693|37686|167384|493017	20091119	Abbott Labs|BindingDB|ChEMBL|DiscoveryGate|Japan Chemical Substance Dictionary (Nikkaji)	Curation Efforts|Governmental Organizations|Legacy Depositors|Research and Development|Subscription Services
44323112	(2-Butyl-5-chloro-3-{4-[2-(2H-tetrazol-5-yl)-cyclohept-1-enyl]-benzyl}-3H-imidazol-4-yl)-methanol	CHEMBL328552|BDBM50006912|(2-Butyl-5-chloro-3-{4-[2-(2H-tetrazol-5-yl)-cyclohept-1-enyl]-benzyl}-3H-imidazol-4-yl)-methanol	441	C23H29ClN6O	92.5	597	4.5	31	2	5	8	InChI=1S/C23H29ClN6O/c1-2-3-9-21-25-22(24)20(15-31)30(21)14-16-10-12-17(13-11-16)18-7-5-4-6-8-19(18)23-26-28-29-27-23/h10-13,31H,2-9,14-15H2,1H3,(H,26,27,28,29)	CCCCC1=NC(=C(N1CC2=CC=C(C=C2)C3=C(CCCCC3)C4=NNN=N4)CO)Cl	CCCCC1=NC(=C(N1CC2=CC=C(C=C2)C3=C(CCCCC3)C4=NNN=N4)CO)Cl	WTYFVDTUGDZIQC-UHFFFAOYSA-N	[2-butyl-5-chloro-3-[[4-[2-(2H-tetrazol-5-yl)cyclohepten-1-yl]phenyl]methyl]imidazol-4-yl]methanol	440.209	440.209	0	1	0	0	0	0	0	0	0	1	0	0	2D+3D		Biological Test Results|Classification|Literature|Biological Test Results: Active|Biological Test Results: Micromolar	5	23693|37686|167384	20091119	BindingDB|ChEMBL|DiscoveryGate|Japan Chemical Substance Dictionary (Nikkaji)	Curation Efforts|Governmental Organizations|Legacy Depositors|Research and Development|Subscription Services
44323113	(2-Butyl-5-chloro-3-{4-[2-(2H-tetrazol-5-yl)-cyclopent-1-enyl]-benzyl}-3H-imidazol-4-yl)-methanol	CHEMBL89403|BDBM50006913|(2-Butyl-5-chloro-3-{4-[2-(2H-tetrazol-5-yl)-cyclopent-1-enyl]-benzyl}-3H-imidazol-4-yl)-methanol	412.9	C21H25ClN6O	92.5	567	3.4	29	2	5	8	InChI=1S/C21H25ClN6O/c1-2-3-7-19-23-20(22)18(13-29)28(19)12-14-8-10-15(11-9-14)16-5-4-6-17(16)21-24-26-27-25-21/h8-11,29H,2-7,12-13H2,1H3,(H,24,25,26,27)	CCCCC1=NC(=C(N1CC2=CC=C(C=C2)C3=C(CCC3)C4=NNN=N4)CO)Cl	CCCCC1=NC(=C(N1CC2=CC=C(C=C2)C3=C(CCC3)C4=NNN=N4)CO)Cl	YPYNDJLRURPOSR-UHFFFAOYSA-N	[2-butyl-5-chloro-3-[[4-[2-(2H-tetrazol-5-yl)cyclopenten-1-yl]phenyl]methyl]imidazol-4-yl]methanol	412.178	412.178	0	1	0	0	0	0	0	0	0	1	0	0	2D+3D		Biological Test Results|Classification|Literature|Biological Test Results: Active|Biological Test Results: Micromolar	5	23693|37686|167384	20091119	BindingDB|ChEMBL|DiscoveryGate|Japan Chemical Substance Dictionary (Nikkaji)	Curation Efforts|Governmental Organizations|Legacy Depositors|Research and Development|Subscription Services
44376208	[2-butyl-5-nitro-3-[[4-[2-(2H-tetrazol-5-yl)phenyl]phenyl]methyl]imidazol-4-yl]methanol	CHEMBL163760|BDBM50474481	433.5	C22H23N7O3	138	599	3.5	32	2	7	8	InChI=1S/C22H23N7O3/c1-2-3-8-20-23-22(29(31)32)19(14-30)28(20)13-15-9-11-16(12-10-15)17-6-4-5-7-18(17)21-24-26-27-25-21/h4-7,9-12,30H,2-3,8,13-14H2,1H3,(H,24,25,26,27)	CCCCC1=NC(=C(N1CC2=CC=C(C=C2)C3=CC=CC=C3C4=NNN=N4)CO)[N+](=O)[O-]	CCCCC1=NC(=C(N1CC2=CC=C(C=C2)C3=CC=CC=C3C4=NNN=N4)CO)[N+](=O)[O-]	OASGAPSLQWGZCS-UHFFFAOYSA-N	[2-butyl-5-nitro-3-[[4-[2-(2H-tetrazol-5-yl)phenyl]phenyl]methyl]imidazol-4-yl]methanol	433.186	433.186	0	1	0	0	0	0	0	0	0	1	0	0	2D+3D		Biological Test Results|Classification|Literature|Biological Test Results: Active|Biological Test Results: Micromolar	5	37698	20091119	BindingDB|ChEMBL	Curation Efforts|Research and Development
44424820	[2-Butyl-5-chloro-3-[[4-[2-(tetrazolidin-5-yl)phenyl]phenyl]methyl]imidazol-4-yl]methanol		426.9	C22H27ClN6O	86.2	514	3.6	30	5	6	8	InChI=1S/C22H27ClN6O/c1-2-3-8-20-24-21(23)19(14-30)29(20)13-15-9-11-16(12-10-15)17-6-4-5-7-18(17)22-25-27-28-26-22/h4-7,9-12,22,25-28,30H,2-3,8,13-14H2,1H3	CCCCC1=NC(=C(N1CC2=CC=C(C=C2)C3=CC=CC=C3C4NNNN4)CO)Cl	CCCCC1=NC(=C(N1CC2=CC=C(C=C2)C3=CC=CC=C3C4NNNN4)CO)Cl	LWTSYDPWSQKSMO-UHFFFAOYSA-N	[2-butyl-5-chloro-3-[[4-[2-(tetrazolidin-5-yl)phenyl]phenyl]methyl]imidazol-4-yl]methanol	426.193	426.193	0	1	0	0	0	0	0	0	0	0	1	1	2D+3D		Patents	1		20091119	DiscoveryGate|PATENTSCOPE (WIPO)|SCRIPDB	Governmental Organizations|Legacy Depositors|Research and Development|Subscription Services
45039667	Losartan-d3	Losartan-d3|1030936-74-3|DTXSID10662057|DISCONTINUED. Please see L470503|J-000869|[2-(4,4,4-~2~H_3_)Butyl-4-chloro-1-{[2'-(2H-tetrazol-5-yl)[1,1'-biphenyl]-4-yl]methyl}-1H-imidazol-5-yl]methanol	425.9	C22H23ClN6O	92.5	520	4.3	30	2	5	8	InChI=1S/C22H23ClN6O/c1-2-3-8-20-24-21(23)19(14-30)29(20)13-15-9-11-16(12-10-15)17-6-4-5-7-18(17)22-25-27-28-26-22/h4-7,9-12,30H,2-3,8,13-14H2,1H3,(H,25,26,27,28)/i1D3	[2H]C([2H])([2H])CCCC1=NC(=C(N1CC2=CC=C(C=C2)C3=CC=CC=C3C4=NNN=N4)CO)Cl	CCCCC1=NC(=C(N1CC2=CC=C(C=C2)C3=CC=CC=C3C4=NNN=N4)CO)Cl	PSIFNNKUMBGKDQ-FIBGUPNXSA-N	[5-chloro-3-[[4-[2-(2H-tetrazol-5-yl)phenyl]phenyl]methyl]-2-(4,4,4-trideuteriobutyl)imidazol-4-yl]methanol	425.181	425.181	0	1	3	0	0	0	0	0	0	0	0	0	2D+3D		Classification	1		20100329	Ambinter|Biocore|Biosynth|BOC Sciences|Chembase.cn|ChemTik|CHIRALEN|Clinivex|DiscoveryGate|EPA DSSTox|RR Scientific|Santa Cruz Biotechnology, Inc.|Wikidata|Yuhao Chemical	Chemical Vendors|Curation Efforts|Governmental Organizations|Legacy Depositors|Research and Development|Subscription Services
45039668	Losartan-d3 Carboxylic Acid	Losartan-d3 Carboxylic Acid|1189729-40-5|5-chloro-3-[[4-[2-(2H-tetrazol-5-yl)phenyl]phenyl]methyl]-2-(4,4,4-trideuteriobutyl)imidazole-4-carboxylic acid|DTXSID70662058|HY-17512S1|CS-0202496|2-(4,4,4-~2~H_3_)Butyl-4-chloro-1-{[2'-(2H-tetrazol-5-yl)[1,1'-biphenyl]-4-yl]methyl}-1H-imidazole-5-carboxylic acid	439.9	C22H21ClN6O2	110	590	5	31	2	6	8	InChI=1S/C22H21ClN6O2/c1-2-3-8-18-24-20(23)19(22(30)31)29(18)13-14-9-11-15(12-10-14)16-6-4-5-7-17(16)21-25-27-28-26-21/h4-7,9-12H,2-3,8,13H2,1H3,(H,30,31)(H,25,26,27,28)/i1D3	[2H]C([2H])([2H])CCCC1=NC(=C(N1CC2=CC=C(C=C2)C3=CC=CC=C3C4=NNN=N4)C(=O)O)Cl	CCCCC1=NC(=C(N1CC2=CC=C(C=C2)C3=CC=CC=C3C4=NNN=N4)C(=O)O)Cl	ZEUXAIYYDDCIRX-FIBGUPNXSA-N	5-chloro-3-[[4-[2-(2H-tetrazol-5-yl)phenyl]phenyl]methyl]-2-(4,4,4-trideuteriobutyl)imidazole-4-carboxylic acid	439.16	439.16	0	1	3	0	0	0	0	0	0	0	0	0	2D			0		20100329	10X CHEM|A2B Chem|AbaChemScene|Alfa Chemistry|Ambinter|BenchChem|BOC Sciences|Chembase.cn|Chemieliva Pharmaceutical Co., Ltd|ChemTik|Clearsynth|Clinivex|CymitQuimica|EPA DSSTox|EvitaChem|J&H Chemical Co.,ltd|LabNetwork, a WuXi AppTec Company|LGC Standards|MedChemexpress MCE|MuseChem|RR Scientific|Santa Cruz Biotechnology, Inc.|Smolecule|THE BioTek|Wikidata	Chemical Vendors|Curation Efforts|Governmental Organizations|Legacy Depositors|Research and Development
45359014	Losartan-d4 Carboxylic Acid	Losartan-d4 Carboxylic Acid|1246820-62-1|Losartan (D4 Carboxylic Acid)|Losartan D4 Carboxylic Acid|2-butyl-5-chloro-3-[[2,3,5,6-tetradeuterio-4-[2-(2H-tetrazol-5-yl)phenyl]phenyl]methyl]imidazole-4-carboxylic acid|E-3174;EXP-3174|EXP 3174-d4|Losartan Acid-D4|DTXSID50670090|WZB82062|HY-12765S|AKOS037652829|AKOS040733614|ES-2608|E-3174 D4|F85146|2-Butyl-4-chloro-1-[[2'-(1H-tetrazol-5-yl)[1,1'-biphe…	440.9	C22H21ClN6O2	110	590	5	31	2	6	8	InChI=1S/C22H21ClN6O2/c1-2-3-8-18-24-20(23)19(22(30)31)29(18)13-14-9-11-15(12-10-14)16-6-4-5-7-17(16)21-25-27-28-26-21/h4-7,9-12H,2-3,8,13H2,1H3,(H,30,31)(H,25,26,27,28)/i9D,10D,11D,12D	[2H]C1=C(C(=C(C(=C1CN2C(=NC(=C2C(=O)O)Cl)CCCC)[2H])[2H])C3=CC=CC=C3C4=NNN=N4)[2H]	CCCCC1=NC(=C(N1CC2=CC=C(C=C2)C3=CC=CC=C3C4=NNN=N4)C(=O)O)Cl	ZEUXAIYYDDCIRX-IRYCTXJYSA-N	2-butyl-5-chloro-3-[[2,3,5,6-tetradeuterio-4-[2-(2H-tetrazol-5-yl)phenyl]phenyl]methyl]imidazole-4-carboxylic acid	440.167	440.167	0	1	4	0	0	0	0	0	0	0	0	0	2D			0		20100514	001Chemical|10X CHEM|A2B Chem|AA BLOCKS|AbaChemScene|AbMole Bioscience|AbovChem LLC|AKos Consulting & Solutions|Alfa Chemistry|Alsachim|Ambinter|AstaTech, Inc.|BenchChem|Biosynth|BOC Sciences|Chembase.cn|Chemieliva Pharmaceutical Co., Ltd|CymitQuimica|eMolecules|eNovation Chemicals|EPA DSSTox|J&H Chemical Co.,ltd|Key Organics/BIONET|LGC Standards|MedChemexpress MCE|MolCore|MolPort|MuseChem|Probes…	Chemical Vendors|Curation Efforts|Governmental Organizations|Legacy Depositors|Research and Development
46780033	O-Acetyl Losartan	O-Acetyl Losartan|1006062-27-6|Losartan Impurity J|UNII-X65NI9XVQ4|X65NI9XVQ4|Losartan potassium specified impurity J [EP]|[2-butyl-5-chloro-3-[[4-[2-(2H-tetrazol-5-yl)phenyl]phenyl]methyl]imidazol-4-yl]methyl acetate|(2-Butyl-4-chloro-1-((2'-(1H-tetrazol-5-yl)biphenyl-4-yl)methyl)-1H-imidazol-5-yl)methyl acetate|1H-Imidazole-5-methanol, 2-butyl-4-chloro-1-((2'-(2H-tetrazol-5-yl)(1,1'-biphenyl)-4…	464.9	C24H25ClN6O2	98.6	620	4.9	33	1	6	10	InChI=1S/C24H25ClN6O2/c1-3-4-9-22-26-23(25)21(15-33-16(2)32)31(22)14-17-10-12-18(13-11-17)19-7-5-6-8-20(19)24-27-29-30-28-24/h5-8,10-13H,3-4,9,14-15H2,1-2H3,(H,27,28,29,30)	CCCCC1=NC(=C(N1CC2=CC=C(C=C2)C3=CC=CC=C3C4=NNN=N4)COC(=O)C)Cl	CCCCC1=NC(=C(N1CC2=CC=C(C=C2)C3=CC=CC=C3C4=NNN=N4)COC(=O)C)Cl	HIUYRCVDCVFSBP-UHFFFAOYSA-N	[2-butyl-5-chloro-3-[[4-[2-(2H-tetrazol-5-yl)phenyl]phenyl]methyl]imidazol-4-yl]methyl acetate	464.173	464.173	0	1	0	0	0	0	0	0	0	0	2	2	2D+3D		Classification|Patents	2		20100726	10X CHEM|1st Scientific|A2B Chem|AA BLOCKS|AKos Consulting & Solutions|Alfa Chemistry|Amadis Chemical|Ambinter|Angene Chemical|BenchChem|Bic Biotech|BioChemPartner|Biocore|Biosynth|BLD Pharm|BOC Sciences|Chem-Space.com Database|Chembase.cn|ChemIDplus|Chemieliva Pharmaceutical Co., Ltd|ChemTik|Clearsynth|Clinivex|Cooke Chemical Co., Ltd|CymitQuimica|Egon Willighagen, Department of Bioinformatics -…	Chemical Vendors|Curation Efforts|Governmental Organizations|Legacy Depositors|Research and Development|Subscription Services
50916711	[2-Butyl-5-chloro-3-[[4-[2-[1-(1-ethoxyethyl)tetrazol-5-yl]phenyl]phenyl]methyl]imidazol-4-yl]methanol		495	C26H31ClN6O2	90.9	625	5	35	1	6	11	InChI=1S/C26H31ClN6O2/c1-4-6-11-24-28-25(27)23(17-34)32(24)16-19-12-14-20(15-13-19)21-9-7-8-10-22(21)26-29-30-31-33(26)18(3)35-5-2/h7-10,12-15,18,34H,4-6,11,16-17H2,1-3H3	CCCCC1=NC(=C(N1CC2=CC=C(C=C2)C3=CC=CC=C3C4=NN=NN4C(C)OCC)CO)Cl	CCCCC1=NC(=C(N1CC2=CC=C(C=C2)C3=CC=CC=C3C4=NN=NN4C(C)OCC)CO)Cl	ANAIADVOQYSSRV-UHFFFAOYSA-N	[2-butyl-5-chloro-3-[[4-[2-[1-(1-ethoxyethyl)tetrazol-5-yl]phenyl]phenyl]methyl]imidazol-4-yl]methanol	494.22	494.22	0	1	0	1	0	1	0	0	0	0	2	2	2D+3D		Patents	1		20110314	Google Patents|PATENTSCOPE (WIPO)|Thomson Pharma	Governmental Organizations|Journal Publishers|Legacy Depositors|Research and Development|Subscription Services
53694808	[2-propyl-3-[[4-[2-(2H-tetrazol-5-yl)phenyl]phenyl]methyl]imidazol-4-yl]methanol		374.4	C21H22N6O	92.5	472	2.8	28	2	5	7	InChI=1S/C21H22N6O/c1-2-5-20-22-12-17(14-28)27(20)13-15-8-10-16(11-9-15)18-6-3-4-7-19(18)21-23-25-26-24-21/h3-4,6-12,28H,2,5,13-14H2,1H3,(H,23,24,25,26)	CCCC1=NC=C(N1CC2=CC=C(C=C2)C3=CC=CC=C3C4=NNN=N4)CO	CCCC1=NC=C(N1CC2=CC=C(C=C2)C3=CC=CC=C3C4=NNN=N4)CO	ZYOYZEOLNPUIFQ-UHFFFAOYSA-N	[2-propyl-3-[[4-[2-(2H-tetrazol-5-yl)phenyl]phenyl]methyl]imidazol-4-yl]methanol	374.186	374.186	0	1	0	0	0	0	0	0	0	0	0	0	2D+3D			0		20111204	IBM|SureChEMBL	Curation Efforts|Research and Development
53863256	2-[4-[[2-butyl-4-chloro-5-(hydroxymethyl)imidazol-1-yl]methyl]phenyl]-3-(2H-tetrazol-5-yl)benzonitrile	SCHEMBL841	447.9	C23H22ClN7O	116	637	4	32	2	6	8	InChI=1S/C23H22ClN7O/c1-2-3-7-20-26-22(24)19(14-32)31(20)13-15-8-10-16(11-9-15)21-17(12-25)5-4-6-18(21)23-27-29-30-28-23/h4-6,8-11,32H,2-3,7,13-14H2,1H3,(H,27,28,29,30)	CCCCC1=NC(=C(N1CC2=CC=C(C=C2)C3=C(C=CC=C3C4=NNN=N4)C#N)CO)Cl	CCCCC1=NC(=C(N1CC2=CC=C(C=C2)C3=C(C=CC=C3C4=NNN=N4)C#N)CO)Cl	GXYLVDASTSAKMI-UHFFFAOYSA-N	2-[4-[[2-butyl-4-chloro-5-(hydroxymethyl)imidazol-1-yl]methyl]phenyl]-3-(2H-tetrazol-5-yl)benzonitrile	447.157	447.157	0	1	0	0	0	0	0	0	0	0	9	3	2D+3D		Patents	1		20111204	Google Patents|IBM|PATENTSCOPE (WIPO)|SureChEMBL	Curation Efforts|Governmental Organizations|Research and Development
53977892	1H-Imidazole-4-methanol, 2-butyl-5-chloro-1-((2'-(2H-tetrazol-5-yl)(1,1'-biphenyl)-4-yl)methyl)-	114799-13-2|Losartan Impurity C|UNII-ILI5UB76JR|ILI5UB76JR|Losartan potassium impurity C [EP]|1H-Imidazole-4-methanol, 2-butyl-5-chloro-1-((2'-(2H-tetrazol-5-yl)(1,1'-biphenyl)-4-yl)methyl)-|(2-Butyl-5-chloro-1-((2'-(1H-tetrazol-5-yl)biphenyl-4-yl)methyl)-1H-imidazol-4-yl)methanol,|[2-butyl-5-chloro-1-[[4-[2-(2H-tetrazol-5-yl)phenyl]phenyl]methyl]imidazol-4-yl]methanol|(2-butyl-5-chloro-1-((2'-(1…	422.9	C22H23ClN6O	92.5	520	4.3	30	2	5	8	InChI=1S/C22H23ClN6O/c1-2-3-8-20-24-19(14-30)21(23)29(20)13-15-9-11-16(12-10-15)17-6-4-5-7-18(17)22-25-27-28-26-22/h4-7,9-12,30H,2-3,8,13-14H2,1H3,(H,25,26,27,28)	CCCCC1=NC(=C(N1CC2=CC=C(C=C2)C3=CC=CC=C3C4=NNN=N4)Cl)CO	CCCCC1=NC(=C(N1CC2=CC=C(C=C2)C3=CC=CC=C3C4=NNN=N4)Cl)CO	JWFIXKFLBIURBL-UHFFFAOYSA-N	[2-butyl-5-chloro-1-[[4-[2-(2H-tetrazol-5-yl)phenyl]phenyl]methyl]imidazol-4-yl]methanol	422.162	422.162	0	1	0	0	0	0	0	0	0	0	22	16	2D+3D		Classification|Patents|Safety and Hazards	3		20111204	10X CHEM|A2B Chem|AA BLOCKS|Alfa Chemistry|BenchChem|BLD Pharm|BOC Sciences|Chem-Space.com Database|ChemIDplus|Chemieliva Pharmaceutical Co., Ltd|CymitQuimica|Egon Willighagen, Department of Bioinformatics - BiGCaT, Maastricht University|eMolecules|Enamine|FDA Global Substance Registration System (GSRS)|Finetech Industry Limited|iChemical Technology USA Inc|LGC Standards|Mcule|PATENTSCOPE (WIPO)|…	Chemical Vendors|Curation Efforts|Governmental Organizations|Legacy Depositors|Research and Development|Subscription Services
53991448	[2-butyl-5-chloro-3-[[2-[2-(2H-tetrazol-5-yl)phenyl]phenyl]methyl]imidazol-4-yl]methanol	SCHEMBL9418318	422.9	C22H23ClN6O	92.5	528	4.3	30	2	5	8	InChI=1S/C22H23ClN6O/c1-2-3-12-20-24-21(23)19(14-30)29(20)13-15-8-4-5-9-16(15)17-10-6-7-11-18(17)22-25-27-28-26-22/h4-11,30H,2-3,12-14H2,1H3,(H,25,26,27,28)	CCCCC1=NC(=C(N1CC2=CC=CC=C2C3=CC=CC=C3C4=NNN=N4)CO)Cl	CCCCC1=NC(=C(N1CC2=CC=CC=C2C3=CC=CC=C3C4=NNN=N4)CO)Cl	KFEBZMDHMXXSBA-UHFFFAOYSA-N	[2-butyl-5-chloro-3-[[2-[2-(2H-tetrazol-5-yl)phenyl]phenyl]methyl]imidazol-4-yl]methanol	422.162	422.162	0	1	0	0	0	0	0	0	0	0	4	4	2D+3D		Patents	1		20111204	IBM|PATENTSCOPE (WIPO)|SureChEMBL	Curation Efforts|Governmental Organizations|Research and Development
54042006	2-butyl-5-chloro-1-[[4-[2-(2H-tetrazol-5-yl)phenyl]phenyl]methyl]imidazole-4-carboxylic acid	SCHEMBL3118878	436.9	C22H21ClN6O2	110	590	5	31	2	6	8	InChI=1S/C22H21ClN6O2/c1-2-3-8-18-24-19(22(30)31)20(23)29(18)13-14-9-11-15(12-10-14)16-6-4-5-7-17(16)21-25-27-28-26-21/h4-7,9-12H,2-3,8,13H2,1H3,(H,30,31)(H,25,26,27,28)	CCCCC1=NC(=C(N1CC2=CC=C(C=C2)C3=CC=CC=C3C4=NNN=N4)Cl)C(=O)O	CCCCC1=NC(=C(N1CC2=CC=C(C=C2)C3=CC=CC=C3C4=NNN=N4)Cl)C(=O)O	LNABYJDDWXAVAV-UHFFFAOYSA-N	2-butyl-5-chloro-1-[[4-[2-(2H-tetrazol-5-yl)phenyl]phenyl]methyl]imidazole-4-carboxylic acid	436.141	436.141	0	1	0	0	0	0	0	0	0	0	10	6	2D+3D		Patents	1		20111204	IBM|SureChEMBL	Curation Efforts|Research and Development
54073240	2-[5-methyl-2-propyl-1-[[4-[2-(2H-tetrazol-5-yl)phenyl]phenyl]methyl]imidazol-4-yl]propan-2-ol		416.5	C24H28N6O	92.5	566	3.8	31	2	5	7	InChI=1S/C24H28N6O/c1-5-8-21-25-22(24(3,4)31)16(2)30(21)15-17-11-13-18(14-12-17)19-9-6-7-10-20(19)23-26-28-29-27-23/h6-7,9-14,31H,5,8,15H2,1-4H3,(H,26,27,28,29)	CCCC1=NC(=C(N1CC2=CC=C(C=C2)C3=CC=CC=C3C4=NNN=N4)C)C(C)(C)O	CCCC1=NC(=C(N1CC2=CC=C(C=C2)C3=CC=CC=C3C4=NNN=N4)C)C(C)(C)O	MHXZWJRKQGANTH-UHFFFAOYSA-N	2-[5-methyl-2-propyl-1-[[4-[2-(2H-tetrazol-5-yl)phenyl]phenyl]methyl]imidazol-4-yl]propan-2-ol	416.232	416.232	0	1	0	0	0	0	0	0	0	0	1	1	2D+3D		Patents	1		20111204	IBM|PATENTSCOPE (WIPO)	Governmental Organizations|Research and Development
56834749	5-[2-[4-[[2-butyl-4-chloro-5-((111C)methoxymethyl)imidazol-1-yl]methyl]phenyl]phenyl]-2H-tetrazole		435.9	C23H25ClN6O	81.5	534	4.8	31	1	5	9	InChI=1S/C23H25ClN6O/c1-3-4-9-21-25-22(24)20(15-31-2)30(21)14-16-10-12-17(13-11-16)18-7-5-6-8-19(18)23-26-28-29-27-23/h5-8,10-13H,3-4,9,14-15H2,1-2H3,(H,26,27,28,29)/i2-1	CCCCC1=NC(=C(N1CC2=CC=C(C=C2)C3=CC=CC=C3C4=NNN=N4)CO[11CH3])Cl	CCCCC1=NC(=C(N1CC2=CC=C(C=C2)C3=CC=CC=C3C4=NNN=N4)COC)Cl	HPHOQTPUEWOTNY-JVVVGQRLSA-N	5-[2-[4-[[2-butyl-4-chloro-5-((111C)methoxymethyl)imidazol-1-yl]methyl]phenyl]phenyl]-2H-tetrazole	435.189	435.189	0	1	1	0	0	0	0	0	0	0	0	0	2D+3D			0		20120312	Thomson Pharma	Journal Publishers|Legacy Depositors|Subscription Services
57226775	[5-cyclobutyl-2-propyl-3-[[4-[2-(2H-tetrazol-5-yl)phenyl]phenyl]methyl]imidazol-4-yl]methanol		428.5	C25H28N6O	92.5	581	3.9	32	2	5	8	InChI=1S/C25H28N6O/c1-2-6-23-26-24(19-7-5-8-19)22(16-32)31(23)15-17-11-13-18(14-12-17)20-9-3-4-10-21(20)25-27-29-30-28-25/h3-4,9-14,19,32H,2,5-8,15-16H2,1H3,(H,27,28,29,30)	CCCC1=NC(=C(N1CC2=CC=C(C=C2)C3=CC=CC=C3C4=NNN=N4)CO)C5CCC5	CCCC1=NC(=C(N1CC2=CC=C(C=C2)C3=CC=CC=C3C4=NNN=N4)CO)C5CCC5	DAJKRHHFSKCTTK-UHFFFAOYSA-N	[5-cyclobutyl-2-propyl-3-[[4-[2-(2H-tetrazol-5-yl)phenyl]phenyl]methyl]imidazol-4-yl]methanol	428.232	428.232	0	1	0	0	0	0	0	0	0	0	1	1	2D+3D		Patents	1		20120614	IBM	Research and Development
57831304	[5-Chloro-2-methyl-3-[[4-[2-(1-methyltetrazol-5-yl)phenyl]phenyl]methyl]imidazol-4-yl]methanol	SCHEMBL13714553	394.9	C20H19ClN6O	81.6	505	3.1	28	1	5	5	InChI=1S/C20H19ClN6O/c1-13-22-19(21)18(12-28)27(13)11-14-7-9-15(10-8-14)16-5-3-4-6-17(16)20-23-24-25-26(20)2/h3-10,28H,11-12H2,1-2H3	CC1=NC(=C(N1CC2=CC=C(C=C2)C3=CC=CC=C3C4=NN=NN4C)CO)Cl	CC1=NC(=C(N1CC2=CC=C(C=C2)C3=CC=CC=C3C4=NN=NN4C)CO)Cl	CNJHTABURIMXIT-UHFFFAOYSA-N	[5-chloro-2-methyl-3-[[4-[2-(1-methyltetrazol-5-yl)phenyl]phenyl]methyl]imidazol-4-yl]methanol	394.131	394.131	0	1	0	0	0	0	0	0	0	0	1	1	2D+3D		Patents	1		20120819	Google Patents|IBM|SCRIPDB|SureChEMBL	Curation Efforts|Legacy Depositors|Research and Development
57831310	1-[5-[2-[4-[[4-Chloro-5-(hydroxymethyl)-2-methylimidazol-1-yl]methyl]phenyl]phenyl]tetrazol-1-yl]-2-(methylamino)ethanone	SCHEMBL13714556	451.9	C22H22ClN7O2	111	621	2.5	32	2	7	7	InChI=1S/C22H22ClN7O2/c1-14-25-21(23)19(13-31)29(14)12-15-7-9-16(10-8-15)17-5-3-4-6-18(17)22-26-27-28-30(22)20(32)11-24-2/h3-10,24,31H,11-13H2,1-2H3	CC1=NC(=C(N1CC2=CC=C(C=C2)C3=CC=CC=C3C4=NN=NN4C(=O)CNC)CO)Cl	CC1=NC(=C(N1CC2=CC=C(C=C2)C3=CC=CC=C3C4=NN=NN4C(=O)CNC)CO)Cl	PTSPMQIRXLZPKW-UHFFFAOYSA-N	1-[5-[2-[4-[[4-chloro-5-(hydroxymethyl)-2-methylimidazol-1-yl]methyl]phenyl]phenyl]tetrazol-1-yl]-2-(methylamino)ethanone	451.152	451.152	0	1	0	0	0	0	0	0	0	0	1	1	2D+3D		Patents	1		20120819	Google Patents|IBM|SCRIPDB|SureChEMBL	Curation Efforts|Legacy Depositors|Research and Development
58370354	[2-butyl-5-chloro-3-[[4-[2-(3H-1,2,4-triazol-5-yl)phenyl]phenyl]methyl]imidazol-4-yl]methanol		421.9	C23H24ClN5O	75.1	606	5	30	1	4	8	InChI=1S/C23H24ClN5O/c1-2-3-8-21-27-22(24)20(14-30)29(21)13-16-9-11-17(12-10-16)18-6-4-5-7-19(18)23-25-15-26-28-23/h4-7,9-12,30H,2-3,8,13-15H2,1H3	CCCCC1=NC(=C(N1CC2=CC=C(C=C2)C3=CC=CC=C3C4=NCN=N4)CO)Cl	CCCCC1=NC(=C(N1CC2=CC=C(C=C2)C3=CC=CC=C3C4=NCN=N4)CO)Cl	QYFRBESLKPBXTN-UHFFFAOYSA-N	[2-butyl-5-chloro-3-[[4-[2-(3H-1,2,4-triazol-5-yl)phenyl]phenyl]methyl]imidazol-4-yl]methanol	421.167	421.167	0	1	0	0	0	0	0	0	0	0	54	13	2D+3D		Patents	1		20120819	Google Patents|IBM|SCRIPDB	Legacy Depositors|Research and Development
58773666	[2-Butyl-5-chloro-3-[[4-[2-(1-methyltetrazol-5-yl)phenyl]phenyl]methyl]imidazol-4-yl]methanol	SCHEMBL21263420	436.9	C23H25ClN6O	81.6	548	4.4	31	1	5	8	InChI=1S/C23H25ClN6O/c1-3-4-9-21-25-22(24)20(15-31)30(21)14-16-10-12-17(13-11-16)18-7-5-6-8-19(18)23-26-27-28-29(23)2/h5-8,10-13,31H,3-4,9,14-15H2,1-2H3	CCCCC1=NC(=C(N1CC2=CC=C(C=C2)C3=CC=CC=C3C4=NN=NN4C)CO)Cl	CCCCC1=NC(=C(N1CC2=CC=C(C=C2)C3=CC=CC=C3C4=NN=NN4C)CO)Cl	VLFWNEANLGZIPM-UHFFFAOYSA-N	[2-butyl-5-chloro-3-[[4-[2-(1-methyltetrazol-5-yl)phenyl]phenyl]methyl]imidazol-4-yl]methanol	436.178	436.178	0	1	0	0	0	0	0	0	0	1	2	2	2D+3D		Literature|Patents	2		20120819	Google Patents|IBM|PATENTSCOPE (WIPO)|SCRIPDB|SureChEMBL|Thieme Chemistry	Curation Efforts|Governmental Organizations|Journal Publishers|Legacy Depositors|Research and Development|Subscription Services
59061387	[5-Chloro-2-methyl-3-[[4-[2-(2-methyltetrazol-5-yl)phenyl]phenyl]methyl]imidazol-4-yl]methanol		394.9	C20H19ClN6O	81.6	505	3.6	28	1	5	5	InChI=1S/C20H19ClN6O/c1-13-22-19(21)18(12-28)27(13)11-14-7-9-15(10-8-14)16-5-3-4-6-17(16)20-23-25-26(2)24-20/h3-10,28H,11-12H2,1-2H3	CC1=NC(=C(N1CC2=CC=C(C=C2)C3=CC=CC=C3C4=NN(N=N4)C)CO)Cl	CC1=NC(=C(N1CC2=CC=C(C=C2)C3=CC=CC=C3C4=NN(N=N4)C)CO)Cl	WEHWUMQOKAWQRC-UHFFFAOYSA-N	[5-chloro-2-methyl-3-[[4-[2-(2-methyltetrazol-5-yl)phenyl]phenyl]methyl]imidazol-4-yl]methanol	394.131	394.131	0	1	0	0	0	0	0	0	0	0	1	1	2D+3D		Patents	1		20120820	Google Patents|IBM|SCRIPDB	Legacy Depositors|Research and Development
59253446	[2-butyl-5-chloro-3-[[3-[2-(2H-tetrazol-5-yl)phenyl]phenyl]methyl]imidazol-4-yl]-dideuteriomethanol	SCHEMBL13411573	424.9	C22H23ClN6O	92.5	528	4.3	30	2	5	8	InChI=1S/C22H23ClN6O/c1-2-3-11-20-24-21(23)19(14-30)29(20)13-15-7-6-8-16(12-15)17-9-4-5-10-18(17)22-25-27-28-26-22/h4-10,12,30H,2-3,11,13-14H2,1H3,(H,25,26,27,28)/i14D2	[2H]C([2H])(C1=C(N=C(N1CC2=CC(=CC=C2)C3=CC=CC=C3C4=NNN=N4)CCCC)Cl)O	CCCCC1=NC(=C(N1CC2=CC(=CC=C2)C3=CC=CC=C3C4=NNN=N4)CO)Cl	LXOVSDHESOKIRD-FNHLFAINSA-N	[2-butyl-5-chloro-3-[[3-[2-(2H-tetrazol-5-yl)phenyl]phenyl]methyl]imidazol-4-yl]-dideuteriomethanol	424.175	424.175	0	1	2	0	0	0	0	0	0	0	1	1	2D+3D		Patents	1		20120820	Google Patents|IBM|PATENTSCOPE (WIPO)|SCRIPDB|SureChEMBL	Curation Efforts|Governmental Organizations|Legacy Depositors|Research and Development
59432663	[2-butyl-5-chloro-3-[[2-(2H-tetrazol-5-yl)phenyl]methyl]imidazol-4-yl]methanol	SCHEMBL13097903	346.81	C16H19ClN6O	92.5	390	2.7	24	2	5	7	InChI=1S/C16H19ClN6O/c1-2-3-8-14-18-15(17)13(10-24)23(14)9-11-6-4-5-7-12(11)16-19-21-22-20-16/h4-7,24H,2-3,8-10H2,1H3,(H,19,20,21,22)	CCCCC1=NC(=C(N1CC2=CC=CC=C2C3=NNN=N3)CO)Cl	CCCCC1=NC(=C(N1CC2=CC=CC=C2C3=NNN=N3)CO)Cl	CXKLQXCQOGNARV-UHFFFAOYSA-N	[2-butyl-5-chloro-3-[[2-(2H-tetrazol-5-yl)phenyl]methyl]imidazol-4-yl]methanol	346.131	346.131	0	1	0	0	0	0	0	0	0	0	4	1	2D+3D		Patents	1		20120820	Google Patents|IBM|SCRIPDB|SureChEMBL	Curation Efforts|Legacy Depositors|Research and Development
59738365	[5-chloro-2-(1,2,2,3,3,4,4,4-octadeuteriobutyl)-3-[[4-[2-(2H-tetrazol-5-yl)phenyl]phenyl]methyl]imidazol-4-yl]-dideuteriomethanol	SCHEMBL14169352	433	C22H23ClN6O	92.5	520	4.3	30	2	5	8	InChI=1S/C22H23ClN6O/c1-2-3-8-20-24-21(23)19(14-30)29(20)13-15-9-11-16(12-10-15)17-6-4-5-7-18(17)22-25-27-28-26-22/h4-7,9-12,30H,2-3,8,13-14H2,1H3,(H,25,26,27,28)/i1D3,2D2,3D2,8D,14D2	[2H]C(C1=NC(=C(N1CC2=CC=C(C=C2)C3=CC=CC=C3C4=NNN=N4)C([2H])([2H])O)Cl)C([2H])([2H])C([2H])([2H])C([2H])([2H])[2H]	CCCCC1=NC(=C(N1CC2=CC=C(C=C2)C3=CC=CC=C3C4=NNN=N4)CO)Cl	PSIFNNKUMBGKDQ-YNBSFSHOSA-N	[5-chloro-2-(1,2,2,3,3,4,4,4-octadeuteriobutyl)-3-[[4-[2-(2H-tetrazol-5-yl)phenyl]phenyl]methyl]imidazol-4-yl]-dideuteriomethanol	432.225	432.225	0	1	10	1	0	1	0	0	0	0	1	1	2D+3D		Patents	1		20120820	Google Patents|IBM|PATENTSCOPE (WIPO)|SCRIPDB|SureChEMBL	Curation Efforts|Governmental Organizations|Legacy Depositors|Research and Development
59738370	[5-chloro-2-(1,2,2,3,3,4,4,4-octadeuteriobutyl)-3-[[4-[2-(2H-tetrazol-5-yl)phenyl]phenyl]methyl]imidazol-4-yl]-deuteriomethanol	SCHEMBL14169306	432	C22H23ClN6O	92.5	520	4.3	30	2	5	8	InChI=1S/C22H23ClN6O/c1-2-3-8-20-24-21(23)19(14-30)29(20)13-15-9-11-16(12-10-15)17-6-4-5-7-18(17)22-25-27-28-26-22/h4-7,9-12,30H,2-3,8,13-14H2,1H3,(H,25,26,27,28)/i1D3,2D2,3D2,8D,14D	[2H]C(C1=C(N=C(N1CC2=CC=C(C=C2)C3=CC=CC=C3C4=NNN=N4)C([2H])C([2H])([2H])C([2H])([2H])C([2H])([2H])[2H])Cl)O	CCCCC1=NC(=C(N1CC2=CC=C(C=C2)C3=CC=CC=C3C4=NNN=N4)CO)Cl	PSIFNNKUMBGKDQ-SZOMQVRQSA-N	[5-chloro-2-(1,2,2,3,3,4,4,4-octadeuteriobutyl)-3-[[4-[2-(2H-tetrazol-5-yl)phenyl]phenyl]methyl]imidazol-4-yl]-deuteriomethanol	431.219	431.219	0	1	9	2	0	2	0	0	0	0	1	1	2D+3D		Patents	1		20120820	Google Patents|IBM|PATENTSCOPE (WIPO)|SCRIPDB|SureChEMBL	Curation Efforts|Governmental Organizations|Legacy Depositors|Research and Development
59738378	[5-chloro-2-(1,1-dideuteriobutyl)-3-[[4-[2-(2H-tetrazol-5-yl)phenyl]phenyl]methyl]imidazol-4-yl]-deuteriomethanol	SCHEMBL14169348	425.9	C22H23ClN6O	92.5	520	4.3	30	2	5	8	InChI=1S/C22H23ClN6O/c1-2-3-8-20-24-21(23)19(14-30)29(20)13-15-9-11-16(12-10-15)17-6-4-5-7-18(17)22-25-27-28-26-22/h4-7,9-12,30H,2-3,8,13-14H2,1H3,(H,25,26,27,28)/i8D2,14D	[2H]C(C1=C(N=C(N1CC2=CC=C(C=C2)C3=CC=CC=C3C4=NNN=N4)C([2H])([2H])CCC)Cl)O	CCCCC1=NC(=C(N1CC2=CC=C(C=C2)C3=CC=CC=C3C4=NNN=N4)CO)Cl	PSIFNNKUMBGKDQ-MMOCZUFUSA-N	[5-chloro-2-(1,1-dideuteriobutyl)-3-[[4-[2-(2H-tetrazol-5-yl)phenyl]phenyl]methyl]imidazol-4-yl]-deuteriomethanol	425.181	425.181	0	1	3	1	0	1	0	0	0	0	1	1	2D+3D		Patents	1		20120820	Google Patents|IBM|PATENTSCOPE (WIPO)|SCRIPDB|SureChEMBL	Curation Efforts|Governmental Organizations|Legacy Depositors|Research and Development
59738380	[5-chloro-2-(1,2,2,3,3,4,4,4-octadeuteriobutyl)-3-[[4-[2-(2H-tetrazol-5-yl)phenyl]phenyl]methyl]imidazol-4-yl]methanol	SCHEMBL14169432	431	C22H23ClN6O	92.5	520	4.3	30	2	5	8	InChI=1S/C22H23ClN6O/c1-2-3-8-20-24-21(23)19(14-30)29(20)13-15-9-11-16(12-10-15)17-6-4-5-7-18(17)22-25-27-28-26-22/h4-7,9-12,30H,2-3,8,13-14H2,1H3,(H,25,26,27,28)/i1D3,2D2,3D2,8D	[2H]C(C1=NC(=C(N1CC2=CC=C(C=C2)C3=CC=CC=C3C4=NNN=N4)CO)Cl)C([2H])([2H])C([2H])([2H])C([2H])([2H])[2H]	CCCCC1=NC(=C(N1CC2=CC=C(C=C2)C3=CC=CC=C3C4=NNN=N4)CO)Cl	PSIFNNKUMBGKDQ-ONGFEPDZSA-N	[5-chloro-2-(1,2,2,3,3,4,4,4-octadeuteriobutyl)-3-[[4-[2-(2H-tetrazol-5-yl)phenyl]phenyl]methyl]imidazol-4-yl]methanol	430.212	430.212	0	1	8	1	0	1	0	0	0	0	1	1	2D+3D		Patents	1		20120820	Google Patents|IBM|PATENTSCOPE (WIPO)|SCRIPDB|SureChEMBL	Curation Efforts|Governmental Organizations|Legacy Depositors|Research and Development
59738384	[5-chloro-3-[dideuterio-[4-[2,3,4,5-tetradeuterio-6-(2H-tetrazol-5-yl)phenyl]phenyl]methyl]-2-(1,1,2,2,3,3,4,4,4-nonadeuteriobutyl)imidazol-4-yl]-dideuteriomethanol	SCHEMBL14169433	440	C22H23ClN6O	92.5	520	4.3	30	2	5	8	InChI=1S/C22H23ClN6O/c1-2-3-8-20-24-21(23)19(14-30)29(20)13-15-9-11-16(12-10-15)17-6-4-5-7-18(17)22-25-27-28-26-22/h4-7,9-12,30H,2-3,8,13-14H2,1H3,(H,25,26,27,28)/i1D3,2D2,3D2,4D,5D,6D,7D,8D2,13D2,14D2	[2H]C1=C(C(=C(C(=C1[2H])C2=CC=C(C=C2)C([2H])([2H])N3C(=C(N=C3C([2H])([2H])C([2H])([2H])C([2H])([2H])C([2H])([2H])[2H])Cl)C([2H])([2H])O)C4=NNN=N4)[2H])[2H]	CCCCC1=NC(=C(N1CC2=CC=C(C=C2)C3=CC=CC=C3C4=NNN=N4)CO)Cl	PSIFNNKUMBGKDQ-QBNZOWDESA-N	[5-chloro-3-[dideuterio-[4-[2,3,4,5-tetradeuterio-6-(2H-tetrazol-5-yl)phenyl]phenyl]methyl]-2-(1,1,2,2,3,3,4,4,4-nonadeuteriobutyl)imidazol-4-yl]-dideuteriomethanol	439.269	439.269	0	1	17	0	0	0	0	0	0	0	1	1	2D+3D		Patents	1		20120820	Google Patents|IBM|PATENTSCOPE (WIPO)|SCRIPDB|SureChEMBL	Curation Efforts|Governmental Organizations|Legacy Depositors|Research and Development
59738385	[5-chloro-2-(1,1-dideuteriobutyl)-3-[[4-[2-(2H-tetrazol-5-yl)phenyl]phenyl]methyl]imidazol-4-yl]-dideuteriomethanol	SCHEMBL14169303	426.9	C22H23ClN6O	92.5	520	4.3	30	2	5	8	InChI=1S/C22H23ClN6O/c1-2-3-8-20-24-21(23)19(14-30)29(20)13-15-9-11-16(12-10-15)17-6-4-5-7-18(17)22-25-27-28-26-22/h4-7,9-12,30H,2-3,8,13-14H2,1H3,(H,25,26,27,28)/i8D2,14D2	[2H]C([2H])(CCC)C1=NC(=C(N1CC2=CC=C(C=C2)C3=CC=CC=C3C4=NNN=N4)C([2H])([2H])O)Cl	CCCCC1=NC(=C(N1CC2=CC=C(C=C2)C3=CC=CC=C3C4=NNN=N4)CO)Cl	PSIFNNKUMBGKDQ-RADXENCNSA-N	[5-chloro-2-(1,1-dideuteriobutyl)-3-[[4-[2-(2H-tetrazol-5-yl)phenyl]phenyl]methyl]imidazol-4-yl]-dideuteriomethanol	426.187	426.187	0	1	4	0	0	0	0	0	0	0	1	1	2D+3D		Patents	1		20120820	Google Patents|IBM|PATENTSCOPE (WIPO)|SCRIPDB|SureChEMBL	Curation Efforts|Governmental Organizations|Legacy Depositors|Research and Development
59738387	[5-chloro-2-(1,1,2,2,3,3,4,4,4-nonadeuteriobutyl)-3-[[4-[2,3,4,5-tetradeuterio-6-(2H-tetrazol-5-yl)phenyl]phenyl]methyl]imidazol-4-yl]-dideuteriomethanol	SCHEMBL14169384	438	C22H23ClN6O	92.5	520	4.3	30	2	5	8	InChI=1S/C22H23ClN6O/c1-2-3-8-20-24-21(23)19(14-30)29(20)13-15-9-11-16(12-10-15)17-6-4-5-7-18(17)22-25-27-28-26-22/h4-7,9-12,30H,2-3,8,13-14H2,1H3,(H,25,26,27,28)/i1D3,2D2,3D2,4D,5D,6D,7D,8D2,14D2	[2H]C1=C(C(=C(C(=C1[2H])C2=CC=C(C=C2)CN3C(=C(N=C3C([2H])([2H])C([2H])([2H])C([2H])([2H])C([2H])([2H])[2H])Cl)C([2H])([2H])O)C4=NNN=N4)[2H])[2H]	CCCCC1=NC(=C(N1CC2=CC=C(C=C2)C3=CC=CC=C3C4=NNN=N4)CO)Cl	PSIFNNKUMBGKDQ-LDDLDNQNSA-N	[5-chloro-2-(1,1,2,2,3,3,4,4,4-nonadeuteriobutyl)-3-[[4-[2,3,4,5-tetradeuterio-6-(2H-tetrazol-5-yl)phenyl]phenyl]methyl]imidazol-4-yl]-dideuteriomethanol	437.256	437.256	0	1	15	0	0	0	0	0	0	0	1	1	2D+3D		Patents	1		20120820	Google Patents|PATENTSCOPE (WIPO)|SCRIPDB|SureChEMBL	Curation Efforts|Governmental Organizations|Legacy Depositors|Research and Development
59738392	[5-chloro-2-(1,1,2,2-tetradeuteriobutyl)-3-[[2,3,5,6-tetradeuterio-4-[2-(3H-1,2,4-triazol-5-yl)phenyl]phenyl]methyl]imidazol-4-yl]-deuteriomethanol	SCHEMBL14169678	431	C23H24ClN5O	75.1	606	5	30	1	4	8	InChI=1S/C23H24ClN5O/c1-2-3-8-21-27-22(24)20(14-30)29(21)13-16-9-11-17(12-10-16)18-6-4-5-7-19(18)23-25-15-26-28-23/h4-7,9-12,30H,2-3,8,13-15H2,1H3/i3D2,8D2,9D,10D,11D,12D,14D	[2H]C1=C(C(=C(C(=C1CN2C(=C(N=C2C([2H])([2H])C([2H])([2H])CC)Cl)C([2H])O)[2H])[2H])C3=CC=CC=C3C4=NCN=N4)[2H]	CCCCC1=NC(=C(N1CC2=CC=C(C=C2)C3=CC=CC=C3C4=NCN=N4)CO)Cl	QYFRBESLKPBXTN-ARYDNALQSA-N	[5-chloro-2-(1,1,2,2-tetradeuteriobutyl)-3-[[2,3,5,6-tetradeuterio-4-[2-(3H-1,2,4-triazol-5-yl)phenyl]phenyl]methyl]imidazol-4-yl]-deuteriomethanol	430.223	430.223	0	1	9	1	0	1	0	0	0	0	1	1	2D+3D		Patents	1		20120820	Google Patents|IBM|SCRIPDB|SureChEMBL	Curation Efforts|Legacy Depositors|Research and Development
60134708	[2-Butyl-5-chloro-3-[[4-[2-(2-methyltetrazol-5-yl)phenyl]phenyl]methyl]imidazol-4-yl]methanol	SCHEMBL12716748	436.9	C23H25ClN6O	81.6	548	4.9	31	1	5	8	InChI=1S/C23H25ClN6O/c1-3-4-9-21-25-22(24)20(15-31)30(21)14-16-10-12-17(13-11-16)18-7-5-6-8-19(18)23-26-28-29(2)27-23/h5-8,10-13,31H,3-4,9,14-15H2,1-2H3	CCCCC1=NC(=C(N1CC2=CC=C(C=C2)C3=CC=CC=C3C4=NN(N=N4)C)CO)Cl	CCCCC1=NC(=C(N1CC2=CC=C(C=C2)C3=CC=CC=C3C4=NN(N=N4)C)CO)Cl	YCEGXHLQWCJETC-UHFFFAOYSA-N	[2-butyl-5-chloro-3-[[4-[2-(2-methyltetrazol-5-yl)phenyl]phenyl]methyl]imidazol-4-yl]methanol	436.178	436.178	0	1	0	0	0	0	0	0	0	0	2	1	2D+3D		Patents	1		20120820	Google Patents|IBM|SCRIPDB|SureChEMBL	Curation Efforts|Legacy Depositors|Research and Development
66960245	(1-((2'-(1H-tetrazol-5-yl)-[1,1'-biphenyl]-4-yl)methyl)-2-butyl-4-chloro-1H-imidazol-5-yl)methyl hydrogen carbonate	(1-((2'-(1H-tetrazol-5-yl)-[1,1'-biphenyl]-4-yl)methyl)-2-butyl-4-chloro-1H-imidazol-5-yl)methyl hydrogen carbonate|Discontinued, see L470510|SCHEMBL1237602	466.9	C23H23ClN6O3	119	623	4.9	33	2	7	10	InChI=1S/C23H23ClN6O3/c1-2-3-8-20-25-21(24)19(14-33-23(31)32)30(20)13-15-9-11-16(12-10-15)17-6-4-5-7-18(17)22-26-28-29-27-22/h4-7,9-12H,2-3,8,13-14H2,1H3,(H,31,32)(H,26,27,28,29)	CCCCC1=NC(=C(N1CC2=CC=C(C=C2)C3=CC=CC=C3C4=NNN=N4)COC(=O)O)Cl	CCCCC1=NC(=C(N1CC2=CC=C(C=C2)C3=CC=CC=C3C4=NNN=N4)COC(=O)O)Cl	KWHWEFOFWHRDNV-UHFFFAOYSA-N	[2-butyl-5-chloro-3-[[4-[2-(2H-tetrazol-5-yl)phenyl]phenyl]methyl]imidazol-4-yl]methyl hydrogen carbonate	466.152	466.152	0	1	0	0	0	0	0	0	0	2	26	11	2D+3D		Literature|Patents	2		20121130	Chemenu Inc.|Clinivex|IBM|LabNetwork, a WuXi AppTec Company|Starshine Chemical|SureChEMBL	Chemical Vendors|Curation Efforts|Legacy Depositors|Research and Development
67100312	2-[2-butyl-5-chloro-3-[[4-[2-(2H-tetrazol-5-yl)phenyl]phenyl]methyl]imidazol-4-yl]ethanol	SCHEMBL1628706	436.9	C23H25ClN6O	92.5	534	4.8	31	2	5	9	InChI=1S/C23H25ClN6O/c1-2-3-8-21-25-22(24)20(13-14-31)30(21)15-16-9-11-17(12-10-16)18-6-4-5-7-19(18)23-26-28-29-27-23/h4-7,9-12,31H,2-3,8,13-15H2,1H3,(H,26,27,28,29)	CCCCC1=NC(=C(N1CC2=CC=C(C=C2)C3=CC=CC=C3C4=NNN=N4)CCO)Cl	CCCCC1=NC(=C(N1CC2=CC=C(C=C2)C3=CC=CC=C3C4=NNN=N4)CCO)Cl	USFCTZCWMSVUCS-UHFFFAOYSA-N	2-[2-butyl-5-chloro-3-[[4-[2-(2H-tetrazol-5-yl)phenyl]phenyl]methyl]imidazol-4-yl]ethanol	436.178	436.178	0	1	0	0	0	0	0	0	0	0	9	1	2D+3D		Patents	1		20121130	Google Patents|IBM|PATENTSCOPE (WIPO)|SureChEMBL	Curation Efforts|Governmental Organizations|Research and Development
67474982	[2-butyl-5-chloro-3-[[3-fluoro-4-[2-(2H-tetrazol-5-yl)phenyl]phenyl]methyl]imidazol-4-yl]methanol	SCHEMBL2615537	440.9	C22H22ClFN6O	92.5	562	4.4	31	2	6	8	InChI=1S/C22H22ClFN6O/c1-2-3-8-20-25-21(23)19(13-31)30(20)12-14-9-10-16(18(24)11-14)15-6-4-5-7-17(15)22-26-28-29-27-22/h4-7,9-11,31H,2-3,8,12-13H2,1H3,(H,26,27,28,29)	CCCCC1=NC(=C(N1CC2=CC(=C(C=C2)C3=CC=CC=C3C4=NNN=N4)F)CO)Cl	CCCCC1=NC(=C(N1CC2=CC(=C(C=C2)C3=CC=CC=C3C4=NNN=N4)F)CO)Cl	JNEAJEHPMOEZIN-UHFFFAOYSA-N	[2-butyl-5-chloro-3-[[3-fluoro-4-[2-(2H-tetrazol-5-yl)phenyl]phenyl]methyl]imidazol-4-yl]methanol	440.153	440.153	0	1	0	0	0	0	0	0	0	0	2	1	2D+3D		Classification|Patents	2		20121130	Google Patents|IBM|PATENTSCOPE (WIPO)|SureChEMBL	Curation Efforts|Governmental Organizations|Research and Development
67553819	5-chloro-2-propyl-1-[[4-[2-(2H-tetrazol-5-yl)phenyl]phenyl]methyl]imidazole-4-carboxylic acid	SCHEMBL8332201	422.9	C21H19ClN6O2	110	576	4.5	30	2	6	7	InChI=1S/C21H19ClN6O2/c1-2-5-17-23-18(21(29)30)19(22)28(17)12-13-8-10-14(11-9-13)15-6-3-4-7-16(15)20-24-26-27-25-20/h3-4,6-11H,2,5,12H2,1H3,(H,29,30)(H,24,25,26,27)	CCCC1=NC(=C(N1CC2=CC=C(C=C2)C3=CC=CC=C3C4=NNN=N4)Cl)C(=O)O	CCCC1=NC(=C(N1CC2=CC=C(C=C2)C3=CC=CC=C3C4=NNN=N4)Cl)C(=O)O	BWYNOCFHAVVNFM-UHFFFAOYSA-N	5-chloro-2-propyl-1-[[4-[2-(2H-tetrazol-5-yl)phenyl]phenyl]methyl]imidazole-4-carboxylic acid	422.126	422.126	0	1	0	0	0	0	0	0	0	0	1	1	2D+3D		Patents	1		20121130	SureChEMBL	Curation Efforts|Research and Development
67553899	1-[2-butyl-5-chloro-3-[4-[2-(2H-tetrazol-5-yl)phenyl]phenyl]imidazol-4-yl]ethanol	SCHEMBL3875125	422.9	C22H23ClN6O	92.5	534	4.8	30	2	5	7	InChI=1S/C22H23ClN6O/c1-3-4-9-19-24-21(23)20(14(2)30)29(19)16-12-10-15(11-13-16)17-7-5-6-8-18(17)22-25-27-28-26-22/h5-8,10-14,30H,3-4,9H2,1-2H3,(H,25,26,27,28)	CCCCC1=NC(=C(N1C2=CC=C(C=C2)C3=CC=CC=C3C4=NNN=N4)C(C)O)Cl	CCCCC1=NC(=C(N1C2=CC=C(C=C2)C3=CC=CC=C3C4=NNN=N4)C(C)O)Cl	BFCFHVXYKPCRRW-UHFFFAOYSA-N	1-[2-butyl-5-chloro-3-[4-[2-(2H-tetrazol-5-yl)phenyl]phenyl]imidazol-4-yl]ethanol	422.162	422.162	0	1	0	1	0	1	0	0	0	0	3	2	2D+3D		Patents	1		20121130	Google Patents|SureChEMBL	Curation Efforts|Research and Development
67643288	[2-butyl-5-chloro-3-[1-[4-phenyl-3-(2H-tetrazol-5-yl)phenyl]ethyl]imidazol-4-yl]methanol	SCHEMBL8621985	436.9	C23H25ClN6O	92.5	550	4.7	31	2	5	8	InChI=1S/C23H25ClN6O/c1-3-4-10-21-25-22(24)20(14-31)30(21)15(2)17-11-12-18(16-8-6-5-7-9-16)19(13-17)23-26-28-29-27-23/h5-9,11-13,15,31H,3-4,10,14H2,1-2H3,(H,26,27,28,29)	CCCCC1=NC(=C(N1C(C)C2=CC(=C(C=C2)C3=CC=CC=C3)C4=NNN=N4)CO)Cl	CCCCC1=NC(=C(N1C(C)C2=CC(=C(C=C2)C3=CC=CC=C3)C4=NNN=N4)CO)Cl	HDRAXJGAPLJNRC-UHFFFAOYSA-N	[2-butyl-5-chloro-3-[1-[4-phenyl-3-(2H-tetrazol-5-yl)phenyl]ethyl]imidazol-4-yl]methanol	436.178	436.178	0	1	0	1	0	1	0	0	0	0	1	1	2D+3D		Patents	1		20121130	SureChEMBL	Curation Efforts|Research and Development
67680027	[2-butyl-5-chloro-1-[[4-phenyl-3-(2H-tetrazol-5-yl)phenyl]methyl]imidazol-4-yl]methanol	SCHEMBL8741226	422.9	C22H23ClN6O	92.5	522	4.3	30	2	5	8	InChI=1S/C22H23ClN6O/c1-2-3-9-20-24-19(14-30)21(23)29(20)13-15-10-11-17(16-7-5-4-6-8-16)18(12-15)22-25-27-28-26-22/h4-8,10-12,30H,2-3,9,13-14H2,1H3,(H,25,26,27,28)	CCCCC1=NC(=C(N1CC2=CC(=C(C=C2)C3=CC=CC=C3)C4=NNN=N4)Cl)CO	CCCCC1=NC(=C(N1CC2=CC(=C(C=C2)C3=CC=CC=C3)C4=NNN=N4)Cl)CO	WRTNIQHDUDVFNL-UHFFFAOYSA-N	[2-butyl-5-chloro-1-[[4-phenyl-3-(2H-tetrazol-5-yl)phenyl]methyl]imidazol-4-yl]methanol	422.162	422.162	0	1	0	0	0	0	0	0	0	0	4	2	2D+3D		Patents	1		20121130	SureChEMBL	Curation Efforts|Research and Development
67741906	[2-butyl-5-chloro-3-[[4-[(1S,2S)-2-(2H-tetrazol-5-yl)cyclohexyl]phenyl]methyl]imidazol-4-yl]methanol	SCHEMBL8976738	429	C22H29ClN6O	92.5	520	4.6	30	2	5	8	InChI=1S/C22H29ClN6O/c1-2-3-8-20-24-21(23)19(14-30)29(20)13-15-9-11-16(12-10-15)17-6-4-5-7-18(17)22-25-27-28-26-22/h9-12,17-18,30H,2-8,13-14H2,1H3,(H,25,26,27,28)/t17-,18+/m1/s1	CCCCC1=NC(=C(N1CC2=CC=C(C=C2)[C@H]3CCCC[C@@H]3C4=NNN=N4)CO)Cl	CCCCC1=NC(=C(N1CC2=CC=C(C=C2)C3CCCCC3C4=NNN=N4)CO)Cl	ZWFARBOXWFAIDS-MSOLQXFVSA-N	[2-butyl-5-chloro-3-[[4-[(1S,2S)-2-(2H-tetrazol-5-yl)cyclohexyl]phenyl]methyl]imidazol-4-yl]methanol	428.209	428.209	0	1	0	2	2	0	0	0	0	0	2	1	2D+3D		Patents	1		20121130	SureChEMBL	Curation Efforts|Research and Development
67741908	[2-butyl-5-chloro-3-[[4-[(1R,2R)-2-(2H-tetrazol-5-yl)cyclohexyl]phenyl]methyl]imidazol-4-yl]methanol	SCHEMBL8976749	429	C22H29ClN6O	92.5	520	4.6	30	2	5	8	InChI=1S/C22H29ClN6O/c1-2-3-8-20-24-21(23)19(14-30)29(20)13-15-9-11-16(12-10-15)17-6-4-5-7-18(17)22-25-27-28-26-22/h9-12,17-18,30H,2-8,13-14H2,1H3,(H,25,26,27,28)/t17-,18+/m0/s1	CCCCC1=NC(=C(N1CC2=CC=C(C=C2)[C@@H]3CCCC[C@H]3C4=NNN=N4)CO)Cl	CCCCC1=NC(=C(N1CC2=CC=C(C=C2)C3CCCCC3C4=NNN=N4)CO)Cl	ZWFARBOXWFAIDS-ZWKOTPCHSA-N	[2-butyl-5-chloro-3-[[4-[(1R,2R)-2-(2H-tetrazol-5-yl)cyclohexyl]phenyl]methyl]imidazol-4-yl]methanol	428.209	428.209	0	1	0	2	2	0	0	0	0	0	2	1	2D+3D		Patents	1		20121130	Google Patents|SureChEMBL	Curation Efforts|Research and Development
67823642	[5-chloro-2-prop-2-enyl-3-[[4-[2-(2H-tetrazol-5-yl)phenyl]phenyl]methyl]imidazol-4-yl]methanol	SCHEMBL9313314	406.9	C21H19ClN6O	92.5	531	3.7	29	2	5	7	InChI=1S/C21H19ClN6O/c1-2-5-19-23-20(22)18(13-29)28(19)12-14-8-10-15(11-9-14)16-6-3-4-7-17(16)21-24-26-27-25-21/h2-4,6-11,29H,1,5,12-13H2,(H,24,25,26,27)	C=CCC1=NC(=C(N1CC2=CC=C(C=C2)C3=CC=CC=C3C4=NNN=N4)CO)Cl	C=CCC1=NC(=C(N1CC2=CC=C(C=C2)C3=CC=CC=C3C4=NNN=N4)CO)Cl	XAUIFCCWZMMZPZ-UHFFFAOYSA-N	[5-chloro-2-prop-2-enyl-3-[[4-[2-(2H-tetrazol-5-yl)phenyl]phenyl]methyl]imidazol-4-yl]methanol	406.131	406.131	0	1	0	0	0	0	0	0	0	0	1	1	2D+3D		Patents	1		20121130	SureChEMBL	Curation Efforts|Research and Development
67854947	[2-butyl-5-chloro-3-[2-[4-[2-(2H-tetrazol-5-yl)phenyl]phenyl]ethyl]imidazol-4-yl]methanol	SCHEMBL9452763	436.9	C23H25ClN6O	92.5	534	4.6	31	2	5	9	InChI=1S/C23H25ClN6O/c1-2-3-8-21-25-22(24)20(15-31)30(21)14-13-16-9-11-17(12-10-16)18-6-4-5-7-19(18)23-26-28-29-27-23/h4-7,9-12,31H,2-3,8,13-15H2,1H3,(H,26,27,28,29)	CCCCC1=NC(=C(N1CCC2=CC=C(C=C2)C3=CC=CC=C3C4=NNN=N4)CO)Cl	CCCCC1=NC(=C(N1CCC2=CC=C(C=C2)C3=CC=CC=C3C4=NNN=N4)CO)Cl	CIOMPGHIHKDLDY-UHFFFAOYSA-N	[2-butyl-5-chloro-3-[2-[4-[2-(2H-tetrazol-5-yl)phenyl]phenyl]ethyl]imidazol-4-yl]methanol	436.178	436.178	0	1	0	0	0	0	0	0	0	0	1	1	2D+3D		Patents	1		20121130	SureChEMBL	Curation Efforts|Research and Development
67870257	[2-Butyl-5-chloro-1-[[4-[(1-phenyltetrazol-5-yl)methyl]phenyl]methyl]imidazol-4-yl]methanol	SCHEMBL9531253	436.9	C23H25ClN6O	81.6	528	4.7	31	1	5	9	InChI=1S/C23H25ClN6O/c1-2-3-9-21-25-20(16-31)23(24)29(21)15-18-12-10-17(11-13-18)14-22-26-27-28-30(22)19-7-5-4-6-8-19/h4-8,10-13,31H,2-3,9,14-16H2,1H3	CCCCC1=NC(=C(N1CC2=CC=C(C=C2)CC3=NN=NN3C4=CC=CC=C4)Cl)CO	CCCCC1=NC(=C(N1CC2=CC=C(C=C2)CC3=NN=NN3C4=CC=CC=C4)Cl)CO	YWUDNNALUKAGIX-UHFFFAOYSA-N	[2-butyl-5-chloro-1-[[4-[(1-phenyltetrazol-5-yl)methyl]phenyl]methyl]imidazol-4-yl]methanol	436.178	436.178	0	1	0	0	0	0	0	0	0	0	2	1	2D		Patents	1		20121130	SureChEMBL	Curation Efforts|Research and Development
67884074	[2-butyl-5-chloro-1-[[1-phenyl-4-(2H-tetrazol-5-ylmethyl)cyclohexa-2,4-dien-1-yl]methyl]imidazol-4-yl]methanol	SCHEMBL9586640	439	C23H27ClN6O	92.5	640	4.3	31	2	5	9	InChI=1S/C23H27ClN6O/c1-2-3-9-21-25-19(15-31)22(24)30(21)16-23(18-7-5-4-6-8-18)12-10-17(11-13-23)14-20-26-28-29-27-20/h4-8,10-12,31H,2-3,9,13-16H2,1H3,(H,26,27,28,29)	CCCCC1=NC(=C(N1CC2(CC=C(C=C2)CC3=NNN=N3)C4=CC=CC=C4)Cl)CO	CCCCC1=NC(=C(N1CC2(CC=C(C=C2)CC3=NNN=N3)C4=CC=CC=C4)Cl)CO	JLYHVFVPHMVZEI-UHFFFAOYSA-N	[2-butyl-5-chloro-1-[[1-phenyl-4-(2H-tetrazol-5-ylmethyl)cyclohexa-2,4-dien-1-yl]methyl]imidazol-4-yl]methanol	438.193	438.193	0	1	0	1	0	1	0	0	0	0	2	2	2D		Patents	1		20121130	SureChEMBL	Curation Efforts|Research and Development
68444820	[2-butyl-5-chloro-3-[4-phenyl-3-(2H-tetrazol-5-yl)phenyl]imidazol-4-yl]methanol	SCHEMBL2929574	408.9	C21H21ClN6O	92.5	508	4.4	29	2	5	7	InChI=1S/C21H21ClN6O/c1-2-3-9-19-23-20(22)18(13-29)28(19)15-10-11-16(14-7-5-4-6-8-14)17(12-15)21-24-26-27-25-21/h4-8,10-12,29H,2-3,9,13H2,1H3,(H,24,25,26,27)	CCCCC1=NC(=C(N1C2=CC(=C(C=C2)C3=CC=CC=C3)C4=NNN=N4)CO)Cl	CCCCC1=NC(=C(N1C2=CC(=C(C=C2)C3=CC=CC=C3)C4=NNN=N4)CO)Cl	YPPKOMMCEVNJIC-UHFFFAOYSA-N	[2-butyl-5-chloro-3-[4-phenyl-3-(2H-tetrazol-5-yl)phenyl]imidazol-4-yl]methanol	408.147	408.147	0	1	0	0	0	0	0	0	0	0	4	1	2D+3D		Patents	1		20121130	SureChEMBL	Curation Efforts|Research and Development
68519620	[3-butyl-5-chloro-2-[[4-[2-(2H-tetrazol-5-yl)phenyl]phenyl]methyl]imidazol-4-yl]methanol	SCHEMBL3121775	422.9	C22H23ClN6O	92.5	520	4.1	30	2	5	8	InChI=1S/C22H23ClN6O/c1-2-3-12-29-19(14-30)21(23)24-20(29)13-15-8-10-16(11-9-15)17-6-4-5-7-18(17)22-25-27-28-26-22/h4-11,30H,2-3,12-14H2,1H3,(H,25,26,27,28)	CCCCN1C(=NC(=C1CO)Cl)CC2=CC=C(C=C2)C3=CC=CC=C3C4=NNN=N4	CCCCN1C(=NC(=C1CO)Cl)CC2=CC=C(C=C2)C3=CC=CC=C3C4=NNN=N4	YLFXCDJNAUXNLN-UHFFFAOYSA-N	[3-butyl-5-chloro-2-[[4-[2-(2H-tetrazol-5-yl)phenyl]phenyl]methyl]imidazol-4-yl]methanol	422.162	422.162	0	1	0	0	0	0	0	0	0	0	8	5	2D+3D		Patents	1		20121130	SureChEMBL	Curation Efforts|Research and Development
68636440	[5-chloro-3-[[4-[2-(2H-tetrazol-5-yl)phenyl]phenyl]methyl]imidazol-4-yl]methanol		366.8	C18H15ClN6O	92.5	449	2.6	26	2	5	5	InChI=1S/C18H15ClN6O/c19-17-16(10-26)25(11-20-17)9-12-5-7-13(8-6-12)14-3-1-2-4-15(14)18-21-23-24-22-18/h1-8,11,26H,9-10H2,(H,21,22,23,24)	C1=CC=C(C(=C1)C2=CC=C(C=C2)CN3C=NC(=C3CO)Cl)C4=NNN=N4	C1=CC=C(C(=C1)C2=CC=C(C=C2)CN3C=NC(=C3CO)Cl)C4=NNN=N4	JZWGDTYCWUZIOM-UHFFFAOYSA-N	[5-chloro-3-[[4-[2-(2H-tetrazol-5-yl)phenyl]phenyl]methyl]imidazol-4-yl]methanol	366.1	366.1	0	1	0	0	0	0	0	0	0	0	0	0	2D+3D			0		20121130	SureChEMBL	Curation Efforts|Research and Development
68734348	5-[2-[4-[(4-chloro-2-ethoxy-5-methylimidazol-1-yl)methyl]-3-fluorophenyl]phenyl]-2H-tetrazole	SCHEMBL3662032	412.8	C20H18ClFN6O	81.5	533	4.6	29	1	6	6	InChI=1S/C20H18ClFN6O/c1-3-29-20-23-18(21)12(2)28(20)11-14-9-8-13(10-17(14)22)15-6-4-5-7-16(15)19-24-26-27-25-19/h4-10H,3,11H2,1-2H3,(H,24,25,26,27)	CCOC1=NC(=C(N1CC2=C(C=C(C=C2)C3=CC=CC=C3C4=NNN=N4)F)C)Cl	CCOC1=NC(=C(N1CC2=C(C=C(C=C2)C3=CC=CC=C3C4=NNN=N4)F)C)Cl	ZQDZJWLSAUKXMH-UHFFFAOYSA-N	5-[2-[4-[(4-chloro-2-ethoxy-5-methylimidazol-1-yl)methyl]-3-fluorophenyl]phenyl]-2H-tetrazole	412.121	412.121	0	1	0	0	0	0	0	0	0	0	2	1	2D+3D		Classification|Patents	2		20121130	SureChEMBL	Curation Efforts|Research and Development
69434824	5-[2-[4-[[5-(butoxymethyl)-4-chloroimidazol-1-yl]methyl]phenyl]phenyl]-2H-tetrazole	SCHEMBL5420527	422.9	C22H23ClN6O	81.5	506	4.3	30	1	5	9	InChI=1S/C22H23ClN6O/c1-2-3-12-30-14-20-21(23)24-15-29(20)13-16-8-10-17(11-9-16)18-6-4-5-7-19(18)22-25-27-28-26-22/h4-11,15H,2-3,12-14H2,1H3,(H,25,26,27,28)	CCCCOCC1=C(N=CN1CC2=CC=C(C=C2)C3=CC=CC=C3C4=NNN=N4)Cl	CCCCOCC1=C(N=CN1CC2=CC=C(C=C2)C3=CC=CC=C3C4=NNN=N4)Cl	XBDKAGFBNTXUIQ-UHFFFAOYSA-N	5-[2-[4-[[5-(butoxymethyl)-4-chloroimidazol-1-yl]methyl]phenyl]phenyl]-2H-tetrazole	422.162	422.162	0	1	0	0	0	0	0	0	0	0	2	1	2D+3D		Patents	1		20121201	SureChEMBL	Curation Efforts|Research and Development
69434827	[3-[[3-butyl-4-[2-(2H-tetrazol-5-yl)phenyl]phenyl]methyl]-5-chloroimidazol-4-yl]methanol	SCHEMBL5420533	422.9	C22H23ClN6O	92.5	528	4.4	30	2	5	8	InChI=1S/C22H23ClN6O/c1-2-3-6-16-11-15(12-29-14-24-21(23)20(29)13-30)9-10-17(16)18-7-4-5-8-19(18)22-25-27-28-26-22/h4-5,7-11,14,30H,2-3,6,12-13H2,1H3,(H,25,26,27,28)	CCCCC1=C(C=CC(=C1)CN2C=NC(=C2CO)Cl)C3=CC=CC=C3C4=NNN=N4	CCCCC1=C(C=CC(=C1)CN2C=NC(=C2CO)Cl)C3=CC=CC=C3C4=NNN=N4	RCPBXORALAMHFF-UHFFFAOYSA-N	[3-[[3-butyl-4-[2-(2H-tetrazol-5-yl)phenyl]phenyl]methyl]-5-chloroimidazol-4-yl]methanol	422.162	422.162	0	1	0	0	0	0	0	0	0	0	2	1	2D+3D		Patents	1		20121201	SureChEMBL	Curation Efforts|Research and Development
69817183	[3-[[4-phenyl-3-(2H-tetrazol-5-yl)phenyl]methyl]-2-propyl-5-(trifluoromethyl)imidazol-4-yl]methanol	SCHEMBL6536066|RNQKDSDPGJXSIT-UHFFFAOYSA-N|[3-[[4-phenyl-3-(2H-tetrazol-5-yl)phenyl]methyl]-2-propyl-5-(trifluoromethyl)imidazol-4-yl]methanol	442.4	C22H21F3N6O	92.5	591	3.7	32	2	8	7	InChI=1S/C22H21F3N6O/c1-2-6-19-26-20(22(23,24)25)18(13-32)31(19)12-14-9-10-16(15-7-4-3-5-8-15)17(11-14)21-27-29-30-28-21/h3-5,7-11,32H,2,6,12-13H2,1H3,(H,27,28,29,30)	CCCC1=NC(=C(N1CC2=CC(=C(C=C2)C3=CC=CC=C3)C4=NNN=N4)CO)C(F)(F)F	CCCC1=NC(=C(N1CC2=CC(=C(C=C2)C3=CC=CC=C3)C4=NNN=N4)CO)C(F)(F)F	RNQKDSDPGJXSIT-UHFFFAOYSA-N	[3-[[4-phenyl-3-(2H-tetrazol-5-yl)phenyl]methyl]-2-propyl-5-(trifluoromethyl)imidazol-4-yl]methanol	442.173	442.173	0	1	0	0	0	0	0	0	0	0	3	1	2D+3D		Classification|Patents	2		20121201	ECI Group, LCSB, University of Luxembourg|PATENTSCOPE (WIPO)|SureChEMBL	Curation Efforts|Governmental Organizations|Research and Development
69821050	[2-but-1-enyl-5-chloro-3-[[4-[2-(2H-tetrazol-5-yl)phenyl]phenyl]methyl]imidazol-4-yl]methanol		420.9	C22H21ClN6O	92.5	558	4	30	2	5	7	InChI=1S/C22H21ClN6O/c1-2-3-8-20-24-21(23)19(14-30)29(20)13-15-9-11-16(12-10-15)17-6-4-5-7-18(17)22-25-27-28-26-22/h3-12,30H,2,13-14H2,1H3,(H,25,26,27,28)	CCC=CC1=NC(=C(N1CC2=CC=C(C=C2)C3=CC=CC=C3C4=NNN=N4)CO)Cl	CCC=CC1=NC(=C(N1CC2=CC=C(C=C2)C3=CC=CC=C3C4=NNN=N4)CO)Cl	UPWUBHHRUIJILD-UHFFFAOYSA-N	[2-but-1-enyl-5-chloro-3-[[4-[2-(2H-tetrazol-5-yl)phenyl]phenyl]methyl]imidazol-4-yl]methanol	420.147	420.147	0	1	0	0	0	0	1	0	1	0	2	2	2D+3D		Patents	1		20121201	IBM	Research and Development
70019581	[2-butyl-5-chloro-3-[phenyl-[2-(2H-tetrazol-5-yl)phenyl]methyl]imidazol-4-yl]methanol		422.9	C22H23ClN6O	92.5	522	4.4	30	2	5	8	InChI=1S/C22H23ClN6O/c1-2-3-13-19-24-21(23)18(14-30)29(19)20(15-9-5-4-6-10-15)16-11-7-8-12-17(16)22-25-27-28-26-22/h4-12,20,30H,2-3,13-14H2,1H3,(H,25,26,27,28)	CCCCC1=NC(=C(N1C(C2=CC=CC=C2)C3=CC=CC=C3C4=NNN=N4)CO)Cl	CCCCC1=NC(=C(N1C(C2=CC=CC=C2)C3=CC=CC=C3C4=NNN=N4)CO)Cl	GSBFCCROVPBAFY-UHFFFAOYSA-N	[2-butyl-5-chloro-3-[phenyl-[2-(2H-tetrazol-5-yl)phenyl]methyl]imidazol-4-yl]methanol	422.162	422.162	0	1	0	1	0	1	0	0	0	0	1	1	2D+3D		Patents	1		20121201	IBM|SureChEMBL	Curation Efforts|Research and Development
70092817	5-(1-hydroxybutyl)-2-propyl-3-[[4-[2-(2H-tetrazol-5-yl)phenyl]phenyl]methyl]imidazole-4-carbonitrile	SCHEMBL7440130	441.5	C25H27N7O	116	646	4.1	33	2	6	9	InChI=1S/C25H27N7O/c1-3-7-22(33)24-21(15-26)32(23(27-24)8-4-2)16-17-11-13-18(14-12-17)19-9-5-6-10-20(19)25-28-30-31-29-25/h5-6,9-14,22,33H,3-4,7-8,16H2,1-2H3,(H,28,29,30,31)	CCCC1=NC(=C(N1CC2=CC=C(C=C2)C3=CC=CC=C3C4=NNN=N4)C#N)C(CCC)O	CCCC1=NC(=C(N1CC2=CC=C(C=C2)C3=CC=CC=C3C4=NNN=N4)C#N)C(CCC)O	HTJAQZBGMPBOLY-UHFFFAOYSA-N	5-(1-hydroxybutyl)-2-propyl-3-[[4-[2-(2H-tetrazol-5-yl)phenyl]phenyl]methyl]imidazole-4-carbonitrile	441.228	441.228	0	1	0	1	0	1	0	0	0	0	1	1	2D+3D		Patents	1		20121201	SureChEMBL	Curation Efforts|Research and Development
70310931	2-[4-[[2-butyl-4-chloro-5-(hydroxymethyl)imidazol-1-yl]methyl]phenyl]-N-hydrazinylidenebenzenecarboximidamide		424.9	C22H25ClN6O	113	568	4.9	30	3	5	9	InChI=1S/C22H25ClN6O/c1-2-3-8-20-26-21(23)19(14-30)29(20)13-15-9-11-16(12-10-15)17-6-4-5-7-18(17)22(24)27-28-25/h4-7,9-12,30H,2-3,8,13-14H2,1H3,(H3,24,25,27)	CCCCC1=NC(=C(N1CC2=CC=C(C=C2)C3=CC=CC=C3C(=N)N=NN)CO)Cl	CCCCC1=NC(=C(N1CC2=CC=C(C=C2)C3=CC=CC=C3C(=N)N=NN)CO)Cl	BQMXMHQWEPOIAF-UHFFFAOYSA-N	2-[4-[[2-butyl-4-chloro-5-(hydroxymethyl)imidazol-1-yl]methyl]phenyl]-N-hydrazinylidenebenzenecarboximidamide	424.178	424.178	0	1	0	0	0	0	0	0	0	0	0	0	2D+3D		Patents	1		20121201	PATENTSCOPE (WIPO)	Governmental Organizations
70684421	[5-butyl-4-chloro-1-[[4-[2-(2H-tetrazol-5-yl)phenyl]phenyl]methyl]imidazol-2-yl]methanol	CHEMBL2063980|BDBM50389546	422.9	C22H23ClN6O	92.5	520	4.3	30	2	5	8	InChI=1S/C22H23ClN6O/c1-2-3-8-19-21(23)24-20(14-30)29(19)13-15-9-11-16(12-10-15)17-6-4-5-7-18(17)22-25-27-28-26-22/h4-7,9-12,30H,2-3,8,13-14H2,1H3,(H,25,26,27,28)	CCCCC1=C(N=C(N1CC2=CC=C(C=C2)C3=CC=CC=C3C4=NNN=N4)CO)Cl	CCCCC1=C(N=C(N1CC2=CC=C(C=C2)C3=CC=CC=C3C4=NNN=N4)CO)Cl	FMEPUAVETBWWSZ-UHFFFAOYSA-N	[5-butyl-4-chloro-1-[[4-[2-(2H-tetrazol-5-yl)phenyl]phenyl]methyl]imidazol-2-yl]methanol	422.162	422.162	0	1	0	0	0	0	0	0	0	0	0	0	2D+3D		Biological Test Results|Classification|Biological Test Results: Active|Biological Test Results: Micromolar	4	675418|675419	20130204	BindingDB|ChEMBL|Thomson Pharma	Curation Efforts|Journal Publishers|Legacy Depositors|Research and Development|Subscription Services
70830738	2-butyl-5-(hydroxymethyl)-1-[[4-[2-(2H-tetrazol-5-yl)phenyl]phenyl]methyl]imidazol-4-ol	SCHEMBL13069484	404.5	C22H24N6O2	113	518	3.9	30	3	6	8	InChI=1S/C22H24N6O2/c1-2-3-8-20-23-22(30)19(14-29)28(20)13-15-9-11-16(12-10-15)17-6-4-5-7-18(17)21-24-26-27-25-21/h4-7,9-12,29-30H,2-3,8,13-14H2,1H3,(H,24,25,26,27)	CCCCC1=NC(=C(N1CC2=CC=C(C=C2)C3=CC=CC=C3C4=NNN=N4)CO)O	CCCCC1=NC(=C(N1CC2=CC=C(C=C2)C3=CC=CC=C3C4=NNN=N4)CO)O	BDEFKBOLUZSJER-UHFFFAOYSA-N	2-butyl-5-(hydroxymethyl)-1-[[4-[2-(2H-tetrazol-5-yl)phenyl]phenyl]methyl]imidazol-4-ol	404.196	404.196	0	1	0	0	0	0	0	0	0	0	1	1	2D+3D		Patents	1		20130321	PATENTSCOPE (WIPO)|SureChEMBL	Curation Efforts|Governmental Organizations|Research and Development
71123644	[2-butyl-5-chloro-3-[[3-[2-(2H-tetrazol-5-yl)phenyl]phenyl]methyl]imidazol-4-yl]methanol	SCHEMBL14286268	422.9	C22H23ClN6O	92.5	528	4.3	30	2	5	8	InChI=1S/C22H23ClN6O/c1-2-3-11-20-24-21(23)19(14-30)29(20)13-15-7-6-8-16(12-15)17-9-4-5-10-18(17)22-25-27-28-26-22/h4-10,12,30H,2-3,11,13-14H2,1H3,(H,25,26,27,28)	CCCCC1=NC(=C(N1CC2=CC(=CC=C2)C3=CC=CC=C3C4=NNN=N4)CO)Cl	CCCCC1=NC(=C(N1CC2=CC(=CC=C2)C3=CC=CC=C3C4=NNN=N4)CO)Cl	LXOVSDHESOKIRD-UHFFFAOYSA-N	[2-butyl-5-chloro-3-[[3-[2-(2H-tetrazol-5-yl)phenyl]phenyl]methyl]imidazol-4-yl]methanol	422.162	422.162	0	1	0	0	0	0	0	0	0	0	1	1	2D+3D		Patents	1		20130321	Google Patents|IBM|PATENTSCOPE (WIPO)|SureChEMBL	Curation Efforts|Governmental Organizations|Research and Development
71749845	[2-butyl-5-chloro-1-[[2,3,5,6-tetradeuterio-4-[2-(2H-tetrazol-5-yl)phenyl]phenyl]methyl]imidazol-4-yl]methanol		426.9	C22H23ClN6O	92.5	520	4.3	30	2	5	8	InChI=1S/C22H23ClN6O/c1-2-3-8-20-24-19(14-30)21(23)29(20)13-15-9-11-16(12-10-15)17-6-4-5-7-18(17)22-25-27-28-26-22/h4-7,9-12,30H,2-3,8,13-14H2,1H3,(H,25,26,27,28)/i9D,10D,11D,12D	[2H]C1=C(C(=C(C(=C1CN2C(=NC(=C2Cl)CO)CCCC)[2H])[2H])C3=CC=CC=C3C4=NNN=N4)[2H]	CCCCC1=NC(=C(N1CC2=CC=C(C=C2)C3=CC=CC=C3C4=NNN=N4)Cl)CO	JWFIXKFLBIURBL-IRYCTXJYSA-N	[2-butyl-5-chloro-1-[[2,3,5,6-tetradeuterio-4-[2-(2H-tetrazol-5-yl)phenyl]phenyl]methyl]imidazol-4-yl]methanol	426.187	426.187	0	1	4	0	0	0	0	0	0	0	0	0	2D+3D			0		20131101	Ambinter|BenchChem|BOC Sciences|Chembase.cn|CHIRALEN|CymitQuimica|EPA DSSTox|J&H Chemical Co.,ltd|LGC Standards|MuseChem|RR Scientific|Yuhao Chemical	Chemical Vendors|Curation Efforts|Governmental Organizations|Legacy Depositors|Research and Development
71771793	2-[4-chloro-5-[dideuterio(deuteriooxy)methyl]-1-[[4-[2-(2H-tetrazol-5-yl)phenyl]phenyl]methyl]imidazol-2-yl]pentanoic acid		469.9	C23H23ClN6O3	130	637	3.5	33	3	7	9	InChI=1S/C23H23ClN6O3/c1-2-5-18(23(32)33)22-25-20(24)19(13-31)30(22)12-14-8-10-15(11-9-14)16-6-3-4-7-17(16)21-26-28-29-27-21/h3-4,6-11,18,31H,2,5,12-13H2,1H3,(H,32,33)(H,26,27,28,29)/i13D2,31D	[2H]C([2H])(C1=C(N=C(N1CC2=CC=C(C=C2)C3=CC=CC=C3C4=NNN=N4)C(CCC)C(=O)O)Cl)O[2H]	CCCC(C1=NC(=C(N1CC2=CC=C(C=C2)C3=CC=CC=C3C4=NNN=N4)CO)Cl)C(=O)O	SBKPMKOMJHKBCK-ZGAYYBRHSA-N	2-[4-chloro-5-[dideuterio(deuteriooxy)methyl]-1-[[4-[2-(2H-tetrazol-5-yl)phenyl]phenyl]methyl]imidazol-2-yl]pentanoic acid	469.171	469.171	0	1	3	1	0	1	0	0	0	0	0	0	2D+3D			0		20131113	Alfa Chemistry	Chemical Vendors
88008354	[2-[(E)-but-2-enyl]-5-chloro-3-[[4-[2-(2H-tetrazol-5-yl)phenyl]phenyl]methyl]imidazol-4-yl]methanol	SCHEMBL6545679	420.9	C22H21ClN6O	92.5	558	3.9	30	2	5	7	InChI=1S/C22H21ClN6O/c1-2-3-8-20-24-21(23)19(14-30)29(20)13-15-9-11-16(12-10-15)17-6-4-5-7-18(17)22-25-27-28-26-22/h2-7,9-12,30H,8,13-14H2,1H3,(H,25,26,27,28)/b3-2+	C/C=C/CC1=NC(=C(N1CC2=CC=C(C=C2)C3=CC=CC=C3C4=NNN=N4)CO)Cl	CC=CCC1=NC(=C(N1CC2=CC=C(C=C2)C3=CC=CC=C3C4=NNN=N4)CO)Cl	FWCRLTLWOZBZQO-NSCUHMNNSA-N	[2-[(E)-but-2-enyl]-5-chloro-3-[[4-[2-(2H-tetrazol-5-yl)phenyl]phenyl]methyl]imidazol-4-yl]methanol	420.147	420.147	0	1	0	0	0	0	1	1	0	0	2	2	2D+3D		Patents	1		20150212	SureChEMBL	Curation Efforts|Research and Development
88057551	5-[2-[4-[[2-butyl-4-chloro-5-(hydroperoxymethyl)imidazol-1-yl]methyl]phenyl]phenyl]-2H-tetrazole	SCHEMBL6891884	438.9	C22H23ClN6O2	102	538	4.3	31	2	6	9	InChI=1S/C22H23ClN6O2/c1-2-3-8-20-24-21(23)19(14-31-30)29(20)13-15-9-11-16(12-10-15)17-6-4-5-7-18(17)22-25-27-28-26-22/h4-7,9-12,30H,2-3,8,13-14H2,1H3,(H,25,26,27,28)	CCCCC1=NC(=C(N1CC2=CC=C(C=C2)C3=CC=CC=C3C4=NNN=N4)COO)Cl	CCCCC1=NC(=C(N1CC2=CC=C(C=C2)C3=CC=CC=C3C4=NNN=N4)COO)Cl	PHEOWMFULYZYML-UHFFFAOYSA-N	5-[2-[4-[[2-butyl-4-chloro-5-(hydroperoxymethyl)imidazol-1-yl]methyl]phenyl]phenyl]-2H-tetrazole	438.157	438.157	0	1	0	0	0	0	0	0	0	0	2	1	2D+3D		Patents	1		20150212	IBM|SureChEMBL	Curation Efforts|Research and Development
89267369	[5-chloro-3-[dideuterio-[4-[2-(2H-tetrazol-5-yl)phenyl]phenyl]methyl]-2-(1,1,2,2,3,3,4,4,4-nonadeuteriobutyl)imidazol-4-yl]-deuteriomethanol	SCHEMBL14169595	435	C22H23ClN6O	92.5	520	4.3	30	2	5	8	InChI=1S/C22H23ClN6O/c1-2-3-8-20-24-21(23)19(14-30)29(20)13-15-9-11-16(12-10-15)17-6-4-5-7-18(17)22-25-27-28-26-22/h4-7,9-12,30H,2-3,8,13-14H2,1H3,(H,25,26,27,28)/i1D3,2D2,3D2,8D2,13D2,14D	[2H]C(C1=C(N=C(N1C([2H])([2H])C2=CC=C(C=C2)C3=CC=CC=C3C4=NNN=N4)C([2H])([2H])C([2H])([2H])C([2H])([2H])C([2H])([2H])[2H])Cl)O	CCCCC1=NC(=C(N1CC2=CC=C(C=C2)C3=CC=CC=C3C4=NNN=N4)CO)Cl	PSIFNNKUMBGKDQ-DCCZXJRWSA-N	[5-chloro-3-[dideuterio-[4-[2-(2H-tetrazol-5-yl)phenyl]phenyl]methyl]-2-(1,1,2,2,3,3,4,4,4-nonadeuteriobutyl)imidazol-4-yl]-deuteriomethanol	434.238	434.238	0	1	12	1	0	1	0	0	0	0	1	1	2D+3D		Patents	1		20150213	SureChEMBL	Curation Efforts|Research and Development
89267370	[5-chloro-3-[dideuterio-[4-[2-(2H-tetrazol-5-yl)phenyl]phenyl]methyl]-2-(1,1,2,2,3,3,4,4,4-nonadeuteriobutyl)imidazol-4-yl]-dideuteriomethanol	SCHEMBL14169596	436	C22H23ClN6O	92.5	520	4.3	30	2	5	8	InChI=1S/C22H23ClN6O/c1-2-3-8-20-24-21(23)19(14-30)29(20)13-15-9-11-16(12-10-15)17-6-4-5-7-18(17)22-25-27-28-26-22/h4-7,9-12,30H,2-3,8,13-14H2,1H3,(H,25,26,27,28)/i1D3,2D2,3D2,8D2,13D2,14D2	[2H]C([2H])([2H])C([2H])([2H])C([2H])([2H])C([2H])([2H])C1=NC(=C(N1C([2H])([2H])C2=CC=C(C=C2)C3=CC=CC=C3C4=NNN=N4)C([2H])([2H])O)Cl	CCCCC1=NC(=C(N1CC2=CC=C(C=C2)C3=CC=CC=C3C4=NNN=N4)CO)Cl	PSIFNNKUMBGKDQ-UVWYLXLDSA-N	[5-chloro-3-[dideuterio-[4-[2-(2H-tetrazol-5-yl)phenyl]phenyl]methyl]-2-(1,1,2,2,3,3,4,4,4-nonadeuteriobutyl)imidazol-4-yl]-dideuteriomethanol	435.244	435.244	0	1	13	0	0	0	0	0	0	0	1	1	2D+3D		Patents	1		20150213	SureChEMBL	Curation Efforts|Research and Development
90693871	[2-butyl-5-chloro-3-[[3-[2-(2H-tetrazol-5-yl)phenyl]phenyl]methyl]imidazol-4-yl]methanetriol		454.9	C22H23ClN6O3	133	597	3	32	4	7	8	InChI=1S/C22H23ClN6O3/c1-2-3-11-18-24-20(23)19(22(30,31)32)29(18)13-14-7-6-8-15(12-14)16-9-4-5-10-17(16)21-25-27-28-26-21/h4-10,12,30-32H,2-3,11,13H2,1H3,(H,25,26,27,28)	CCCCC1=NC(=C(N1CC2=CC(=CC=C2)C3=CC=CC=C3C4=NNN=N4)C(O)(O)O)Cl	CCCCC1=NC(=C(N1CC2=CC(=CC=C2)C3=CC=CC=C3C4=NNN=N4)C(O)(O)O)Cl	CHCIFXZVJPOVFC-UHFFFAOYSA-N	[2-butyl-5-chloro-3-[[3-[2-(2H-tetrazol-5-yl)phenyl]phenyl]methyl]imidazol-4-yl]methanetriol	454.152	454.152	0	1	0	0	0	0	0	0	0	0	1	1	2D+3D		Patents	1		20150316	IBM	Research and Development
90994455	[3-[[4-[2-(1-Butyltetrazol-5-yl)phenyl]phenyl]methyl]-5-chloroimidazol-4-yl]methanol		422.9	C22H23ClN6O	81.6	520	3.8	30	1	5	8	InChI=1S/C22H23ClN6O/c1-2-3-12-29-22(25-26-27-29)19-7-5-4-6-18(19)17-10-8-16(9-11-17)13-28-15-24-21(23)20(28)14-30/h4-11,15,30H,2-3,12-14H2,1H3	CCCCN1C(=NN=N1)C2=CC=CC=C2C3=CC=C(C=C3)CN4C=NC(=C4CO)Cl	CCCCN1C(=NN=N1)C2=CC=CC=C2C3=CC=C(C=C3)CN4C=NC(=C4CO)Cl	ZVBJQPYTDYXYIA-UHFFFAOYSA-N	[3-[[4-[2-(1-butyltetrazol-5-yl)phenyl]phenyl]methyl]-5-chloroimidazol-4-yl]methanol	422.162	422.162	0	1	0	0	0	0	0	0	0	0	5	1	2D+3D		Patents	1		20150317	IBM	Research and Development
91269921	O-[[2-butyl-5-chloro-3-[[4-[2-(2H-tetrazol-5-yl)phenyl]phenyl]methyl]imidazol-4-yl]methyl]hydroxylamine	SCHEMBL17653793	437.9	C22H24ClN7O	108	536	4.1	31	2	6	9	InChI=1S/C22H24ClN7O/c1-2-3-8-20-25-21(23)19(14-31-24)30(20)13-15-9-11-16(12-10-15)17-6-4-5-7-18(17)22-26-28-29-27-22/h4-7,9-12H,2-3,8,13-14,24H2,1H3,(H,26,27,28,29)	CCCCC1=NC(=C(N1CC2=CC=C(C=C2)C3=CC=CC=C3C4=NNN=N4)CON)Cl	CCCCC1=NC(=C(N1CC2=CC=C(C=C2)C3=CC=CC=C3C4=NNN=N4)CON)Cl	PLMPWIKMWNSLPG-UHFFFAOYSA-N	O-[[2-butyl-5-chloro-3-[[4-[2-(2H-tetrazol-5-yl)phenyl]phenyl]methyl]imidazol-4-yl]methyl]hydroxylamine	437.173	437.173	0	1	0	0	0	0	0	0	0	0	14	4	2D+3D		Patents	1		20150317	IBM|SureChEMBL	Curation Efforts|Research and Development
91277213	2-[4-[[2-butyl-4-chloro-5-(hydroxymethyl)imidazol-1-yl]methyl]phenyl]-N'-methylbenzenecarboximidamide		410.9	C23H27ClN4O	76.4	523	4.1	29	2	3	8	InChI=1S/C23H27ClN4O/c1-3-4-9-21-27-22(24)20(15-29)28(21)14-16-10-12-17(13-11-16)18-7-5-6-8-19(18)23(25)26-2/h5-8,10-13,29H,3-4,9,14-15H2,1-2H3,(H2,25,26)	CCCCC1=NC(=C(N1CC2=CC=C(C=C2)C3=CC=CC=C3C(=NC)N)CO)Cl	CCCCC1=NC(=C(N1CC2=CC=C(C=C2)C3=CC=CC=C3C(=NC)N)CO)Cl	HKIVZQMPRBBYIC-UHFFFAOYSA-N	2-[4-[[2-butyl-4-chloro-5-(hydroxymethyl)imidazol-1-yl]methyl]phenyl]-N'-methylbenzenecarboximidamide	410.187	410.187	0	1	0	0	0	0	0	0	0	0	1	1	2D+3D		Patents	1		20150317	IBM	Research and Development
96364477	(2S)-4-[4-chloro-5-(hydroxymethyl)-1-[[4-[2-(2H-tetrazol-5-yl)phenyl]phenyl]methyl]imidazol-2-yl]butan-2-ol		438.9	C22H23ClN6O2	113	552	3	31	3	6	8	InChI=1S/C22H23ClN6O2/c1-14(31)6-11-20-24-21(23)19(13-30)29(20)12-15-7-9-16(10-8-15)17-4-2-3-5-18(17)22-25-27-28-26-22/h2-5,7-10,14,30-31H,6,11-13H2,1H3,(H,25,26,27,28)/t14-/m0/s1	C[C@@H](CCC1=NC(=C(N1CC2=CC=C(C=C2)C3=CC=CC=C3C4=NNN=N4)CO)Cl)O	CC(CCC1=NC(=C(N1CC2=CC=C(C=C2)C3=CC=CC=C3C4=NNN=N4)CO)Cl)O	RPKQQYYBEFCTLZ-AWEZNQCLSA-N	(2S)-4-[4-chloro-5-(hydroxymethyl)-1-[[4-[2-(2H-tetrazol-5-yl)phenyl]phenyl]methyl]imidazol-2-yl]butan-2-ol	438.157	438.157	0	1	0	1	1	0	0	0	0	0	0	0	2D+3D			0		20151211	ZINC	Chemical Vendors|Legacy Depositors
96364478	(2R)-4-[4-chloro-5-(hydroxymethyl)-1-[[4-[2-(2H-tetrazol-5-yl)phenyl]phenyl]methyl]imidazol-2-yl]butan-2-ol		438.9	C22H23ClN6O2	113	552	3	31	3	6	8	InChI=1S/C22H23ClN6O2/c1-14(31)6-11-20-24-21(23)19(13-30)29(20)12-15-7-9-16(10-8-15)17-4-2-3-5-18(17)22-25-27-28-26-22/h2-5,7-10,14,30-31H,6,11-13H2,1H3,(H,25,26,27,28)/t14-/m1/s1	C[C@H](CCC1=NC(=C(N1CC2=CC=C(C=C2)C3=CC=CC=C3C4=NNN=N4)CO)Cl)O	CC(CCC1=NC(=C(N1CC2=CC=C(C=C2)C3=CC=CC=C3C4=NNN=N4)CO)Cl)O	RPKQQYYBEFCTLZ-CQSZACIVSA-N	(2R)-4-[4-chloro-5-(hydroxymethyl)-1-[[4-[2-(2H-tetrazol-5-yl)phenyl]phenyl]methyl]imidazol-2-yl]butan-2-ol	438.157	438.157	0	1	0	1	1	0	0	0	0	0	0	0	2D+3D			0		20151211	ZINC	Chemical Vendors|Legacy Depositors
96364480	(1S)-1-[4-chloro-5-(hydroxymethyl)-1-[[4-[2-(2H-tetrazol-5-yl)phenyl]phenyl]methyl]imidazol-2-yl]butan-1-ol		438.9	C22H23ClN6O2	113	552	3	31	3	6	8	InChI=1S/C22H23ClN6O2/c1-2-5-19(31)22-24-20(23)18(13-30)29(22)12-14-8-10-15(11-9-14)16-6-3-4-7-17(16)21-25-27-28-26-21/h3-4,6-11,19,30-31H,2,5,12-13H2,1H3,(H,25,26,27,28)/t19-/m0/s1	CCC[C@@H](C1=NC(=C(N1CC2=CC=C(C=C2)C3=CC=CC=C3C4=NNN=N4)CO)Cl)O	CCCC(C1=NC(=C(N1CC2=CC=C(C=C2)C3=CC=CC=C3C4=NNN=N4)CO)Cl)O	MGRMJQDIUBITKP-IBGZPJMESA-N	(1S)-1-[4-chloro-5-(hydroxymethyl)-1-[[4-[2-(2H-tetrazol-5-yl)phenyl]phenyl]methyl]imidazol-2-yl]butan-1-ol	438.157	438.157	0	1	0	1	1	0	0	0	0	0	0	0	2D+3D			0		20151211	ZINC	Chemical Vendors|Legacy Depositors
96364481	(1R)-1-[4-chloro-5-(hydroxymethyl)-1-[[4-[2-(2H-tetrazol-5-yl)phenyl]phenyl]methyl]imidazol-2-yl]butan-1-ol		438.9	C22H23ClN6O2	113	552	3	31	3	6	8	InChI=1S/C22H23ClN6O2/c1-2-5-19(31)22-24-20(23)18(13-30)29(22)12-14-8-10-15(11-9-14)16-6-3-4-7-17(16)21-25-27-28-26-21/h3-4,6-11,19,30-31H,2,5,12-13H2,1H3,(H,25,26,27,28)/t19-/m1/s1	CCC[C@H](C1=NC(=C(N1CC2=CC=C(C=C2)C3=CC=CC=C3C4=NNN=N4)CO)Cl)O	CCCC(C1=NC(=C(N1CC2=CC=C(C=C2)C3=CC=CC=C3C4=NNN=N4)CO)Cl)O	MGRMJQDIUBITKP-LJQANCHMSA-N	(1R)-1-[4-chloro-5-(hydroxymethyl)-1-[[4-[2-(2H-tetrazol-5-yl)phenyl]phenyl]methyl]imidazol-2-yl]butan-1-ol	438.157	438.157	0	1	0	1	1	0	0	0	0	0	0	0	2D+3D			0		20151211	ZINC	Chemical Vendors|Legacy Depositors
101620916	[2-Butyl-5-chloro-3-[[6-(tetrazol-2-yl)-5,6,7,8-tetrahydronaphthalen-2-yl]methyl]imidazol-4-yl]methanol		400.9	C20H25ClN6O	81.6	499	4	28	1	5	7	InChI=1S/C20H25ClN6O/c1-2-3-4-19-24-20(21)18(12-28)26(19)11-14-5-6-16-10-17(8-7-15(16)9-14)27-23-13-22-25-27/h5-6,9,13,17,28H,2-4,7-8,10-12H2,1H3	CCCCC1=NC(=C(N1CC2=CC3=C(CC(CC3)N4N=CN=N4)C=C2)CO)Cl	CCCCC1=NC(=C(N1CC2=CC3=C(CC(CC3)N4N=CN=N4)C=C2)CO)Cl	QTXXBKIPUZAXKE-UHFFFAOYSA-N	[2-butyl-5-chloro-3-[[6-(tetrazol-2-yl)-5,6,7,8-tetrahydronaphthalen-2-yl]methyl]imidazol-4-yl]methanol	400.178	400.178	0	1	0	1	0	1	0	0	0	0	0	0	2D+3D			0		20151218	Japan Chemical Substance Dictionary (Nikkaji)	Governmental Organizations
101620917	[2-Butyl-5-chloro-1-[[6-(tetrazol-2-yl)-5,6,7,8-tetrahydronaphthalen-2-yl]methyl]imidazol-4-yl]methanol		400.9	C20H25ClN6O	81.6	499	4	28	1	5	7	InChI=1S/C20H25ClN6O/c1-2-3-4-19-24-18(12-28)20(21)26(19)11-14-5-6-16-10-17(8-7-15(16)9-14)27-23-13-22-25-27/h5-6,9,13,17,28H,2-4,7-8,10-12H2,1H3	CCCCC1=NC(=C(N1CC2=CC3=C(CC(CC3)N4N=CN=N4)C=C2)Cl)CO	CCCCC1=NC(=C(N1CC2=CC3=C(CC(CC3)N4N=CN=N4)C=C2)Cl)CO	SUGOHMXVEYUHDF-UHFFFAOYSA-N	[2-butyl-5-chloro-1-[[6-(tetrazol-2-yl)-5,6,7,8-tetrahydronaphthalen-2-yl]methyl]imidazol-4-yl]methanol	400.178	400.178	0	1	0	1	0	1	0	0	0	0	0	0	2D+3D			0		20151218	Japan Chemical Substance Dictionary (Nikkaji)	Governmental Organizations
101624694	[2-butyl-4-chloro-5-(hydroxymethyl)imidazol-1-yl]-[4-[2-(2H-tetrazol-5-yl)phenyl]phenyl]methanol		438.9	C22H23ClN6O2	113	552	3.7	31	3	6	8	InChI=1S/C22H23ClN6O2/c1-2-3-8-19-24-20(23)18(13-30)29(19)22(31)15-11-9-14(10-12-15)16-6-4-5-7-17(16)21-25-27-28-26-21/h4-7,9-12,22,30-31H,2-3,8,13H2,1H3,(H,25,26,27,28)	CCCCC1=NC(=C(N1C(C2=CC=C(C=C2)C3=CC=CC=C3C4=NNN=N4)O)CO)Cl	CCCCC1=NC(=C(N1C(C2=CC=C(C=C2)C3=CC=CC=C3C4=NNN=N4)O)CO)Cl	OYAVXKXHFLLDNF-UHFFFAOYSA-N	[2-butyl-4-chloro-5-(hydroxymethyl)imidazol-1-yl]-[4-[2-(2H-tetrazol-5-yl)phenyl]phenyl]methanol	438.157	438.157	0	1	0	1	0	1	0	0	0	0	0	0	2D+3D			0		20151218	Japan Chemical Substance Dictionary (Nikkaji)	Governmental Organizations
117999404	[2-butyl-5-chloro-3-[[4-[2-(2H-triazol-4-yl)phenyl]phenyl]methyl]imidazol-4-yl]methanol	SCHEMBL16624676	421.9	C23H24ClN5O	79.6	518	4.4	30	2	4	8	InChI=1S/C23H24ClN5O/c1-2-3-8-22-26-23(24)21(15-30)29(22)14-16-9-11-17(12-10-16)18-6-4-5-7-19(18)20-13-25-28-27-20/h4-7,9-13,30H,2-3,8,14-15H2,1H3,(H,25,27,28)	CCCCC1=NC(=C(N1CC2=CC=C(C=C2)C3=CC=CC=C3C4=NNN=C4)CO)Cl	CCCCC1=NC(=C(N1CC2=CC=C(C=C2)C3=CC=CC=C3C4=NNN=C4)CO)Cl	YMFPWYQCWAGISZ-UHFFFAOYSA-N	[2-butyl-5-chloro-3-[[4-[2-(2H-triazol-4-yl)phenyl]phenyl]methyl]imidazol-4-yl]methanol	421.167	421.167	0	1	0	0	0	0	0	0	0	0	3	2	2D+3D		Patents	1		20160223	Google Patents|SureChEMBL	Curation Efforts|Research and Development
118328941	2-[5-ethyl-2-propyl-1-[[4-[2-(2H-tetrazol-5-yl)phenyl]phenyl]methyl]imidazol-4-yl]propan-2-ol	SCHEMBL17031409	430.5	C25H30N6O	92.5	581	4.2	32	2	5	8	InChI=1S/C25H30N6O/c1-5-9-22-26-23(25(3,4)32)21(6-2)31(22)16-17-12-14-18(15-13-17)19-10-7-8-11-20(19)24-27-29-30-28-24/h7-8,10-15,32H,5-6,9,16H2,1-4H3,(H,27,28,29,30)	CCCC1=NC(=C(N1CC2=CC=C(C=C2)C3=CC=CC=C3C4=NNN=N4)CC)C(C)(C)O	CCCC1=NC(=C(N1CC2=CC=C(C=C2)C3=CC=CC=C3C4=NNN=N4)CC)C(C)(C)O	GHBRNQHBQPUTIF-UHFFFAOYSA-N	2-[5-ethyl-2-propyl-1-[[4-[2-(2H-tetrazol-5-yl)phenyl]phenyl]methyl]imidazol-4-yl]propan-2-ol	430.248	430.248	0	1	0	0	0	0	0	0	0	0	4	2	2D+3D		Patents	1		20160223	Google Patents|IBM|PATENTSCOPE (WIPO)|SureChEMBL	Curation Efforts|Governmental Organizations|Research and Development
118441530	[2-butyl-5-chloro-3-[[4-phenyl-2-(2H-tetrazol-5-yl)phenyl]methyl]imidazol-4-yl]methanol	SCHEMBL17169877	422.9	C22H23ClN6O	92.5	522	4.3	30	2	5	8	InChI=1S/C22H23ClN6O/c1-2-3-9-20-24-21(23)19(14-30)29(20)13-17-11-10-16(15-7-5-4-6-8-15)12-18(17)22-25-27-28-26-22/h4-8,10-12,30H,2-3,9,13-14H2,1H3,(H,25,26,27,28)	CCCCC1=NC(=C(N1CC2=C(C=C(C=C2)C3=CC=CC=C3)C4=NNN=N4)CO)Cl	CCCCC1=NC(=C(N1CC2=C(C=C(C=C2)C3=CC=CC=C3)C4=NNN=N4)CO)Cl	XBTLWGWZXMUMQX-UHFFFAOYSA-N	[2-butyl-5-chloro-3-[[4-phenyl-2-(2H-tetrazol-5-yl)phenyl]methyl]imidazol-4-yl]methanol	422.162	422.162	0	1	0	0	0	0	0	0	0	0	1	1	2D+3D		Patents	1		20160223	PATENTSCOPE (WIPO)|SureChEMBL	Curation Efforts|Governmental Organizations|Research and Development
123651193	5-[2-[4-[[2-butyl-4-chloro-5-(deuteriooxymethyl)imidazol-1-yl]methyl]phenyl]phenyl]-2H-tetrazole		423.9	C22H23ClN6O	92.5	520	4.3	30	2	5	8	InChI=1S/C22H23ClN6O/c1-2-3-8-20-24-21(23)19(14-30)29(20)13-15-9-11-16(12-10-15)17-6-4-5-7-18(17)22-25-27-28-26-22/h4-7,9-12,30H,2-3,8,13-14H2,1H3,(H,25,26,27,28)/i30D	[2H]OCC1=C(N=C(N1CC2=CC=C(C=C2)C3=CC=CC=C3C4=NNN=N4)CCCC)Cl	CCCCC1=NC(=C(N1CC2=CC=C(C=C2)C3=CC=CC=C3C4=NNN=N4)CO)Cl	PSIFNNKUMBGKDQ-OBXIQSIWSA-N	5-[2-[4-[[2-butyl-4-chloro-5-(deuteriooxymethyl)imidazol-1-yl]methyl]phenyl]phenyl]-2H-tetrazole	423.168	423.168	0	1	1	0	0	0	0	0	0	1	0	0	2D+3D		Literature	1		20170125	IBM	Research and Development
125507720	[2-butyl-5-chloro-3-[[4-[2-(2H-tetrazol-5-yl)phenyl]phenyl]methyl]imidazol-4-yl]methyl formate		450.9	C23H23ClN6O2	98.6	579	4.9	32	1	6	10	InChI=1S/C23H23ClN6O2/c1-2-3-8-21-25-22(24)20(14-32-15-31)30(21)13-16-9-11-17(12-10-16)18-6-4-5-7-19(18)23-26-28-29-27-23/h4-7,9-12,15H,2-3,8,13-14H2,1H3,(H,26,27,28,29)	CCCCC1=NC(=C(N1CC2=CC=C(C=C2)C3=CC=CC=C3C4=NNN=N4)COC=O)Cl	CCCCC1=NC(=C(N1CC2=CC=C(C=C2)C3=CC=CC=C3C4=NNN=N4)COC=O)Cl	AJQIFNDMAWJOBU-UHFFFAOYSA-N	[2-butyl-5-chloro-3-[[4-[2-(2H-tetrazol-5-yl)phenyl]phenyl]methyl]imidazol-4-yl]methyl formate	450.157	450.157	0	1	0	0	0	0	0	0	0	0	0	0	2D+3D			0		20170410	Mcule|ZINC	Chemical Vendors|Legacy Depositors
129627340	5-[2-[4-[[4-chloro-2-(1-deuteriobutyl)-5-[dideuterio(deuteriooxy)methyl]imidazol-1-yl]methyl]phenyl]phenyl]-2H-tetrazole		426.9	C22H23ClN6O	92.5	520	4.3	30	2	5	8	InChI=1S/C22H23ClN6O/c1-2-3-8-20-24-21(23)19(14-30)29(20)13-15-9-11-16(12-10-15)17-6-4-5-7-18(17)22-25-27-28-26-22/h4-7,9-12,30H,2-3,8,13-14H2,1H3,(H,25,26,27,28)/i8D,14D2,30D	[2H]C(CCC)C1=NC(=C(N1CC2=CC=C(C=C2)C3=CC=CC=C3C4=NNN=N4)C([2H])([2H])O[2H])Cl	CCCCC1=NC(=C(N1CC2=CC=C(C=C2)C3=CC=CC=C3C4=NNN=N4)CO)Cl	PSIFNNKUMBGKDQ-YDMQVHTCSA-N	5-[2-[4-[[4-chloro-2-(1-deuteriobutyl)-5-[dideuterio(deuteriooxy)methyl]imidazol-1-yl]methyl]phenyl]phenyl]-2H-tetrazole	426.187	426.187	0	1	4	1	0	1	0	0	0	0	0	0	2D+3D			0		20170907	Alfa Chemistry|LabNetwork, a WuXi AppTec Company	Chemical Vendors|Legacy Depositors
129643975	2-[4-chloro-5-(hydroxymethyl)-1-[[4-[2-(2H-tetrazol-5-yl)phenyl]phenyl]methyl]imidazol-2-yl]pentanal		450.9	C23H23ClN6O2	110	593	3.5	32	2	6	9	InChI=1S/C23H23ClN6O2/c1-2-5-17(13-31)23-25-21(24)20(14-32)30(23)12-15-8-10-16(11-9-15)18-6-3-4-7-19(18)22-26-28-29-27-22/h3-4,6-11,13,17,32H,2,5,12,14H2,1H3,(H,26,27,28,29)	CCCC(C=O)C1=NC(=C(N1CC2=CC=C(C=C2)C3=CC=CC=C3C4=NNN=N4)CO)Cl	CCCC(C=O)C1=NC(=C(N1CC2=CC=C(C=C2)C3=CC=CC=C3C4=NNN=N4)CO)Cl	MNXBPCHQQLVIJL-UHFFFAOYSA-N	2-[4-chloro-5-(hydroxymethyl)-1-[[4-[2-(2H-tetrazol-5-yl)phenyl]phenyl]methyl]imidazol-2-yl]pentanal	450.157	450.157	0	1	0	1	0	1	0	0	0	0	0	0	2D+3D			0		20170913	Springer Nature	Journal Publishers
129823639	2-[4-chloro-5-(hydroxymethyl)-1-[[4-[2-(2H-tetrazol-5-yl)phenyl]phenyl]methyl]imidazol-2-yl]pentanoic acid		466.9	C23H23ClN6O3	130	637	3.5	33	3	7	9	InChI=1S/C23H23ClN6O3/c1-2-5-18(23(32)33)22-25-20(24)19(13-31)30(22)12-14-8-10-15(11-9-14)16-6-3-4-7-17(16)21-26-28-29-27-21/h3-4,6-11,18,31H,2,5,12-13H2,1H3,(H,32,33)(H,26,27,28,29)	CCCC(C1=NC(=C(N1CC2=CC=C(C=C2)C3=CC=CC=C3C4=NNN=N4)CO)Cl)C(=O)O	CCCC(C1=NC(=C(N1CC2=CC=C(C=C2)C3=CC=CC=C3C4=NNN=N4)CO)Cl)C(=O)O	SBKPMKOMJHKBCK-UHFFFAOYSA-N	2-[4-chloro-5-(hydroxymethyl)-1-[[4-[2-(2H-tetrazol-5-yl)phenyl]phenyl]methyl]imidazol-2-yl]pentanoic acid	466.152	466.152	0	1	0	1	0	1	0	0	0	0	0	0	2D+3D			0		20170913	PATENTSCOPE (WIPO)|Springer Nature	Governmental Organizations|Journal Publishers
131674063	[[5-chloro-2-(1,1-dideuteriobutyl)-3-[[4-[2-(2H-tetrazol-5-yl)phenyl]phenyl]methyl]imidazol-4-yl]-dideuteriomethyl] hydrogen carbonate		470.9	C23H23ClN6O3	119	623	4.9	33	2	7	10	InChI=1S/C23H23ClN6O3/c1-2-3-8-20-25-21(24)19(14-33-23(31)32)30(20)13-15-9-11-16(12-10-15)17-6-4-5-7-18(17)22-26-28-29-27-22/h4-7,9-12H,2-3,8,13-14H2,1H3,(H,31,32)(H,26,27,28,29)/i8D2,14D2	[2H]C([2H])(CCC)C1=NC(=C(N1CC2=CC=C(C=C2)C3=CC=CC=C3C4=NNN=N4)C([2H])([2H])OC(=O)O)Cl	CCCCC1=NC(=C(N1CC2=CC=C(C=C2)C3=CC=CC=C3C4=NNN=N4)COC(=O)O)Cl	KWHWEFOFWHRDNV-RADXENCNSA-N	[[5-chloro-2-(1,1-dideuteriobutyl)-3-[[4-[2-(2H-tetrazol-5-yl)phenyl]phenyl]methyl]imidazol-4-yl]-dideuteriomethyl] hydrogen carbonate	470.177	470.177	0	1	4	0	0	0	0	0	0	0	0	0	2D+3D			0		20171020	Chem-Space.com Database|Clinivex|LabNetwork, a WuXi AppTec Company	Chemical Vendors|Legacy Depositors
131708481	5-chloro-2-(1,1,2,2,3,3,4,4,4-nonadeuteriobutyl)-3-[[4-[2-(2H-tetrazol-5-yl)phenyl]phenyl]methyl]imidazole-4-carboxylic acid	EXP3174-D9|AKOS037645323|AS-6014|HY-151001S	445.9	C22H21ClN6O2	110	590	5	31	2	6	8	InChI=1S/C22H21ClN6O2/c1-2-3-8-18-24-20(23)19(22(30)31)29(18)13-14-9-11-15(12-10-14)16-6-4-5-7-17(16)21-25-27-28-26-21/h4-7,9-12H,2-3,8,13H2,1H3,(H,30,31)(H,25,26,27,28)/i1D3,2D2,3D2,8D2	[2H]C([2H])([2H])C([2H])([2H])C([2H])([2H])C([2H])([2H])C1=NC(=C(N1CC2=CC=C(C=C2)C3=CC=CC=C3C4=NNN=N4)C(=O)O)Cl	CCCCC1=NC(=C(N1CC2=CC=C(C=C2)C3=CC=CC=C3C4=NNN=N4)C(=O)O)Cl	ZEUXAIYYDDCIRX-WRMMWXQOSA-N	5-chloro-2-(1,1,2,2,3,3,4,4,4-nonadeuteriobutyl)-3-[[4-[2-(2H-tetrazol-5-yl)phenyl]phenyl]methyl]imidazole-4-carboxylic acid	445.198	445.198	0	1	9	0	0	0	0	0	0	0	0	0	2D+3D			0		20171101	AKos Consulting & Solutions|Clearsynth|Key Organics/BIONET|MedChemexpress MCE|MolPort	Chemical Vendors
131708542	2-butyl-5-chloro-3-[[2,3,5,6-tetradeuterio-4-[4,5-dideuterio-2-(2H-tetrazol-5-yl)phenyl]phenyl]methyl]imidazole-4-carboxylic acid		442.9	C22H21ClN6O2	110	590	5	31	2	6	8	InChI=1S/C22H21ClN6O2/c1-2-3-8-18-24-20(23)19(22(30)31)29(18)13-14-9-11-15(12-10-14)16-6-4-5-7-17(16)21-25-27-28-26-21/h4-7,9-12H,2-3,8,13H2,1H3,(H,30,31)(H,25,26,27,28)/i4D,5D,9D,10D,11D,12D	[2H]C1=C(C=C(C(=C1)C2=C(C(=C(C(=C2[2H])[2H])CN3C(=NC(=C3C(=O)O)Cl)CCCC)[2H])[2H])C4=NNN=N4)[2H]	CCCCC1=NC(=C(N1CC2=CC=C(C=C2)C3=CC=CC=C3C4=NNN=N4)C(=O)O)Cl	ZEUXAIYYDDCIRX-USPIZOEUSA-N	2-butyl-5-chloro-3-[[2,3,5,6-tetradeuterio-4-[4,5-dideuterio-2-(2H-tetrazol-5-yl)phenyl]phenyl]methyl]imidazole-4-carboxylic acid	442.179	442.179	0	1	6	0	0	0	0	0	0	0	0	0	2D+3D			0		20171101	Clearsynth	Chemical Vendors
134298830	2-[4-[[2-butyl-4-chloro-5-(hydroxymethyl)imidazol-1-yl]methyl]phenyl]-N'-hydrazinylbenzenecarboximidamide	SCHEMBL19916100	426.9	C22H27ClN6O	115	542	4.4	30	4	5	9	InChI=1S/C22H27ClN6O/c1-2-3-8-20-26-21(23)19(14-30)29(20)13-15-9-11-16(12-10-15)17-6-4-5-7-18(17)22(24)27-28-25/h4-7,9-12,28,30H,2-3,8,13-14,25H2,1H3,(H2,24,27)	CCCCC1=NC(=C(N1CC2=CC=C(C=C2)C3=CC=CC=C3/C(=N/NN)/N)CO)Cl	CCCCC1=NC(=C(N1CC2=CC=C(C=C2)C3=CC=CC=C3C(=NNN)N)CO)Cl	BPUWFHASIQTRBG-UHFFFAOYSA-N	2-[4-[[2-butyl-4-chloro-5-(hydroxymethyl)imidazol-1-yl]methyl]phenyl]-N'-hydrazinylbenzenecarboximidamide	426.193	426.193	0	1	0	0	0	0	1	1	0	0	2	1	2D+3D		Patents	1		20180623	PATENTSCOPE (WIPO)|SureChEMBL	Curation Efforts|Governmental Organizations|Research and Development
137402166	N,N'-diamino-2-[4-[[2-butyl-4-chloro-5-(hydroxymethyl)imidazol-1-yl]methyl]phenyl]benzenecarboximidamide	SCHEMBL20634089	426.9	C22H27ClN6O	115	542	4.1	30	4	5	9	InChI=1S/C22H27ClN6O/c1-2-3-8-20-26-21(23)19(14-30)29(20)13-15-9-11-16(12-10-15)17-6-4-5-7-18(17)22(27-24)28-25/h4-7,9-12,30H,2-3,8,13-14,24-25H2,1H3,(H,27,28)	CCCCC1=NC(=C(N1CC2=CC=C(C=C2)C3=CC=CC=C3/C(=N/N)/NN)CO)Cl	CCCCC1=NC(=C(N1CC2=CC=C(C=C2)C3=CC=CC=C3C(=NN)NN)CO)Cl	DSNBVZCNWDKECG-UHFFFAOYSA-N	N,N'-diamino-2-[4-[[2-butyl-4-chloro-5-(hydroxymethyl)imidazol-1-yl]methyl]phenyl]benzenecarboximidamide	426.193	426.193	0	1	0	0	0	0	1	1	0	0	1	1	2D+3D		Patents	1		20190316	PATENTSCOPE (WIPO)|SureChEMBL	Curation Efforts|Governmental Organizations|Research and Development
138396164	[2-Butyl-4-chloro-1-({2'-[(~2~H)-1H-tetrazol-5-yl][1,1'-biphenyl]-4-yl}methyl)-1H-imidazol-5-yl]methan(~2~H)ol	DTXSID10892832|[2-Butyl-4-chloro-1-({2'-[(~2~H)-1H-tetrazol-5-yl][1,1'-biphenyl]-4-yl}methyl)-1H-imidazol-5-yl]methan(~2~H)ol	424.9	C22H23ClN6O	92.5	520	4.4	30	2	5	8	InChI=1S/C22H23ClN6O/c1-2-3-8-20-24-21(23)19(14-30)29(20)13-15-9-11-16(12-10-15)17-6-4-5-7-18(17)22-25-27-28-26-22/h4-7,9-12,30H,2-3,8,13-14H2,1H3,(H,25,26,27,28)/i30D/hD	[2H]N1C(=NN=N1)C2=CC=CC=C2C3=CC=C(C=C3)CN4C(=NC(=C4CO[2H])Cl)CCCC	CCCCC1=NC(=C(N1CC2=CC=C(C=C2)C3=CC=CC=C3C4=NN=NN4)CO)Cl	PSIFNNKUMBGKDQ-IDPOUZHQSA-N	5-[2-[4-[[2-butyl-4-chloro-5-(deuteriooxymethyl)imidazol-1-yl]methyl]phenyl]phenyl]-1-deuteriotetrazole	424.175	424.175	0	1	2	0	0	0	0	0	0	0	0	0	2D+3D		Classification	1		20190620	EPA DSSTox	Curation Efforts|Governmental Organizations|Research and Development
139630348	[2-butyl-5-chloro-3-[[2-phenyl-6-(2H-tetrazol-5-yl)phenyl]methyl]imidazol-4-yl]methanol		422.9	C22H23ClN6O	92.5	522	4.3	30	2	5	8	InChI=1S/C22H23ClN6O/c1-2-3-12-20-24-21(23)19(14-30)29(20)13-18-16(15-8-5-4-6-9-15)10-7-11-17(18)22-25-27-28-26-22/h4-11,30H,2-3,12-14H2,1H3,(H,25,26,27,28)	CCCCC1=NC(=C(N1CC2=C(C=CC=C2C3=NNN=N3)C4=CC=CC=C4)CO)Cl	CCCCC1=NC(=C(N1CC2=C(C=CC=C2C3=NNN=N3)C4=CC=CC=C4)CO)Cl	DEIYRQPWJWRSPH-UHFFFAOYSA-N	[2-butyl-5-chloro-3-[[2-phenyl-6-(2H-tetrazol-5-yl)phenyl]methyl]imidazol-4-yl]methanol	422.162	422.162	0	1	0	0	0	0	0	0	0	0	0	0	2D+3D		Patents	1		20191205	PATENTSCOPE (WIPO)	Governmental Organizations
139729381	[3-[[3-butyl-4-phenyl-5-(2H-tetrazol-5-yl)phenyl]methyl]-5-chloroimidazol-4-yl]methanol		422.9	C22H23ClN6O	92.5	522	4.4	30	2	5	8	InChI=1S/C22H23ClN6O/c1-2-3-7-17-10-15(12-29-14-24-21(23)19(29)13-30)11-18(22-25-27-28-26-22)20(17)16-8-5-4-6-9-16/h4-6,8-11,14,30H,2-3,7,12-13H2,1H3,(H,25,26,27,28)	CCCCC1=C(C(=CC(=C1)CN2C=NC(=C2CO)Cl)C3=NNN=N3)C4=CC=CC=C4	CCCCC1=C(C(=CC(=C1)CN2C=NC(=C2CO)Cl)C3=NNN=N3)C4=CC=CC=C4	SKIMKAAKLYDPID-UHFFFAOYSA-N	[3-[[3-butyl-4-phenyl-5-(2H-tetrazol-5-yl)phenyl]methyl]-5-chloroimidazol-4-yl]methanol	422.162	422.162	0	1	0	0	0	0	0	0	0	0	0	0	2D+3D		Patents	1		20191205	PATENTSCOPE (WIPO)	Governmental Organizations
140466622	1-[4-chloro-5-(hydroxymethyl)-1-[[4-[2-(2H-tetrazol-5-yl)phenyl]phenyl]methyl]imidazol-2-yl]butyl nitrate		483.9	C22H22ClN7O4	148	651	3.9	34	2	8	9	InChI=1S/C22H22ClN7O4/c1-2-5-19(34-30(32)33)22-24-20(23)18(13-31)29(22)12-14-8-10-15(11-9-14)16-6-3-4-7-17(16)21-25-27-28-26-21/h3-4,6-11,19,31H,2,5,12-13H2,1H3,(H,25,26,27,28)	CCCC(C1=NC(=C(N1CC2=CC=C(C=C2)C3=CC=CC=C3C4=NNN=N4)CO)Cl)O[N+](=O)[O-]	CCCC(C1=NC(=C(N1CC2=CC=C(C=C2)C3=CC=CC=C3C4=NNN=N4)CO)Cl)O[N+](=O)[O-]	RLGHBEWDWHPDKN-UHFFFAOYSA-N	1-[4-chloro-5-(hydroxymethyl)-1-[[4-[2-(2H-tetrazol-5-yl)phenyl]phenyl]methyl]imidazol-2-yl]butyl nitrate	483.142	483.142	0	1	0	1	0	1	0	0	0	0	0	0	2D+3D			0		20191206	PATENTSCOPE (WIPO)	Governmental Organizations
140505372	[2-(1-aminobutyl)-5-chloro-3-[[4-[2-(2H-tetrazol-5-yl)phenyl]phenyl]methyl]imidazol-4-yl]methanol		437.9	C22H24ClN7O	119	550	2.7	31	3	6	8	InChI=1S/C22H24ClN7O/c1-2-5-18(24)22-25-20(23)19(13-31)30(22)12-14-8-10-15(11-9-14)16-6-3-4-7-17(16)21-26-28-29-27-21/h3-4,6-11,18,31H,2,5,12-13,24H2,1H3,(H,26,27,28,29)	CCCC(C1=NC(=C(N1CC2=CC=C(C=C2)C3=CC=CC=C3C4=NNN=N4)CO)Cl)N	CCCC(C1=NC(=C(N1CC2=CC=C(C=C2)C3=CC=CC=C3C4=NNN=N4)CO)Cl)N	CBYDKWHYXMVLBY-UHFFFAOYSA-N	[2-(1-aminobutyl)-5-chloro-3-[[4-[2-(2H-tetrazol-5-yl)phenyl]phenyl]methyl]imidazol-4-yl]methanol	437.173	437.173	0	1	0	1	0	1	0	0	0	0	2	2	2D+3D		Patents	1		20191206	Google Patents|PATENTSCOPE (WIPO)	Governmental Organizations|Research and Development
140699534	1-[4-chloro-5-(hydroxymethyl)-1-[[4-[2-(2H-tetrazol-5-yl)phenyl]phenyl]methyl]imidazol-2-yl]butan-1-one		436.9	C22H21ClN6O2	110	590	3.4	31	2	6	8	InChI=1S/C22H21ClN6O2/c1-2-5-19(31)22-24-20(23)18(13-30)29(22)12-14-8-10-15(11-9-14)16-6-3-4-7-17(16)21-25-27-28-26-21/h3-4,6-11,30H,2,5,12-13H2,1H3,(H,25,26,27,28)	CCCC(=O)C1=NC(=C(N1CC2=CC=C(C=C2)C3=CC=CC=C3C4=NNN=N4)CO)Cl	CCCC(=O)C1=NC(=C(N1CC2=CC=C(C=C2)C3=CC=CC=C3C4=NNN=N4)CO)Cl	FUUCNPIMKJCILH-UHFFFAOYSA-N	1-[4-chloro-5-(hydroxymethyl)-1-[[4-[2-(2H-tetrazol-5-yl)phenyl]phenyl]methyl]imidazol-2-yl]butan-1-one	436.141	436.141	0	1	0	0	0	0	0	0	0	0	0	0	2D+3D			0		20191206	PATENTSCOPE (WIPO)	Governmental Organizations
140922793	1-chloro-3-[4-chloro-5-(hydroxymethyl)-1-[[4-[2-(2H-tetrazol-5-yl)phenyl]phenyl]methyl]imidazol-2-yl]hexan-2-one		499.4	C24H24Cl2N6O2	110	653	4.3	34	2	6	10	InChI=1S/C24H24Cl2N6O2/c1-2-5-19(21(34)12-25)24-27-22(26)20(14-33)32(24)13-15-8-10-16(11-9-15)17-6-3-4-7-18(17)23-28-30-31-29-23/h3-4,6-11,19,33H,2,5,12-14H2,1H3,(H,28,29,30,31)	CCCC(C1=NC(=C(N1CC2=CC=C(C=C2)C3=CC=CC=C3C4=NNN=N4)CO)Cl)C(=O)CCl	CCCC(C1=NC(=C(N1CC2=CC=C(C=C2)C3=CC=CC=C3C4=NNN=N4)CO)Cl)C(=O)CCl	RTCXDUMDPIWKKE-UHFFFAOYSA-N	1-chloro-3-[4-chloro-5-(hydroxymethyl)-1-[[4-[2-(2H-tetrazol-5-yl)phenyl]phenyl]methyl]imidazol-2-yl]hexan-2-one	498.134	498.134	0	1	0	1	0	1	0	0	0	0	0	0	2D+3D			0		20191206	PATENTSCOPE (WIPO)	Governmental Organizations
140986342	1-[2-propyl-1-[[4-[2-(2H-tetrazol-5-yl)phenyl]phenyl]methyl]imidazol-4-yl]ethanol		388.5	C22H24N6O	92.5	500	3.2	29	2	5	7	InChI=1S/C22H24N6O/c1-3-6-21-23-20(15(2)29)14-28(21)13-16-9-11-17(12-10-16)18-7-4-5-8-19(18)22-24-26-27-25-22/h4-5,7-12,14-15,29H,3,6,13H2,1-2H3,(H,24,25,26,27)	CCCC1=NC(=CN1CC2=CC=C(C=C2)C3=CC=CC=C3C4=NNN=N4)C(C)O	CCCC1=NC(=CN1CC2=CC=C(C=C2)C3=CC=CC=C3C4=NNN=N4)C(C)O	MIRMLFSJJWKBCT-UHFFFAOYSA-N	1-[2-propyl-1-[[4-[2-(2H-tetrazol-5-yl)phenyl]phenyl]methyl]imidazol-4-yl]ethanol	388.201	388.201	0	1	0	1	0	1	0	0	0	0	0	0	2D+3D		Patents	1		20191206	PATENTSCOPE (WIPO)	Governmental Organizations
141007415	[3-methyl-2-[4-[2-(2H-tetrazol-5-yl)phenyl]phenyl]imidazol-4-yl]methanol		332.4	C18H16N6O	92.5	430	1.7	25	2	5	4	InChI=1S/C18H16N6O/c1-24-14(11-25)10-19-18(24)13-8-6-12(7-9-13)15-4-2-3-5-16(15)17-20-22-23-21-17/h2-10,25H,11H2,1H3,(H,20,21,22,23)	CN1C(=CN=C1C2=CC=C(C=C2)C3=CC=CC=C3C4=NNN=N4)CO	CN1C(=CN=C1C2=CC=C(C=C2)C3=CC=CC=C3C4=NNN=N4)CO	LFHIEWNGWYFNLC-UHFFFAOYSA-N	[3-methyl-2-[4-[2-(2H-tetrazol-5-yl)phenyl]phenyl]imidazol-4-yl]methanol	332.139	332.139	0	1	0	0	0	0	0	0	0	0	1	1	2D+3D		Patents	1		20191206	Google Patents|PATENTSCOPE (WIPO)	Governmental Organizations|Research and Development
141194305	[2-butyl-5-chloro-3-[2-phenyl-7-(2H-tetrazol-5-yl)-6-bicyclo[3.1.1]hepta-1,3,5(7)-trienyl]imidazol-4-yl]methanol		420.9	C22H21ClN6O	92.5	578	2.7	30	2	5	7	InChI=1S/C22H21ClN6O/c1-2-3-9-17-24-21(23)16(12-30)29(17)20-15-11-10-14(13-7-5-4-6-8-13)18(20)19(15)22-25-27-28-26-22/h4-8,10-11,20,30H,2-3,9,12H2,1H3,(H,25,26,27,28)	CCCCC1=NC(=C(N1C2C3=C(C2=C(C=C3)C4=CC=CC=C4)C5=NNN=N5)CO)Cl	CCCCC1=NC(=C(N1C2C3=C(C2=C(C=C3)C4=CC=CC=C4)C5=NNN=N5)CO)Cl	DVASRYMRRKAQSW-UHFFFAOYSA-N	[2-butyl-5-chloro-3-[2-phenyl-7-(2H-tetrazol-5-yl)-6-bicyclo[3.1.1]hepta-1,3,5(7)-trienyl]imidazol-4-yl]methanol	420.147	420.147	0	1	0	1	0	1	0	0	0	0	0	0	2D+3D		Patents	1		20191206	PATENTSCOPE (WIPO)	Governmental Organizations
141607875	[2-butyl-3-[[2-chloro-4-phenyl-3-(2H-tetrazol-5-yl)phenyl]methyl]imidazol-4-yl]methanol		422.9	C22H23ClN6O	92.5	522	4	30	2	5	8	InChI=1S/C22H23ClN6O/c1-2-3-9-19-24-12-17(14-30)29(19)13-16-10-11-18(15-7-5-4-6-8-15)20(21(16)23)22-25-27-28-26-22/h4-8,10-12,30H,2-3,9,13-14H2,1H3,(H,25,26,27,28)	CCCCC1=NC=C(N1CC2=C(C(=C(C=C2)C3=CC=CC=C3)C4=NNN=N4)Cl)CO	CCCCC1=NC=C(N1CC2=C(C(=C(C=C2)C3=CC=CC=C3)C4=NNN=N4)Cl)CO	XLMOODCEUJMVEX-UHFFFAOYSA-N	[2-butyl-3-[[2-chloro-4-phenyl-3-(2H-tetrazol-5-yl)phenyl]methyl]imidazol-4-yl]methanol	422.162	422.162	0	1	0	0	0	0	0	0	0	0	0	0	2D+3D		Patents	1		20191206	PATENTSCOPE (WIPO)	Governmental Organizations
141820120	2-[4-[[2-Butyl-4-chloro-5-(hydroxymethyl)imidazol-1-yl]methyl]phenyl]benzenecarboximidamide		396.9	C22H25ClN4O	87.9	497	4	28	3	3	8	InChI=1S/C22H25ClN4O/c1-2-3-8-20-26-21(23)19(14-28)27(20)13-15-9-11-16(12-10-15)17-6-4-5-7-18(17)22(24)25/h4-7,9-12,28H,2-3,8,13-14H2,1H3,(H3,24,25)	CCCCC1=NC(=C(N1CC2=CC=C(C=C2)C3=CC=CC=C3C(=N)N)CO)Cl	CCCCC1=NC(=C(N1CC2=CC=C(C=C2)C3=CC=CC=C3C(=N)N)CO)Cl	QYOAYCBIQIYPKP-UHFFFAOYSA-N	2-[4-[[2-butyl-4-chloro-5-(hydroxymethyl)imidazol-1-yl]methyl]phenyl]benzenecarboximidamide	396.172	396.172	0	1	0	0	0	0	0	0	0	0	0	0	2D+3D			0		20191206	PATENTSCOPE (WIPO)	Governmental Organizations
141978658	N,N'-diamino-2-[4-[[2-butyl-4-chloro-5-(hydroxymethyl)imidazol-1-yl]methyl]phenyl]benzenecarboximidamide		426.9	C22H27ClN6O	115	542	4.1	30	4	5	9	InChI=1S/C22H27ClN6O/c1-2-3-8-20-26-21(23)19(14-30)29(20)13-15-9-11-16(12-10-15)17-6-4-5-7-18(17)22(27-24)28-25/h4-7,9-12,30H,2-3,8,13-14,24-25H2,1H3,(H,27,28)	CCCCC1=NC(=C(N1CC2=CC=C(C=C2)C3=CC=CC=C3C(=NN)NN)CO)Cl	CCCCC1=NC(=C(N1CC2=CC=C(C=C2)C3=CC=CC=C3C(=NN)NN)CO)Cl	DSNBVZCNWDKECG-UHFFFAOYSA-N	N,N'-diamino-2-[4-[[2-butyl-4-chloro-5-(hydroxymethyl)imidazol-1-yl]methyl]phenyl]benzenecarboximidamide	426.193	426.193	0	1	0	0	0	0	1	0	1	0	0	0	2D+3D			0		20191206	PATENTSCOPE (WIPO)	Governmental Organizations
141995740	N-[amino-[[2-[4-[[2-butyl-4-chloro-5-(hydroxymethyl)imidazol-1-yl]methyl]phenyl]phenyl]methyl]amino]-N-methylnitrous amide		457	C23H29ClN6O2	100	565	4.3	32	2	7	10	InChI=1S/C23H29ClN6O2/c1-3-4-9-22-26-23(24)21(16-31)29(22)14-17-10-12-18(13-11-17)20-8-6-5-7-19(20)15-30(25)28(2)27-32/h5-8,10-13,31H,3-4,9,14-16,25H2,1-2H3	CCCCC1=NC(=C(N1CC2=CC=C(C=C2)C3=CC=CC=C3CN(N)N(C)N=O)CO)Cl	CCCCC1=NC(=C(N1CC2=CC=C(C=C2)C3=CC=CC=C3CN(N)N(C)N=O)CO)Cl	PJSRQAPYOCMXRF-UHFFFAOYSA-N	N-[amino-[[2-[4-[[2-butyl-4-chloro-5-(hydroxymethyl)imidazol-1-yl]methyl]phenyl]phenyl]methyl]amino]-N-methylnitrous amide	456.204	456.204	0	1	0	0	0	0	0	0	0	0	0	0	2D+3D		Patents	1		20191206	PATENTSCOPE (WIPO)	Governmental Organizations
143013911	N'-amino-2-[4-[[2-butyl-4-chloro-5-(hydroxymethyl)imidazol-1-yl]methyl]phenyl]-N-methyl-N-(methylamino)benzenecarboximidamide		455	C24H31ClN6O	91.7	585	4.8	32	3	5	10	InChI=1S/C24H31ClN6O/c1-4-5-10-22-28-23(25)21(16-32)31(22)15-17-11-13-18(14-12-17)19-8-6-7-9-20(19)24(29-26)30(3)27-2/h6-9,11-14,27,32H,4-5,10,15-16,26H2,1-3H3/b29-24-	CCCCC1=NC(=C(N1CC2=CC=C(C=C2)C3=CC=CC=C3/C(=N/N)/N(C)NC)CO)Cl	CCCCC1=NC(=C(N1CC2=CC=C(C=C2)C3=CC=CC=C3C(=NN)N(C)NC)CO)Cl	HEELNUFJWLALNL-OLFWJLLRSA-N	N'-amino-2-[4-[[2-butyl-4-chloro-5-(hydroxymethyl)imidazol-1-yl]methyl]phenyl]-N-methyl-N-(methylamino)benzenecarboximidamide	454.225	454.225	0	1	0	0	0	0	1	1	0	0	0	0	2D+3D		Patents	1		20191207	PATENTSCOPE (WIPO)	Governmental Organizations
143013917	[2-Butyl-5-chloro-1-[[4-[2-(1-methyltetrazol-5-yl)phenyl]phenyl]methyl]imidazol-4-yl]methanol		436.9	C23H25ClN6O	81.6	548	4.4	31	1	5	8	InChI=1S/C23H25ClN6O/c1-3-4-9-21-25-20(15-31)22(24)30(21)14-16-10-12-17(13-11-16)18-7-5-6-8-19(18)23-26-27-28-29(23)2/h5-8,10-13,31H,3-4,9,14-15H2,1-2H3	CCCCC1=NC(=C(N1CC2=CC=C(C=C2)C3=CC=CC=C3C4=NN=NN4C)Cl)CO	CCCCC1=NC(=C(N1CC2=CC=C(C=C2)C3=CC=CC=C3C4=NN=NN4C)Cl)CO	UUGRKEVDCZRELS-UHFFFAOYSA-N	[2-butyl-5-chloro-1-[[4-[2-(1-methyltetrazol-5-yl)phenyl]phenyl]methyl]imidazol-4-yl]methanol	436.178	436.178	0	1	0	0	0	0	0	0	0	0	0	0	2D+3D		Patents	1		20191207	PATENTSCOPE (WIPO)	Governmental Organizations
143292220	3-[4-chloro-5-(hydroxymethyl)-1-[[4-[2-(2H-tetrazol-5-yl)phenyl]phenyl]methyl]imidazol-2-yl]hexan-2-one		464.9	C24H25ClN6O2	110	634	3.7	33	2	6	9	InChI=1S/C24H25ClN6O2/c1-3-6-18(15(2)33)24-26-22(25)21(14-32)31(24)13-16-9-11-17(12-10-16)19-7-4-5-8-20(19)23-27-29-30-28-23/h4-5,7-12,18,32H,3,6,13-14H2,1-2H3,(H,27,28,29,30)	CCCC(C1=NC(=C(N1CC2=CC=C(C=C2)C3=CC=CC=C3C4=NNN=N4)CO)Cl)C(=O)C	CCCC(C1=NC(=C(N1CC2=CC=C(C=C2)C3=CC=CC=C3C4=NNN=N4)CO)Cl)C(=O)C	GWTUXONXYSRUNY-UHFFFAOYSA-N	3-[4-chloro-5-(hydroxymethyl)-1-[[4-[2-(2H-tetrazol-5-yl)phenyl]phenyl]methyl]imidazol-2-yl]hexan-2-one	464.173	464.173	0	1	0	1	0	1	0	0	0	0	0	0	2D+3D			0		20191207	PATENTSCOPE (WIPO)	Governmental Organizations
143293101	2-Amino-1-[5-[2-[4-[[2-butyl-4-chloro-5-(hydroxymethyl)imidazol-1-yl]methyl]phenyl]phenyl]tetrazol-1-yl]ethanone		480	C24H26ClN7O2	125	651	3.4	34	2	7	9	InChI=1S/C24H26ClN7O2/c1-2-3-8-21-27-23(25)20(15-33)31(21)14-16-9-11-17(12-10-16)18-6-4-5-7-19(18)24-28-29-30-32(24)22(34)13-26/h4-7,9-12,33H,2-3,8,13-15,26H2,1H3	CCCCC1=NC(=C(N1CC2=CC=C(C=C2)C3=CC=CC=C3C4=NN=NN4C(=O)CN)CO)Cl	CCCCC1=NC(=C(N1CC2=CC=C(C=C2)C3=CC=CC=C3C4=NN=NN4C(=O)CN)CO)Cl	JDBFSYJDEAONRJ-UHFFFAOYSA-N	2-amino-1-[5-[2-[4-[[2-butyl-4-chloro-5-(hydroxymethyl)imidazol-1-yl]methyl]phenyl]phenyl]tetrazol-1-yl]ethanone	479.184	479.184	0	1	0	0	0	0	0	0	0	0	0	0	2D+3D		Patents	1		20191207	PATENTSCOPE (WIPO)	Governmental Organizations
143400756	[5-chloro-2-(4-iminobutyl)-3-[[4-[2-(2H-tetrazol-5-yl)phenyl]phenyl]methyl]imidazol-4-yl]methanol		435.9	C22H22ClN7O	116	562	2.7	31	3	6	9	InChI=1S/C22H22ClN7O/c23-21-19(14-31)30(20(25-21)7-3-4-12-24)13-15-8-10-16(11-9-15)17-5-1-2-6-18(17)22-26-28-29-27-22/h1-2,5-6,8-12,24,31H,3-4,7,13-14H2,(H,26,27,28,29)	C1=CC=C(C(=C1)C2=CC=C(C=C2)CN3C(=NC(=C3CO)Cl)CCCC=N)C4=NNN=N4	C1=CC=C(C(=C1)C2=CC=C(C=C2)CN3C(=NC(=C3CO)Cl)CCCC=N)C4=NNN=N4	ISRXYTHXJTZUBW-UHFFFAOYSA-N	[5-chloro-2-(4-iminobutyl)-3-[[4-[2-(2H-tetrazol-5-yl)phenyl]phenyl]methyl]imidazol-4-yl]methanol	435.157	435.157	0	1	0	0	0	0	0	0	0	0	1	1	2D+3D		Patents	1		20191207	Google Patents|PATENTSCOPE (WIPO)	Governmental Organizations|Research and Development
143560647	[2-Butyl-5-chloro-3-[[4-(2-methanimidoylphenyl)phenyl]methyl]imidazol-4-yl]methanol		381.9	C22H24ClN3O	61.9	455	4.6	27	2	3	8	InChI=1S/C22H24ClN3O/c1-2-3-8-21-25-22(23)20(15-27)26(21)14-16-9-11-17(12-10-16)19-7-5-4-6-18(19)13-24/h4-7,9-13,24,27H,2-3,8,14-15H2,1H3	CCCCC1=NC(=C(N1CC2=CC=C(C=C2)C3=CC=CC=C3C=N)CO)Cl	CCCCC1=NC(=C(N1CC2=CC=C(C=C2)C3=CC=CC=C3C=N)CO)Cl	MNGQVLOLFUORTO-UHFFFAOYSA-N	[2-butyl-5-chloro-3-[[4-(2-methanimidoylphenyl)phenyl]methyl]imidazol-4-yl]methanol	381.161	381.161	0	1	0	0	0	0	0	0	0	0	0	0	2D+3D		Patents	1		20191207	PATENTSCOPE (WIPO)	Governmental Organizations
143686458	1-[4-chloro-5-(dihydroxymethyl)-1-[[4-[6-(2H-tetrazol-5-yl)cyclohexa-1,5-dien-1-yl]phenyl]methyl]imidazol-2-yl]butane-1,1-diol		472.9	C22H25ClN6O4	153	728	1	33	5	8	8	InChI=1S/C22H25ClN6O4/c1-2-11-22(32,33)21-24-18(23)17(20(30)31)29(21)12-13-7-9-14(10-8-13)15-5-3-4-6-16(15)19-25-27-28-26-19/h5-10,20,30-33H,2-4,11-12H2,1H3,(H,25,26,27,28)	CCCC(C1=NC(=C(N1CC2=CC=C(C=C2)C3=CCCC=C3C4=NNN=N4)C(O)O)Cl)(O)O	CCCC(C1=NC(=C(N1CC2=CC=C(C=C2)C3=CCCC=C3C4=NNN=N4)C(O)O)Cl)(O)O	SFQAFLYHYJYBNV-UHFFFAOYSA-N	1-[4-chloro-5-(dihydroxymethyl)-1-[[4-[6-(2H-tetrazol-5-yl)cyclohexa-1,5-dien-1-yl]phenyl]methyl]imidazol-2-yl]butane-1,1-diol	472.163	472.163	0	1	0	0	0	0	0	0	0	0	0	0	2D+3D		Patents	1		20191207	PATENTSCOPE (WIPO)	Governmental Organizations
143686495	[2-butyl-5-chloro-3-[[4-[2-(2H-tetrazol-5-yl)phenyl]phenyl]methyl]imidazol-4-yl]methanetriol		454.9	C22H23ClN6O3	133	589	3	32	4	7	8	InChI=1S/C22H23ClN6O3/c1-2-3-8-18-24-20(23)19(22(30,31)32)29(18)13-14-9-11-15(12-10-14)16-6-4-5-7-17(16)21-25-27-28-26-21/h4-7,9-12,30-32H,2-3,8,13H2,1H3,(H,25,26,27,28)	CCCCC1=NC(=C(N1CC2=CC=C(C=C2)C3=CC=CC=C3C4=NNN=N4)C(O)(O)O)Cl	CCCCC1=NC(=C(N1CC2=CC=C(C=C2)C3=CC=CC=C3C4=NNN=N4)C(O)(O)O)Cl	SMWUMXZIZPMQLB-UHFFFAOYSA-N	[2-butyl-5-chloro-3-[[4-[2-(2H-tetrazol-5-yl)phenyl]phenyl]methyl]imidazol-4-yl]methanetriol	454.152	454.152	0	1	0	0	0	0	0	0	0	0	0	0	2D+3D		Patents	1		20191207	PATENTSCOPE (WIPO)	Governmental Organizations
143686536	1-[4-chloro-5-(dihydroxymethyl)-1-[[4-[2-(2H-tetrazol-5-yl)phenyl]phenyl]methyl]imidazol-2-yl]butane-1,1-diol		470.9	C22H23ClN6O4	153	624	1.7	33	5	8	8	InChI=1S/C22H23ClN6O4/c1-2-11-22(32,33)21-24-18(23)17(20(30)31)29(21)12-13-7-9-14(10-8-13)15-5-3-4-6-16(15)19-25-27-28-26-19/h3-10,20,30-33H,2,11-12H2,1H3,(H,25,26,27,28)	CCCC(C1=NC(=C(N1CC2=CC=C(C=C2)C3=CC=CC=C3C4=NNN=N4)C(O)O)Cl)(O)O	CCCC(C1=NC(=C(N1CC2=CC=C(C=C2)C3=CC=CC=C3C4=NNN=N4)C(O)O)Cl)(O)O	LDQYEZYLLMFRHS-UHFFFAOYSA-N	1-[4-chloro-5-(dihydroxymethyl)-1-[[4-[2-(2H-tetrazol-5-yl)phenyl]phenyl]methyl]imidazol-2-yl]butane-1,1-diol	470.147	470.147	0	1	0	0	0	0	0	0	0	0	0	0	2D+3D			0		20191207	PATENTSCOPE (WIPO)	Governmental Organizations
143686537	[2-butyl-5-chloro-3-[[4-[2-(2H-tetrazol-5-yl)phenyl]cyclohexa-1,5-dien-1-yl]methyl]imidazol-4-yl]methanetriol		456.9	C22H25ClN6O3	133	687	2.6	32	4	7	8	InChI=1S/C22H25ClN6O3/c1-2-3-8-18-24-20(23)19(22(30,31)32)29(18)13-14-9-11-15(12-10-14)16-6-4-5-7-17(16)21-25-27-28-26-21/h4-7,9-11,15,30-32H,2-3,8,12-13H2,1H3,(H,25,26,27,28)	CCCCC1=NC(=C(N1CC2=CCC(C=C2)C3=CC=CC=C3C4=NNN=N4)C(O)(O)O)Cl	CCCCC1=NC(=C(N1CC2=CCC(C=C2)C3=CC=CC=C3C4=NNN=N4)C(O)(O)O)Cl	ZXRJWOGYSGNFAY-UHFFFAOYSA-N	[2-butyl-5-chloro-3-[[4-[2-(2H-tetrazol-5-yl)phenyl]cyclohexa-1,5-dien-1-yl]methyl]imidazol-4-yl]methanetriol	456.168	456.168	0	1	0	1	0	1	0	0	0	0	0	0	2D		Patents	1		20191207	PATENTSCOPE (WIPO)	Governmental Organizations
143854132	5-[2-[4-[[4-chloro-5-(methoxymethyl)-2-propylimidazol-1-yl]methyl]phenyl]phenyl]-2H-tetrazole		422.9	C22H23ClN6O	81.5	520	4.3	30	1	5	8	InChI=1S/C22H23ClN6O/c1-3-6-20-24-21(23)19(14-30-2)29(20)13-15-9-11-16(12-10-15)17-7-4-5-8-18(17)22-25-27-28-26-22/h4-5,7-12H,3,6,13-14H2,1-2H3,(H,25,26,27,28)	CCCC1=NC(=C(N1CC2=CC=C(C=C2)C3=CC=CC=C3C4=NNN=N4)COC)Cl	CCCC1=NC(=C(N1CC2=CC=C(C=C2)C3=CC=CC=C3C4=NNN=N4)COC)Cl	SINSUDOISAKXHO-UHFFFAOYSA-N	5-[2-[4-[[4-chloro-5-(methoxymethyl)-2-propylimidazol-1-yl]methyl]phenyl]phenyl]-2H-tetrazole	422.162	422.162	0	1	0	0	0	0	0	0	0	0	0	0	2D+3D			0		20191207	PATENTSCOPE (WIPO)	Governmental Organizations
143956061	2-[4-[[2-(1-aminobutyl)-4-chloro-5-(hydroxymethyl)imidazol-1-yl]methyl]phenyl]-N-hydrazinylidenebenzenecarboximidamide		439.9	C22H26ClN7O	139	598	3.4	31	4	6	9	InChI=1S/C22H26ClN7O/c1-2-5-18(24)22-27-20(23)19(13-31)30(22)12-14-8-10-15(11-9-14)16-6-3-4-7-17(16)21(25)28-29-26/h3-4,6-11,18,31H,2,5,12-13,24H2,1H3,(H3,25,26,28)	CCCC(C1=NC(=C(N1CC2=CC=C(C=C2)C3=CC=CC=C3C(=N)N=NN)CO)Cl)N	CCCC(C1=NC(=C(N1CC2=CC=C(C=C2)C3=CC=CC=C3C(=N)N=NN)CO)Cl)N	NNZNYOKGMGJGBI-UHFFFAOYSA-N	2-[4-[[2-(1-aminobutyl)-4-chloro-5-(hydroxymethyl)imidazol-1-yl]methyl]phenyl]-N-hydrazinylidenebenzenecarboximidamide	439.189	439.189	0	1	0	1	0	1	0	0	0	0	0	0	2D+3D		Patents	1		20191207	PATENTSCOPE (WIPO)	Governmental Organizations
143956062	[2-butyl-5-chloro-3-[[4-[4-methyl-2-(2H-tetrazol-5-yl)phenyl]phenyl]methyl]imidazol-4-yl]methanol		436.9	C23H25ClN6O	92.5	548	4.7	31	2	5	8	InChI=1S/C23H25ClN6O/c1-3-4-5-21-25-22(24)20(14-31)30(21)13-16-7-9-17(10-8-16)18-11-6-15(2)12-19(18)23-26-28-29-27-23/h6-12,31H,3-5,13-14H2,1-2H3,(H,26,27,28,29)	CCCCC1=NC(=C(N1CC2=CC=C(C=C2)C3=C(C=C(C=C3)C)C4=NNN=N4)CO)Cl	CCCCC1=NC(=C(N1CC2=CC=C(C=C2)C3=C(C=C(C=C3)C)C4=NNN=N4)CO)Cl	MABQJNZOKNQDTR-UHFFFAOYSA-N	[2-butyl-5-chloro-3-[[4-[4-methyl-2-(2H-tetrazol-5-yl)phenyl]phenyl]methyl]imidazol-4-yl]methanol	436.178	436.178	0	1	0	0	0	0	0	0	0	0	0	0	2D+3D		Patents	1		20191207	PATENTSCOPE (WIPO)	Governmental Organizations
144064473	[(Aminodiazenyl)-[2-[4-[[2-butyl-4-chloro-5-(hydroxymethyl)imidazol-1-yl]methyl]phenyl]phenyl]methylidene]azanium		425.9	C22H26ClN6O+	114	568	4.9	30	3	4	9	InChI=1S/C22H25ClN6O/c1-2-3-8-20-26-21(23)19(14-30)29(20)13-15-9-11-16(12-10-15)17-6-4-5-7-18(17)22(24)27-28-25/h4-7,9-12,30H,2-3,8,13-14H2,1H3,(H3,24,25,27)/p+1	CCCCC1=NC(=C(N1CC2=CC=C(C=C2)C3=CC=CC=C3C(=[NH2+])N=NN)CO)Cl	CCCCC1=NC(=C(N1CC2=CC=C(C=C2)C3=CC=CC=C3C(=[NH2+])N=NN)CO)Cl	BQMXMHQWEPOIAF-UHFFFAOYSA-O	[(aminodiazenyl)-[2-[4-[[2-butyl-4-chloro-5-(hydroxymethyl)imidazol-1-yl]methyl]phenyl]phenyl]methylidene]azanium	425.186	425.186	1	1	0	0	0	0	0	0	0	0	1	1	2D+3D		Patents	1		20191207	Google Patents|PATENTSCOPE (WIPO)	Governmental Organizations|Research and Development
144982172	[2-butyl-5-fluoro-3-[[4-[2-(2H-tetrazol-5-yl)phenyl]phenyl]methyl]imidazol-4-yl]methanol		406.5	C22H23FN6O	92.5	520	3.8	30	2	6	8	InChI=1S/C22H23FN6O/c1-2-3-8-20-24-21(23)19(14-30)29(20)13-15-9-11-16(12-10-15)17-6-4-5-7-18(17)22-25-27-28-26-22/h4-7,9-12,30H,2-3,8,13-14H2,1H3,(H,25,26,27,28)	CCCCC1=NC(=C(N1CC2=CC=C(C=C2)C3=CC=CC=C3C4=NNN=N4)CO)F	CCCCC1=NC(=C(N1CC2=CC=C(C=C2)C3=CC=CC=C3C4=NNN=N4)CO)F	FWFDQXVJBUGAJG-UHFFFAOYSA-N	[2-butyl-5-fluoro-3-[[4-[2-(2H-tetrazol-5-yl)phenyl]phenyl]methyl]imidazol-4-yl]methanol	406.192	406.192	0	1	0	0	0	0	0	0	0	0	0	0	2D+3D		Classification	1		20191207	PATENTSCOPE (WIPO)	Governmental Organizations
145428647	1-[4-chloro-5-(hydroxymethyl)-1-[[4-[2-(2H-tetrazol-5-yl)phenyl]phenyl]methyl]imidazol-2-yl]butyl thiocyanate		480	C23H22ClN7OS	142	658	4.4	33	2	7	9	InChI=1S/C23H22ClN7OS/c1-2-5-20(33-14-25)23-26-21(24)19(13-32)31(23)12-15-8-10-16(11-9-15)17-6-3-4-7-18(17)22-27-29-30-28-22/h3-4,6-11,20,32H,2,5,12-13H2,1H3,(H,27,28,29,30)	CCCC(C1=NC(=C(N1CC2=CC=C(C=C2)C3=CC=CC=C3C4=NNN=N4)CO)Cl)SC#N	CCCC(C1=NC(=C(N1CC2=CC=C(C=C2)C3=CC=CC=C3C4=NNN=N4)CO)Cl)SC#N	CJVMBVBPARYHFL-UHFFFAOYSA-N	1-[4-chloro-5-(hydroxymethyl)-1-[[4-[2-(2H-tetrazol-5-yl)phenyl]phenyl]methyl]imidazol-2-yl]butyl thiocyanate	479.13	479.13	0	1	0	1	0	1	0	0	0	0	0	0	2D+3D			0		20191207	PATENTSCOPE (WIPO)	Governmental Organizations
145728694	[2-butyl-5-chloro-3-[[4-[4-(2H-tetrazol-5-yl)phenyl]phenyl]methyl]imidazol-4-yl]methanol		422.9	C22H23ClN6O	92.5	512	4.3	30	2	5	8	InChI=1S/C22H23ClN6O/c1-2-3-4-20-24-21(23)19(14-30)29(20)13-15-5-7-16(8-6-15)17-9-11-18(12-10-17)22-25-27-28-26-22/h5-12,30H,2-4,13-14H2,1H3,(H,25,26,27,28)	CCCCC1=NC(=C(N1CC2=CC=C(C=C2)C3=CC=C(C=C3)C4=NNN=N4)CO)Cl	CCCCC1=NC(=C(N1CC2=CC=C(C=C2)C3=CC=C(C=C3)C4=NNN=N4)CO)Cl	KTRZJKKWZSJKID-UHFFFAOYSA-N	[2-butyl-5-chloro-3-[[4-[4-(2H-tetrazol-5-yl)phenyl]phenyl]methyl]imidazol-4-yl]methanol	422.162	422.162	0	1	0	0	0	0	0	0	0	0	0	0	2D+3D		Patents	1		20200123	PATENTSCOPE (WIPO)	Governmental Organizations
145825929	[2-Butyl-5-chloro-3-[[4-[(1-cyclopentyltetrazol-5-yl)methyl]phenyl]methyl]imidazol-4-yl]methanol		429	C22H29ClN6O	81.6	514	4.2	30	1	5	9	InChI=1S/C22H29ClN6O/c1-2-3-8-20-24-22(23)19(15-30)28(20)14-17-11-9-16(10-12-17)13-21-25-26-27-29(21)18-6-4-5-7-18/h9-12,18,30H,2-8,13-15H2,1H3	CCCCC1=NC(=C(N1CC2=CC=C(C=C2)CC3=NN=NN3C4CCCC4)CO)Cl	CCCCC1=NC(=C(N1CC2=CC=C(C=C2)CC3=NN=NN3C4CCCC4)CO)Cl	RCIAMMTVOFDNDM-UHFFFAOYSA-N	[2-butyl-5-chloro-3-[[4-[(1-cyclopentyltetrazol-5-yl)methyl]phenyl]methyl]imidazol-4-yl]methanol	428.209	428.209	0	1	0	0	0	0	0	0	0	0	0	0	2D+3D		Patents	1		20200124	PATENTSCOPE (WIPO)	Governmental Organizations
146157975	Glycyllosartan	glycyllosartan|207400-83-7	480	C24H26ClN7O2	125	651	3.9	34	2	7	9	InChI=1S/C24H26ClN7O2/c1-2-3-8-21-27-23(25)20(15-33)31(21)14-16-9-11-17(12-10-16)18-6-4-5-7-19(18)24-28-30-32(29-24)22(34)13-26/h4-7,9-12,33H,2-3,8,13-15,26H2,1H3	CCCCC1=NC(=C(N1CC2=CC=C(C=C2)C3=CC=CC=C3C4=NN(N=N4)C(=O)CN)CO)Cl	CCCCC1=NC(=C(N1CC2=CC=C(C=C2)C3=CC=CC=C3C4=NN(N=N4)C(=O)CN)CO)Cl	LCHANOFLCNUHPC-UHFFFAOYSA-N	2-amino-1-[5-[2-[4-[[2-butyl-4-chloro-5-(hydroxymethyl)imidazol-1-yl]methyl]phenyl]phenyl]tetrazol-2-yl]ethanone	479.184	479.184	0	1	0	0	0	0	0	0	0	0	0	0	2D+3D			0		20200610	001Chemical|Achemtek|BOC Sciences|J&H Chemical Co.,ltd|MolCore|RR Scientific	Chemical Vendors
153668946	[2-butyl-5-methyl-3-[[4-[2-(2H-tetrazol-5-yl)phenyl]phenyl]methyl]imidazol-4-yl]methanol		402.5	C23H26N6O	92.5	514	3.7	30	2	5	8	InChI=1S/C23H26N6O/c1-3-4-9-22-24-16(2)21(15-30)29(22)14-17-10-12-18(13-11-17)19-7-5-6-8-20(19)23-25-27-28-26-23/h5-8,10-13,30H,3-4,9,14-15H2,1-2H3,(H,25,26,27,28)	CCCCC1=NC(=C(N1CC2=CC=C(C=C2)C3=CC=CC=C3C4=NNN=N4)CO)C	CCCCC1=NC(=C(N1CC2=CC=C(C=C2)C3=CC=CC=C3C4=NNN=N4)CO)C	SGVHTTJRJWWVKY-UHFFFAOYSA-N	[2-butyl-5-methyl-3-[[4-[2-(2H-tetrazol-5-yl)phenyl]phenyl]methyl]imidazol-4-yl]methanol	402.217	402.217	0	1	0	0	0	0	0	0	0	0	1	1	2D+3D		Patents	1		20200814	Google Patents|PATENTSCOPE (WIPO)	Governmental Organizations|Research and Development
153919222	[5-chloro-3-[4-[2-(2H-tetrazol-5-yl)phenyl]phenyl]imidazol-4-yl]methanol		352.8	C17H13ClN6O	92.5	435	2.6	25	2	5	4	InChI=1S/C17H13ClN6O/c18-16-15(9-25)24(10-19-16)12-7-5-11(6-8-12)13-3-1-2-4-14(13)17-20-22-23-21-17/h1-8,10,25H,9H2,(H,20,21,22,23)	C1=CC=C(C(=C1)C2=CC=C(C=C2)N3C=NC(=C3CO)Cl)C4=NNN=N4	C1=CC=C(C(=C1)C2=CC=C(C=C2)N3C=NC(=C3CO)Cl)C4=NNN=N4	HNRBGLFSLCQBFO-UHFFFAOYSA-N	[5-chloro-3-[4-[2-(2H-tetrazol-5-yl)phenyl]phenyl]imidazol-4-yl]methanol	352.084	352.084	0	1	0	0	0	0	0	0	0	0	1	1	2D+3D		Patents	1		20200814	Google Patents	Research and Development
155120401	N'-[amino(methyl)amino]-2-[4-[[2-butyl-4-chloro-5-(hydroxymethyl)imidazol-1-yl]methyl]phenyl]benzenecarboximidamide	SCHEMBL22432744	441	C23H29ClN6O	106	570	4.5	31	3	5	9	InChI=1S/C23H29ClN6O/c1-3-4-9-21-27-22(24)20(15-31)30(21)14-16-10-12-17(13-11-16)18-7-5-6-8-19(18)23(25)28-29(2)26/h5-8,10-13,31H,3-4,9,14-15,26H2,1-2H3,(H2,25,28)	CCCCC1=NC(=C(N1CC2=CC=C(C=C2)C3=CC=CC=C3/C(=N/N(C)N)/N)CO)Cl	CCCCC1=NC(=C(N1CC2=CC=C(C=C2)C3=CC=CC=C3C(=NN(C)N)N)CO)Cl	YHMKXDKUTSTJBP-UHFFFAOYSA-N	N'-[amino(methyl)amino]-2-[4-[[2-butyl-4-chloro-5-(hydroxymethyl)imidazol-1-yl]methyl]phenyl]benzenecarboximidamide	440.209	440.209	0	1	0	0	0	0	1	1	0	0	1	1	2D+3D		Patents	1		20201219	SureChEMBL	Curation Efforts|Research and Development
155527749	[2-(2-chlorobutyl)-1-[[6-(2H-tetrazol-5-yl)naphthalen-2-yl]methyl]imidazol-4-yl]methanol	CHEMBL4460768|BDBM50506773	396.9	C20H21ClN6O	92.5	499	3.1	28	2	5	7	InChI=1S/C20H21ClN6O/c1-2-17(21)9-19-22-18(12-28)11-27(19)10-13-3-4-15-8-16(6-5-14(15)7-13)20-23-25-26-24-20/h3-8,11,17,28H,2,9-10,12H2,1H3,(H,23,24,25,26)	CCC(CC1=NC(=CN1CC2=CC3=C(C=C2)C=C(C=C3)C4=NNN=N4)CO)Cl	CCC(CC1=NC(=CN1CC2=CC3=C(C=C2)C=C(C=C3)C4=NNN=N4)CO)Cl	AWQRHLIHFZQPPK-UHFFFAOYSA-N	[2-(2-chlorobutyl)-1-[[6-(2H-tetrazol-5-yl)naphthalen-2-yl]methyl]imidazol-4-yl]methanol	396.147	396.147	0	1	0	1	0	1	0	0	0	0	0	0	2D		Biological Test Results|Classification|Biological Test Results: Active|Biological Test Results: Micromolar	4	1530554	20210217	BindingDB|ChEMBL	Curation Efforts|Research and Development
161434252	[2-propyl-1-[[4-[2-(2H-tetrazol-5-yl)phenyl]phenyl]methyl]imidazol-4-yl]methanol		374.4	C21H22N6O	92.5	472	2.8	28	2	5	7	InChI=1S/C21H22N6O/c1-2-5-20-22-17(14-28)13-27(20)12-15-8-10-16(11-9-15)18-6-3-4-7-19(18)21-23-25-26-24-21/h3-4,6-11,13,28H,2,5,12,14H2,1H3,(H,23,24,25,26)	CCCC1=NC(=CN1CC2=CC=C(C=C2)C3=CC=CC=C3C4=NNN=N4)CO	CCCC1=NC(=CN1CC2=CC=C(C=C2)C3=CC=CC=C3C4=NNN=N4)CO	VYKVGCQAMKJBEX-UHFFFAOYSA-N	[2-propyl-1-[[4-[2-(2H-tetrazol-5-yl)phenyl]phenyl]methyl]imidazol-4-yl]methanol	374.186	374.186	0	1	0	0	0	0	0	0	0	0	1	1	2D		Patents	1		20211203	Google Patents	Research and Development
162762005	2-[4-[[2-butyl-4-chloro-5-(hydroxymethyl)imidazol-1-yl]methyl]phenyl]-N'-(methylamino)benzenecarboximidamide		426	C23H28ClN5O	88.5	540	4.5	30	3	4	9	InChI=1S/C23H28ClN5O/c1-3-4-9-21-27-22(24)20(15-30)29(21)14-16-10-12-17(13-11-16)18-7-5-6-8-19(18)23(25)28-26-2/h5-8,10-13,26,30H,3-4,9,14-15H2,1-2H3,(H2,25,28)	CCCCC1=NC(=C(N1CC2=CC=C(C=C2)C3=CC=CC=C3/C(=N/NC)/N)CO)Cl	CCCCC1=NC(=C(N1CC2=CC=C(C=C2)C3=CC=CC=C3C(=NNC)N)CO)Cl	NTQJDZAOYADTDY-UHFFFAOYSA-N	2-[4-[[2-butyl-4-chloro-5-(hydroxymethyl)imidazol-1-yl]methyl]phenyl]-N'-(methylamino)benzenecarboximidamide	425.198	425.198	0	1	0	0	0	0	1	1	0	0	0	0	2D			0		20220405	PATENTSCOPE (WIPO)	Governmental Organizations
163712579	[2-butyl-5-cyclopropyl-3-[[4-[2-(2H-tetrazol-5-yl)phenyl]phenyl]methyl]imidazol-4-yl]methanol		428.5	C25H28N6O	92.5	581	3.9	32	2	5	9	InChI=1S/C25H28N6O/c1-2-3-8-23-26-24(19-13-14-19)22(16-32)31(23)15-17-9-11-18(12-10-17)20-6-4-5-7-21(20)25-27-29-30-28-25/h4-7,9-12,19,32H,2-3,8,13-16H2,1H3,(H,27,28,29,30)	CCCCC1=NC(=C(N1CC2=CC=C(C=C2)C3=CC=CC=C3C4=NNN=N4)CO)C5CC5	CCCCC1=NC(=C(N1CC2=CC=C(C=C2)C3=CC=CC=C3C4=NNN=N4)CO)C5CC5	KKOIHYKGVKBIJJ-UHFFFAOYSA-N	[2-butyl-5-cyclopropyl-3-[[4-[2-(2H-tetrazol-5-yl)phenyl]phenyl]methyl]imidazol-4-yl]methanol	428.232	428.232	0	1	0	0	0	0	0	0	0	0	1	1	2D		Patents	1		20220706	Google Patents	Research and Development
163818341	[2-(1-Aminobutyl)-5-chloro-3-[[4-[2-(2-methyltetrazol-5-yl)phenyl]phenyl]methyl]imidazol-4-yl]methanol		452	C23H26ClN7O	108	579	3.4	32	2	6	8	InChI=1S/C23H26ClN7O/c1-3-6-19(25)23-26-21(24)20(14-32)31(23)13-15-9-11-16(12-10-15)17-7-4-5-8-18(17)22-27-29-30(2)28-22/h4-5,7-12,19,32H,3,6,13-14,25H2,1-2H3	CCCC(C1=NC(=C(N1CC2=CC=C(C=C2)C3=CC=CC=C3C4=NN(N=N4)C)CO)Cl)N	CCCC(C1=NC(=C(N1CC2=CC=C(C=C2)C3=CC=CC=C3C4=NN(N=N4)C)CO)Cl)N	NTGDHIUPOLFPOR-UHFFFAOYSA-N	[2-(1-aminobutyl)-5-chloro-3-[[4-[2-(2-methyltetrazol-5-yl)phenyl]phenyl]methyl]imidazol-4-yl]methanol	451.189	451.189	0	1	0	1	0	1	0	0	0	0	1	1	2D		Patents	1		20220706	Google Patents	Research and Development
163979756	[2-butyl-5-chloro-3-[[4-[2-(2H-tetrazol-5-yl)phenyl]phenyl]methyl]imidazol-4-yl]methanediol		438.9	C22H23ClN6O2	113	550	3.7	31	3	6	8	InChI=1S/C22H23ClN6O2/c1-2-3-8-18-24-20(23)19(22(30)31)29(18)13-14-9-11-15(12-10-14)16-6-4-5-7-17(16)21-25-27-28-26-21/h4-7,9-12,22,30-31H,2-3,8,13H2,1H3,(H,25,26,27,28)	CCCCC1=NC(=C(N1CC2=CC=C(C=C2)C3=CC=CC=C3C4=NNN=N4)C(O)O)Cl	CCCCC1=NC(=C(N1CC2=CC=C(C=C2)C3=CC=CC=C3C4=NNN=N4)C(O)O)Cl	SXITZAGZQJOGRH-UHFFFAOYSA-N	[2-butyl-5-chloro-3-[[4-[2-(2H-tetrazol-5-yl)phenyl]phenyl]methyl]imidazol-4-yl]methanediol	438.157	438.157	0	1	0	0	0	0	0	0	0	0	1	1	2D		Patents	1		20220706	Google Patents	Research and Development
164066053	[3-[[4-[2-(2,3-dihydro-1H-tetrazol-5-yl)phenyl]phenyl]methyl]-2-methyl-5-methylchloranuidylimidazol-4-yl]methanol		397.9	C20H22ClN6O-	86.5	541	4.3	28	4	6	6	InChI=1S/C20H22ClN6O/c1-13-22-19(21-2)18(12-28)27(13)11-14-7-9-15(10-8-14)16-5-3-4-6-17(16)20-23-25-26-24-20/h3-10,25-26,28H,11-12H2,1-2H3,(H,23,24)/q-1	CC1=NC(=C(N1CC2=CC=C(C=C2)C3=CC=CC=C3C4=NNNN4)CO)[Cl-]C	CC1=NC(=C(N1CC2=CC=C(C=C2)C3=CC=CC=C3C4=NNNN4)CO)[Cl-]C	WXYYDNCKNHUEAO-UHFFFAOYSA-N	[3-[[4-[2-(2,3-dihydro-1H-tetrazol-5-yl)phenyl]phenyl]methyl]-2-methyl-5-methylchloranuidylimidazol-4-yl]methanol	397.154	397.154	-1	1	0	0	0	0	0	0	0	0	1	1	2D		Patents	1		20220706	Google Patents	Research and Development
166642257	[2-butyl-5-chloro-1-[[4-[2-(2H-tetrazol-5-yl)phenyl]phenyl]methyl]imidazol-4-yl]methyl acetate		464.9	C24H25ClN6O2	98.6	620	4.9	33	1	6	10	InChI=1S/C24H25ClN6O2/c1-3-4-9-22-26-21(15-33-16(2)32)23(25)31(22)14-17-10-12-18(13-11-17)19-7-5-6-8-20(19)24-27-29-30-28-24/h5-8,10-13H,3-4,9,14-15H2,1-2H3,(H,27,28,29,30)	CCCCC1=NC(=C(N1CC2=CC=C(C=C2)C3=CC=CC=C3C4=NNN=N4)Cl)COC(=O)C	CCCCC1=NC(=C(N1CC2=CC=C(C=C2)C3=CC=CC=C3C4=NNN=N4)Cl)COC(=O)C	UNCMFSRNFRYSQB-UHFFFAOYSA-N	[2-butyl-5-chloro-1-[[4-[2-(2H-tetrazol-5-yl)phenyl]phenyl]methyl]imidazol-4-yl]methyl acetate	464.173	464.173	0	1	0	0	0	0	0	0	0	0	0	0	2D			0		20230315	001Chemical|MolCore	Chemical Vendors
168164459	[2-(1-azidobutyl)-5-chloro-3-[[4-[2-(2H-tetrazol-5-yl)phenyl]phenyl]methyl]imidazol-4-yl]methanol		463.9	C22H22ClN9O	107	658	4.8	33	2	7	9	InChI=1S/C22H22ClN9O/c1-2-5-18(26-29-24)22-25-20(23)19(13-33)32(22)12-14-8-10-15(11-9-14)16-6-3-4-7-17(16)21-27-30-31-28-21/h3-4,6-11,18,33H,2,5,12-13H2,1H3,(H,27,28,30,31)	CCCC(C1=NC(=C(N1CC2=CC=C(C=C2)C3=CC=CC=C3C4=NNN=N4)CO)Cl)N=[N+]=[N-]	CCCC(C1=NC(=C(N1CC2=CC=C(C=C2)C3=CC=CC=C3C4=NNN=N4)CO)Cl)N=[N+]=[N-]	MCWOYBZVLFPIHK-UHFFFAOYSA-N	[2-(1-azidobutyl)-5-chloro-3-[[4-[2-(2H-tetrazol-5-yl)phenyl]phenyl]methyl]imidazol-4-yl]methanol	463.164	463.164	0	1	0	1	0	1	0	0	0	0	0	0	2D			0		20230530	PATENTSCOPE (WIPO)	Governmental Organizations
169196323	N,N'-diamino-2-[4-[[4-chloro-5-(hydroxymethyl)-2-methylimidazol-1-yl]methyl]phenyl]benzenecarboximidamide		384.9	C19H21ClN6O	115	499	2.8	27	4	5	6	InChI=1S/C19H21ClN6O/c1-12-23-18(20)17(11-27)26(12)10-13-6-8-14(9-7-13)15-4-2-3-5-16(15)19(24-21)25-22/h2-9,27H,10-11,21-22H2,1H3,(H,24,25)	CC1=NC(=C(N1CC2=CC=C(C=C2)C3=CC=CC=C3C(=NN)NN)CO)Cl	CC1=NC(=C(N1CC2=CC=C(C=C2)C3=CC=CC=C3C(=NN)NN)CO)Cl	VIRYXEHMTSOBIS-UHFFFAOYSA-N	N,N'-diamino-2-[4-[[4-chloro-5-(hydroxymethyl)-2-methylimidazol-1-yl]methyl]phenyl]benzenecarboximidamide	384.147	384.147	0	1	0	0	0	0	1	0	1	0	0	0	2D			0		20231109	PATENTSCOPE (WIPO)	Governmental Organizations
171391612	2-butyl-5-chloro-3-[dideuterio-[4-[2,3,4,5-tetradeuterio-6-(2H-tetrazol-5-yl)phenyl]phenyl]methyl]imidazole-4-carboxylic acid		442.9	C22H21ClN6O2	110	590	5	31	2	6	8	InChI=1S/C22H21ClN6O2/c1-2-3-8-18-24-20(23)19(22(30)31)29(18)13-14-9-11-15(12-10-14)16-6-4-5-7-17(16)21-25-27-28-26-21/h4-7,9-12H,2-3,8,13H2,1H3,(H,30,31)(H,25,26,27,28)/i4D,5D,6D,7D,13D2	[2H]C1=C(C(=C(C(=C1[2H])C2=CC=C(C=C2)C([2H])([2H])N3C(=NC(=C3C(=O)O)Cl)CCCC)C4=NNN=N4)[2H])[2H]	CCCCC1=NC(=C(N1CC2=CC=C(C=C2)C3=CC=CC=C3C4=NNN=N4)C(=O)O)Cl	ZEUXAIYYDDCIRX-HTULTBHDSA-N	2-butyl-5-chloro-3-[dideuterio-[4-[2,3,4,5-tetradeuterio-6-(2H-tetrazol-5-yl)phenyl]phenyl]methyl]imidazole-4-carboxylic acid	442.179	442.179	0	1	6	0	0	0	0	0	0	0	0	0				0		20240530	AbaChemScene|MedChemexpress MCE	Chemical Vendors
171391652	[2-butyl-5-chloro-3-[dideuterio-[4-[2,3,4,5-tetradeuterio-6-(2H-tetrazol-5-yl)phenyl]phenyl]methyl]imidazol-4-yl]methanol		428.9	C22H23ClN6O	92.5	520	4.3	30	2	5	8	InChI=1S/C22H23ClN6O/c1-2-3-8-20-24-21(23)19(14-30)29(20)13-15-9-11-16(12-10-15)17-6-4-5-7-18(17)22-25-27-28-26-22/h4-7,9-12,30H,2-3,8,13-14H2,1H3,(H,25,26,27,28)/i4D,5D,6D,7D,13D2	[2H]C1=C(C(=C(C(=C1[2H])C2=CC=C(C=C2)C([2H])([2H])N3C(=NC(=C3CO)Cl)CCCC)C4=NNN=N4)[2H])[2H]	CCCCC1=NC(=C(N1CC2=CC=C(C=C2)C3=CC=CC=C3C4=NNN=N4)CO)Cl	PSIFNNKUMBGKDQ-HTULTBHDSA-N	[2-butyl-5-chloro-3-[dideuterio-[4-[2,3,4,5-tetradeuterio-6-(2H-tetrazol-5-yl)phenyl]phenyl]methyl]imidazol-4-yl]methanol	428.2	428.2	0	1	6	0	0	0	0	0	0	0	0	0				0		20240530	AbaChemScene|MedChemexpress MCE	Chemical Vendors

## Sheet: Protocol 3 Gold
cid	cmpdname	cmpdsynonym	mw	mf	polararea	complexity	xlogp	heavycnt	hbonddonor	hbondacc	rotbonds	inchi	isosmiles	canonicalsmiles	inchikey	iupacname	exactmass	monoisotopicmass	charge	covalentunitcnt	isotopeatomcnt	totalatomstereocnt	definedatomstereocnt	undefinedatomstereocnt	totalbondstereocnt	definedbondstereocnt	undefinedbondstereocnt	pclidcnt	gpidcnt	gpfamilycnt	neighbortype	meshheadings	annothits	annothitcnt	aids	cidcdate	sidsrcname	depcatg	annotation
3961	Losartan	losartan|114798-26-4|DUP 89|allisartan|Angizaar|Losartic|Hyzaar|Cozaar|Lozap|LOSARTAN POTASSIUM|CHEBI:6541|DUP-89|DTXSID7023227|UNII-JMS50MPO89|JMS50MPO89|Losartan (INN)|NSC-758699|HGP1405|HGP-1405|(1-((2'-(1H-tetrazol-5-yl)-[1,1'-biphenyl]-4-yl)methyl)-2-butyl-4-chloro-1H-imidazol-5-yl)methanol|(2-butyl-4-chloro-1-{[2'-(1H-tetrazol-5-yl)biphenyl-4-yl]methyl}-1H-imidazol-5-yl)methanol|[2-butyl-5-…	422.9	C22H23ClN6O	92.5	520	4.3	30	2	5	8	InChI=1S/C22H23ClN6O/c1-2-3-8-20-24-21(23)19(14-30)29(20)13-15-9-11-16(12-10-15)17-6-4-5-7-18(17)22-25-27-28-26-22/h4-7,9-12,30H,2-3,8,13-14H2,1H3,(H,25,26,27,28)	CCCCC1=NC(=C(N1CC2=CC=C(C=C2)C3=CC=CC=C3C4=NNN=N4)CO)Cl	CCCCC1=NC(=C(N1CC2=CC=C(C=C2)C3=CC=CC=C3C4=NNN=N4)CO)Cl	PSIFNNKUMBGKDQ-UHFFFAOYSA-N	[2-butyl-5-chloro-3-[[4-[2-(2H-tetrazol-5-yl)phenyl]phenyl]methyl]imidazol-4-yl]methanol	422.162	422.162	0	1	0	0	0	0	0	0	0	9300	51443	10443	2D+3D	Losartan	Biological Test Results|Interactions and Pathways|Chemical and Physical Properties|Classification|Drug and Medication Information|Identification|Literature|Patents|Pharmacology and Biochemistry|Safety and Hazards|Toxicity|Use and Manufacturing|Associated Disorders and Diseases|Spectral Information|Biological Test Results: Active|Biological Test Results: Micromolar|Biological Test Results: Nanomol…	17	875|880|881|884|885|887|889|892|893|894|900|902|910|923|924|927|930|940|995|1030|1195|1379|1422|1452|1454|1457|1458|1460|1463|1467|1468|1469|1471|1476|1477|1478|1479|1487|1490|1519|1688|1766|1768|1865|1948|2063|2101|2107|2112|2147|2240|2241|2275|2313|2322|2330|2451|2472|2517|2528|2546|2549|2551|2662|8003|9310|10690|13548|18415|23693|37514|37517|37524|37538|37542|37543|37546|37673|37674|37676|3768…	20050325	001Chemical|10X CHEM|1st Scientific|3B Scientific (Wuhan) Corp|3WAY PHARM INC|A2B Chem|AA BLOCKS|Aaron Chemicals LLC|AbaChemScene|ABBLIS Chemicals|abcr GmbH|Abe Lab, University of Texas MD Anderson Cancer Center|ABI Chem|AbMole Bioscience|AbovChem LLC|Accela ChemBio Inc.|Achemtek|Acmec Biochemical|Acorn PharmaTech Product List|ACT Chemical|Activate Scientific|AEchem Scientific Corp., USA|AHH Chem…	Chemical Vendors|Curation Efforts|Governmental Organizations|Journal Publishers|Legacy Depositors|NIH Initiatives|Research and Development|Subscription Services	C78274 - Agent Affecting Cardiovascular System > C270 - Antihypertensive Agent > C66930 - Angiotensin II Receptor Antagonist|D002317 - Cardiovascular Agents > D000959 - Antihypertensive Agents|D057911 - Angiotensin Receptor Antagonists > D047228 - Angiotensin II Type 1 Receptor Blockers|D002317 - Cardiovascular Agents > D000889 - Anti-Arrhythmia Agents|C - Cardiovascular system > C09 - Agents act…
10597249	[1-butyl-3-methyl-5-[[4-[2-(2H-tetrazol-5-yl)phenyl]phenyl]methyl]pyrazol-4-yl]methanol	CHEMBL440358|BDBM50488344	402.5	C23H26N6O	92.5	514	3.7	30	2	5	8	InChI=1S/C23H26N6O/c1-3-4-13-29-22(21(15-30)16(2)26-29)14-17-9-11-18(12-10-17)19-7-5-6-8-20(19)23-24-27-28-25-23/h5-12,30H,3-4,13-15H2,1-2H3,(H,24,25,27,28)	CCCCN1C(=C(C(=N1)C)CO)CC2=CC=C(C=C2)C3=CC=CC=C3C4=NNN=N4	CCCCN1C(=C(C(=N1)C)CO)CC2=CC=C(C=C2)C3=CC=CC=C3C4=NNN=N4	OBQQBZMZCCVVLY-UHFFFAOYSA-N	[1-butyl-3-methyl-5-[[4-[2-(2H-tetrazol-5-yl)phenyl]phenyl]methyl]pyrazol-4-yl]methanol	402.217	402.217	0	1	0	0	0	0	0	0	0	0	2	1	2D+3D		Biological Test Results|Classification|Patents|Biological Test Results: Active|Biological Test Results: Micromolar	5	37830|185600|1107256	20061025	BindingDB|ChEMBL|ChemSpider|Google Patents|NextBio|PATENTSCOPE (WIPO)|Thomson Pharma	Curation Efforts|Governmental Organizations|Journal Publishers|Legacy Depositors|Research and Development|Subscription Services
19815401	2-butyl-5-hydroxymethyl-1-[(2'-(1H-tetrazol-5-yl)biphenyl-4-yl)methyl]-4-trifluoromethylimidazole	CHEMBL315094|2-butyl-5-hydroxymethyl-1-[(2'-(1H-tetrazol-5-yl)biphenyl-4-yl)methyl]-4-trifluoromethylimidazole|SCHEMBL459|SCHEMBL9681887|BDBM50229469	456.5	C23H23F3N6O	92.5	603	4.2	33	2	8	8	InChI=1S/C23H23F3N6O/c1-2-3-8-20-27-21(23(24,25)26)19(14-33)32(20)13-15-9-11-16(12-10-15)17-6-4-5-7-18(17)22-28-30-31-29-22/h4-7,9-12,33H,2-3,8,13-14H2,1H3,(H,28,29,30,31)	CCCCC1=NC(=C(N1CC2=CC=C(C=C2)C3=CC=CC=C3C4=NNN=N4)CO)C(F)(F)F	CCCCC1=NC(=C(N1CC2=CC=C(C=C2)C3=CC=CC=C3C4=NNN=N4)CO)C(F)(F)F	LGNLSWNJALIQLE-UHFFFAOYSA-N	[2-butyl-3-[[4-[2-(2H-tetrazol-5-yl)phenyl]phenyl]methyl]-5-(trifluoromethyl)imidazol-4-yl]methanol	456.189	456.189	0	1	0	0	0	0	0	0	0	1	10	3	2D+3D		Biological Test Results|Classification|Literature|Patents|Biological Test Results: Active|Biological Test Results: Micromolar	6	37698|39351|169140|177191	20071205	BindingDB|ChEMBL|ChemSpider|ECI Group, LCSB, University of Luxembourg|Google Patents|IBM|Japan Chemical Substance Dictionary (Nikkaji)|NextMove Software|PATENTSCOPE (WIPO)|SureChEMBL	Curation Efforts|Governmental Organizations|Legacy Depositors|Research and Development
15698108	5-[2-[4-[[2-butyl-4-chloro-5-(hydroxymethyl)imidazol-1-yl]methyl]phenyl]phenyl]-2H-triazole-4-carbonitrile	CHEMBL86207|SCHEMBL546|BDBM50229436	446.9	C24H23ClN6O	103	635	4.5	32	2	5	8	InChI=1S/C24H23ClN6O/c1-2-3-8-22-27-24(25)21(15-32)31(22)14-16-9-11-17(12-10-16)18-6-4-5-7-19(18)23-20(13-26)28-30-29-23/h4-7,9-12,32H,2-3,8,14-15H2,1H3,(H,28,29,30)	CCCCC1=NC(=C(N1CC2=CC=C(C=C2)C3=CC=CC=C3C4=NNN=C4C#N)CO)Cl	CCCCC1=NC(=C(N1CC2=CC=C(C=C2)C3=CC=CC=C3C4=NNN=C4C#N)CO)Cl	AFFCHXJVZFBYMU-UHFFFAOYSA-N	5-[2-[4-[[2-butyl-4-chloro-5-(hydroxymethyl)imidazol-1-yl]methyl]phenyl]phenyl]-2H-triazole-4-carbonitrile	446.162	446.162	0	1	0	0	0	0	0	0	0	0	8	3	2D+3D		Biological Test Results|Classification|Patents|Biological Test Results: Active|Biological Test Results: Micromolar	5	39351|39354|169137|169141	20070212	BindingDB|ChEMBL|ChemSpider|Google Patents|IBM|Japan Chemical Substance Dictionary (Nikkaji)|PATENTSCOPE (WIPO)|SureChEMBL	Curation Efforts|Governmental Organizations|Legacy Depositors|Research and Development
130762	4'-((2-Butyl-4-chloro-5-(hydroxymethyl)-1H-imidazol-1-yl)methyl)-(1,1'-biphenyl)-2-carboxylic acid	Exp7711|114798-27-5|Exp 7711|EXP-7711|CHEMBL274447|SC 48742|4'-Imi|SCHEMBL89|4'-((2-Butyl-4-chloro-5-(hydroxymethyl)-1H-imidazol-1-yl)methyl)-(1,1'-biphenyl)-2-carboxylic acid|DTXSID60150853|UUPNFNCKGJOLQE-UHFFFAOYSA-N|BDBM50003399|L001953|2-butyl-1-[(2'-carboxybiphenyl-4-yl)methyl]-4-chloro-5-hydroxymethylimidazole|4''-(2-Butyl-4-chloro-5-hydroxymethyl-imidazol-1-ylmethyl)-biphenyl-2-carboxylic …	398.9	C22H23ClN2O3	75.4	498	4.6	28	2	4	8	InChI=1S/C22H23ClN2O3/c1-2-3-8-20-24-21(23)19(14-26)25(20)13-15-9-11-16(12-10-15)17-6-4-5-7-18(17)22(27)28/h4-7,9-12,26H,2-3,8,13-14H2,1H3,(H,27,28)	CCCCC1=NC(=C(N1CC2=CC=C(C=C2)C3=CC=CC=C3C(=O)O)CO)Cl	CCCCC1=NC(=C(N1CC2=CC=C(C=C2)C3=CC=CC=C3C(=O)O)CO)Cl	UUPNFNCKGJOLQE-UHFFFAOYSA-N	2-[4-[[2-butyl-4-chloro-5-(hydroxymethyl)imidazol-1-yl]methyl]phenyl]benzoic acid	398.14	398.14	0	1	0	0	0	0	0	0	0	15	194	69	2D+3D		Biological Test Results|Classification|Literature|Patents|Biological Test Results: Active|Biological Test Results: Micromolar	6	2063|37546|37673|37674|37689|37698|37837|37973|38153|39027|39031|39043|39187|39190|39191|39216|39335|39341|39351|39353|39364|39641|39651|39809|166841|167563|167815|169137|174940|177192|177204|182621|182953|183678|243379|711559	20050808	001Chemical|ABI Chem|Achemica|BindingDB|ChEMBL|ChemIDplus|Chemieliva Pharmaceutical Co., Ltd|ChemSpider|ChemTik|DiscoveryGate|EPA DSSTox|GLIDA, GPCR-Ligand Database|Google Patents|IBM|J&H Chemical Co.,ltd|Japan Chemical Substance Dictionary (Nikkaji)|MolCore|NextBio|NextMove Software|NovoSeek|PATENTSCOPE (WIPO)|Probes & Drugs portal|RR Scientific|Springer Nature|SureChEMBL|Thomson Pharma|ToxPlane…	Chemical Vendors|Curation Efforts|Governmental Organizations|Journal Publishers|Legacy Depositors|Research and Development|Subscription Services
10453569	3-[4-[[2-Butyl-4-chloro-5-(hydroxymethyl)imidazol-1-yl]methyl]phenyl]pyridine-2-carboxylic acid	CHEMBL129225|BDBM50470054	399.9	C21H22ClN3O3	88.2	501	3.9	28	2	5	8	InChI=1S/C21H22ClN3O3/c1-2-3-6-18-24-20(22)17(13-26)25(18)12-14-7-9-15(10-8-14)16-5-4-11-23-19(16)21(27)28/h4-5,7-11,26H,2-3,6,12-13H2,1H3,(H,27,28)	CCCCC1=NC(=C(N1CC2=CC=C(C=C2)C3=C(N=CC=C3)C(=O)O)CO)Cl	CCCCC1=NC(=C(N1CC2=CC=C(C=C2)C3=C(N=CC=C3)C(=O)O)CO)Cl	XEXBAXHFOYXHQY-UHFFFAOYSA-N	3-[4-[[2-butyl-4-chloro-5-(hydroxymethyl)imidazol-1-yl]methyl]phenyl]pyridine-2-carboxylic acid	399.135	399.135	0	1	0	0	0	0	0	0	0	0	0	0	2D+3D		Biological Test Results|Classification|Biological Test Results: Active|Biological Test Results: Micromolar	4	39187|39216	20061025	BindingDB|ChEMBL|ChemSpider|DiscoveryGate|Japan Chemical Substance Dictionary (Nikkaji)|NextBio|Thomson Pharma	Curation Efforts|Governmental Organizations|Journal Publishers|Legacy Depositors|Research and Development|Subscription Services
10363575	2-[4-[[2-Butyl-4-chloro-5-(hydroxymethyl)imidazol-1-yl]methyl]phenyl]pyridine-3-carboxylic acid	CHEMBL129170|BDBM50470050	399.9	C21H22ClN3O3	88.2	501	3.6	28	2	5	8	InChI=1S/C21H22ClN3O3/c1-2-3-6-18-24-20(22)17(13-26)25(18)12-14-7-9-15(10-8-14)19-16(21(27)28)5-4-11-23-19/h4-5,7-11,26H,2-3,6,12-13H2,1H3,(H,27,28)	CCCCC1=NC(=C(N1CC2=CC=C(C=C2)C3=C(C=CC=N3)C(=O)O)CO)Cl	CCCCC1=NC(=C(N1CC2=CC=C(C=C2)C3=C(C=CC=N3)C(=O)O)CO)Cl	IOLASVBTCVAOKU-UHFFFAOYSA-N	2-[4-[[2-butyl-4-chloro-5-(hydroxymethyl)imidazol-1-yl]methyl]phenyl]pyridine-3-carboxylic acid	399.135	399.135	0	1	0	0	0	0	0	0	0	0	0	0	2D+3D		Biological Test Results|Classification|Biological Test Results: Active	3	39187|39216	20061025	BindingDB|ChEMBL|ChemSpider|DiscoveryGate|Japan Chemical Substance Dictionary (Nikkaji)|NextBio|Thomson Pharma	Curation Efforts|Governmental Organizations|Journal Publishers|Legacy Depositors|Research and Development|Subscription Services
10001012	3-[4-[[2-Butyl-4-chloro-5-(hydroxymethyl)imidazol-1-yl]methyl]phenyl]pyridine-4-carboxylic acid	CHEMBL340682|BDBM50470049	399.9	C21H22ClN3O3	88.2	501	3.5	28	2	5	8	InChI=1S/C21H22ClN3O3/c1-2-3-4-19-24-20(22)18(13-26)25(19)12-14-5-7-15(8-6-14)17-11-23-10-9-16(17)21(27)28/h5-11,26H,2-4,12-13H2,1H3,(H,27,28)	CCCCC1=NC(=C(N1CC2=CC=C(C=C2)C3=C(C=CN=C3)C(=O)O)CO)Cl	CCCCC1=NC(=C(N1CC2=CC=C(C=C2)C3=C(C=CN=C3)C(=O)O)CO)Cl	KDGVKDROIYFDRP-UHFFFAOYSA-N	3-[4-[[2-butyl-4-chloro-5-(hydroxymethyl)imidazol-1-yl]methyl]phenyl]pyridine-4-carboxylic acid	399.135	399.135	0	1	0	0	0	0	0	0	0	0	0	0	2D+3D		Biological Test Results|Classification|Biological Test Results: Active	3	39187|39216	20061025	BindingDB|ChEMBL|ChemSpider|DiscoveryGate|Japan Chemical Substance Dictionary (Nikkaji)|NextBio|Thomson Pharma	Curation Efforts|Governmental Organizations|Journal Publishers|Legacy Depositors|Research and Development|Subscription Services
11756211	[2-butyl-5-iodo-3-[[4-[2-(2H-tetrazol-5-yl)phenyl]phenyl]methyl]imidazol-4-yl]methanol	CHEMBL313715|BDBM50229443	514.4	C22H23IN6O	92.5	520	4	30	2	5	8	InChI=1S/C22H23IN6O/c1-2-3-8-20-24-21(23)19(14-30)29(20)13-15-9-11-16(12-10-15)17-6-4-5-7-18(17)22-25-27-28-26-22/h4-7,9-12,30H,2-3,8,13-14H2,1H3,(H,25,26,27,28)	CCCCC1=NC(=C(N1CC2=CC=C(C=C2)C3=CC=CC=C3C4=NNN=N4)CO)I	CCCCC1=NC(=C(N1CC2=CC=C(C=C2)C3=CC=CC=C3C4=NNN=N4)CO)I	WVJNPHMLHDHCKJ-UHFFFAOYSA-N	[2-butyl-5-iodo-3-[[4-[2-(2H-tetrazol-5-yl)phenyl]phenyl]methyl]imidazol-4-yl]methanol	514.098	514.098	0	1	0	0	0	0	0	0	0	1	1	1	2D+3D		Biological Test Results|Classification|Literature|Patents|Biological Test Results: Active|Biological Test Results: Micromolar	6	37698|39351|169137|169141	20061026	BindingDB|ChEMBL|ChemSpider|Google Patents|Japan Chemical Substance Dictionary (Nikkaji)|NextBio|Thomson Pharma	Curation Efforts|Governmental Organizations|Journal Publishers|Legacy Depositors|Research and Development|Subscription Services
9911047	Losartan metabolite M5	141675-59-4|Losartan metabolite M5|OMEGA-3-HYDROXY LOSARTAN|MJZ8FR7W5Q|UNII-MJZ8FR7W5Q|1-[4-chloro-5-(hydroxymethyl)-1-[[4-[2-(2H-tetrazol-5-yl)phenyl]phenyl]methyl]imidazol-2-yl]butan-1-ol|1-(4-Chloro-5-(hydroxymethyl)-1-((4-(2-(2H-tetrazol-5-yl)phenyl)phenyl)methyl)imidazol-2-yl)butan-1-ol|1H-Imidazole-2,5-dimethanol, 4-chloro-alpha2-propyl-1-((2'-(2H-tetrazol-5-yl)(1,1'-biphenyl)-4-yl)methyl)-…	438.9	C22H23ClN6O2	113	552	3	31	3	6	8	InChI=1S/C22H23ClN6O2/c1-2-5-19(31)22-24-20(23)18(13-30)29(22)12-14-8-10-15(11-9-14)16-6-3-4-7-17(16)21-25-27-28-26-21/h3-4,6-11,19,30-31H,2,5,12-13H2,1H3,(H,25,26,27,28)	CCCC(C1=NC(=C(N1CC2=CC=C(C=C2)C3=CC=CC=C3C4=NNN=N4)CO)Cl)O	CCCC(C1=NC(=C(N1CC2=CC=C(C=C2)C3=CC=CC=C3C4=NNN=N4)CO)Cl)O	MGRMJQDIUBITKP-UHFFFAOYSA-N	1-[4-chloro-5-(hydroxymethyl)-1-[[4-[2-(2H-tetrazol-5-yl)phenyl]phenyl]methyl]imidazol-2-yl]butan-1-ol	438.157	438.157	0	1	0	1	0	1	0	0	0	0	5	4	2D+3D		Classification|Patents|Pharmacology and Biochemistry	3		20061025	A2B Chem|AA BLOCKS|Ambinter|BenchChem|Chembase.cn|ChEMBL|ChemIDplus|Chemieliva Pharmaceutical Co., Ltd|ChemSpider|Clearsynth|CymitQuimica|DiscoveryGate|EPA DSSTox|FDA Global Substance Registration System (GSRS)|Finetech Industry Limited|Google Patents|IBM|Japan Chemical Substance Dictionary (Nikkaji)|LGC Standards|MuseChem|NextBio|NORMAN Suspect List Exchange|PATENTSCOPE (WIPO)|RR Scientific|SCRI…	Chemical Vendors|Curation Efforts|Governmental Organizations|Journal Publishers|Legacy Depositors|Research and Development|Subscription Services
15698086	4'-[(2-Butyl-5-hydroxymethyl-4-trifluoromethyl-1H-imidazol-1-yl)methyl]-1,1'-biphenyl-2-carboxylic acid	CHEMBL313928|SCHEMBL306|JYWABCFKHMTCPQ-UHFFFAOYSA-N|BDBM50229431|4'-[(2-Butyl-5-hydroxymethyl-4-trifluoromethyl-1H-imidazol-1-yl)methyl]-1,1'-biphenyl-2-carboxylic acid	432.4	C23H23F3N2O3	75.4	581	4.6	31	2	7	8	InChI=1S/C23H23F3N2O3/c1-2-3-8-20-27-21(23(24,25)26)19(14-29)28(20)13-15-9-11-16(12-10-15)17-6-4-5-7-18(17)22(30)31/h4-7,9-12,29H,2-3,8,13-14H2,1H3,(H,30,31)	CCCCC1=NC(=C(N1CC2=CC=C(C=C2)C3=CC=CC=C3C(=O)O)CO)C(F)(F)F	CCCCC1=NC(=C(N1CC2=CC=C(C=C2)C3=CC=CC=C3C(=O)O)CO)C(F)(F)F	JYWABCFKHMTCPQ-UHFFFAOYSA-N	2-[4-[[2-butyl-5-(hydroxymethyl)-4-(trifluoromethyl)imidazol-1-yl]methyl]phenyl]benzoic acid	432.166	432.166	0	1	0	0	0	0	0	0	0	0	14	6	2D+3D		Biological Test Results|Classification|Patents|Biological Test Results: Active|Biological Test Results: Micromolar	5	39351|169137|169141	20070212	BindingDB|ChEMBL|ChemSpider|DiscoveryGate|ECI Group, LCSB, University of Luxembourg|Google Patents|IBM|Japan Chemical Substance Dictionary (Nikkaji)|PATENTSCOPE (WIPO)|SureChEMBL	Curation Efforts|Governmental Organizations|Legacy Depositors|Research and Development|Subscription Services
9846177	[2-propyl-3-[[4-[2-(2H-tetrazol-5-yl)phenyl]phenyl]methyl]-5-(trifluoromethyl)imidazol-4-yl]methanol	CHEMBL171524|SCHEMBL287|XPMBXUKZORIEPH-UHFFFAOYSA-N|BDBM50212830|[2-propyl-3-[[4-[2-(2H-tetrazol-5-yl)phenyl]phenyl]methyl]-5-(trifluoromethyl)imidazol-4-yl]methanol	442.4	C22H21F3N6O	92.5	589	3.7	32	2	8	7	InChI=1S/C22H21F3N6O/c1-2-5-19-26-20(22(23,24)25)18(13-32)31(19)12-14-8-10-15(11-9-14)16-6-3-4-7-17(16)21-27-29-30-28-21/h3-4,6-11,32H,2,5,12-13H2,1H3,(H,27,28,29,30)	CCCC1=NC(=C(N1CC2=CC=C(C=C2)C3=CC=CC=C3C4=NNN=N4)CO)C(F)(F)F	CCCC1=NC(=C(N1CC2=CC=C(C=C2)C3=CC=CC=C3C4=NNN=N4)CO)C(F)(F)F	XPMBXUKZORIEPH-UHFFFAOYSA-N	[2-propyl-3-[[4-[2-(2H-tetrazol-5-yl)phenyl]phenyl]methyl]-5-(trifluoromethyl)imidazol-4-yl]methanol	442.173	442.173	0	1	0	0	0	0	0	0	0	0	42	19	2D+3D		Biological Test Results|Classification|Patents|Biological Test Results: Active|Biological Test Results: Micromolar	5	39337	20061025	BindingDB|ChEMBL|ChemSpider|ECI Group, LCSB, University of Luxembourg|Google Patents|IBM|NextBio|PATENTSCOPE (WIPO)|SureChEMBL|Thomson Pharma	Curation Efforts|Governmental Organizations|Journal Publishers|Legacy Depositors|Research and Development|Subscription Services
146162002	[5-butyl-3-chloro-1-[[4-[2-(2H-tetrazol-5-yl)phenyl]phenyl]methyl]pyrrol-2-yl]methanol		421.9	C23H24ClN5O	79.6	518	4.6	30	2	4	8	InChI=1S/C23H24ClN5O/c1-2-3-6-18-13-21(24)22(15-30)29(18)14-16-9-11-17(12-10-16)19-7-4-5-8-20(19)23-25-27-28-26-23/h4-5,7-13,30H,2-3,6,14-15H2,1H3,(H,25,26,27,28)	CCCCC1=CC(=C(N1CC2=CC=C(C=C2)C3=CC=CC=C3C4=NNN=N4)CO)Cl	CCCCC1=CC(=C(N1CC2=CC=C(C=C2)C3=CC=CC=C3C4=NNN=N4)CO)Cl	ZRCVOKBQSNTGIG-UHFFFAOYSA-N	[5-butyl-3-chloro-1-[[4-[2-(2H-tetrazol-5-yl)phenyl]phenyl]methyl]pyrrol-2-yl]methanol	421.167	421.167	0	1	0	0	0	0	0	0	0	1	0	0	2D+3D		Literature	1		20200616	Thieme Chemistry	Journal Publishers|Subscription Services
9908300	1-[4-[[2-Butyl-4-chloro-5-(hydroxymethyl)imidazol-1-yl]methyl]phenyl]pyrrole-2-carboxylic acid	CHEMBL12190|SCHEMBL7628739|BDBM50046081|L007336	387.9	C20H22ClN3O3	80.3	487	3.7	27	2	4	8	InChI=1S/C20H22ClN3O3/c1-2-3-6-18-22-19(21)17(13-25)24(18)12-14-7-9-15(10-8-14)23-11-4-5-16(23)20(26)27/h4-5,7-11,25H,2-3,6,12-13H2,1H3,(H,26,27)	CCCCC1=NC(=C(N1CC2=CC=C(C=C2)N3C=CC=C3C(=O)O)CO)Cl	CCCCC1=NC(=C(N1CC2=CC=C(C=C2)N3C=CC=C3C(=O)O)CO)Cl	GYAXXOQEGOXKRI-UHFFFAOYSA-N	1-[4-[[2-butyl-4-chloro-5-(hydroxymethyl)imidazol-1-yl]methyl]phenyl]pyrrole-2-carboxylic acid	387.135	387.135	0	1	0	0	0	0	0	0	0	0	5	3	2D+3D		Biological Test Results|Classification|Patents|Biological Test Results: Active	4	2063|37673|38153|167563	20061025	BindingDB|ChEMBL|ChemSpider|DiscoveryGate|GLIDA, GPCR-Ligand Database|Google Patents|IBM|Japan Chemical Substance Dictionary (Nikkaji)|NextBio|PATENTSCOPE (WIPO)|SureChEMBL|Thomson Pharma	Curation Efforts|Governmental Organizations|Journal Publishers|Legacy Depositors|Research and Development|Subscription Services
10475420	3-[4-[[2-Butyl-4-chloro-5-(hydroxymethyl)imidazol-1-yl]methyl]phenyl]furan-2-carboxylic acid	CHEMBL127108|BDBM50470052	388.8	C20H21ClN2O4	88.5	487	4	27	2	5	8	InChI=1S/C20H21ClN2O4/c1-2-3-4-17-22-19(21)16(12-24)23(17)11-13-5-7-14(8-6-13)15-9-10-27-18(15)20(25)26/h5-10,24H,2-4,11-12H2,1H3,(H,25,26)	CCCCC1=NC(=C(N1CC2=CC=C(C=C2)C3=C(OC=C3)C(=O)O)CO)Cl	CCCCC1=NC(=C(N1CC2=CC=C(C=C2)C3=C(OC=C3)C(=O)O)CO)Cl	BKPHYWLYBANUAC-UHFFFAOYSA-N	3-[4-[[2-butyl-4-chloro-5-(hydroxymethyl)imidazol-1-yl]methyl]phenyl]furan-2-carboxylic acid	388.119	388.119	0	1	0	0	0	0	0	0	0	0	0	0	2D+3D		Biological Test Results|Classification	2	39187|39216	20061025	BindingDB|ChEMBL|ChemSpider|DiscoveryGate|Japan Chemical Substance Dictionary (Nikkaji)|NextBio|Thomson Pharma	Curation Efforts|Governmental Organizations|Journal Publishers|Legacy Depositors|Research and Development|Subscription Services
11684184	Losartan nitrooxy ester	losartan nitrooxy ester|CHEMBL382821|SCHEMBL6616557	467.9	C22H22ClN7O3	127	619	5.2	33	1	7	9	InChI=1S/C22H22ClN7O3/c1-2-3-8-20-24-21(23)19(14-33-30(31)32)29(20)13-15-9-11-16(12-10-15)17-6-4-5-7-18(17)22-25-27-28-26-22/h4-7,9-12H,2-3,8,13-14H2,1H3,(H,25,26,27,28)	CCCCC1=NC(=C(N1CC2=CC=C(C=C2)C3=CC=CC=C3C4=NNN=N4)CO[N+](=O)[O-])Cl	CCCCC1=NC(=C(N1CC2=CC=C(C=C2)C3=CC=CC=C3C4=NNN=N4)CO[N+](=O)[O-])Cl	ZVSSPXSKKZYPQC-UHFFFAOYSA-N	[2-butyl-5-chloro-3-[[4-[2-(2H-tetrazol-5-yl)phenyl]phenyl]methyl]imidazol-4-yl]methyl nitrate	467.147	467.147	0	1	0	0	0	0	0	0	0	0	6	2	2D+3D		Biological Test Results|Classification|Patents|Biological Test Results: Active|Biological Test Results: Micromolar	5	263155|263156|263157|263158|263161	20061026	ChEMBL|ChemSpider|DiscoveryGate|IBM|NextBio|SureChEMBL|Thomson Pharma	Curation Efforts|Journal Publishers|Legacy Depositors|Research and Development|Subscription Services
15698116	2-[4-(2-Butyl-4-chloro-5-hydroxymethyl-imidazol-1-ylmethyl)-phenyl]-furan-3-carboxylic acid	CHEMBL430279|SCHEMBL7318777|BDBM50009474|2-[4-(2-Butyl-4-chloro-5-hydroxymethyl-imidazol-1-ylmethyl)-phenyl]-furan-3-carboxylic acid	388.8	C20H21ClN2O4	88.5	487	3.7	27	2	5	8	InChI=1S/C20H21ClN2O4/c1-2-3-4-17-22-19(21)16(12-24)23(17)11-13-5-7-14(8-6-13)18-15(20(25)26)9-10-27-18/h5-10,24H,2-4,11-12H2,1H3,(H,25,26)	CCCCC1=NC(=C(N1CC2=CC=C(C=C2)C3=C(C=CO3)C(=O)O)CO)Cl	CCCCC1=NC(=C(N1CC2=CC=C(C=C2)C3=C(C=CO3)C(=O)O)CO)Cl	NQOOFKORTOTUKO-UHFFFAOYSA-N	2-[4-[[2-butyl-4-chloro-5-(hydroxymethyl)imidazol-1-yl]methyl]phenyl]furan-3-carboxylic acid	388.119	388.119	0	1	0	0	0	0	0	0	0	0	13	5	2D+3D		Biological Test Results|Classification|Patents|Biological Test Results: Active	4	37673|39351	20070212	BindingDB|ChEMBL|ChemSpider|DiscoveryGate|Google Patents|IBM|PATENTSCOPE (WIPO)|SureChEMBL	Curation Efforts|Governmental Organizations|Legacy Depositors|Research and Development|Subscription Services
14987346	3-Methoxymethyl-5-propyl-4-[(2'-(1H-tetrazol-5-yl)biphenyl-4-yl)methyl]-1,2,4-triazole	SCHEMBL7056842|QAUSPAYUEOLOKH-UHFFFAOYSA-N|L003107|3-Methoxymethyl-5-propyl-4-[(2'-(1H-tetrazol-5-yl)biphenyl-4-yl)methyl]-1,2,4-triazole	389.5	C21H23N7O	94.4	488	2.7	29	1	6	8	InChI=1S/C21H23N7O/c1-3-6-19-22-23-20(14-29-2)28(19)13-15-9-11-16(12-10-15)17-7-4-5-8-18(17)21-24-26-27-25-21/h4-5,7-12H,3,6,13-14H2,1-2H3,(H,24,25,26,27)	CCCC1=NN=C(N1CC2=CC=C(C=C2)C3=CC=CC=C3C4=NNN=N4)COC	CCCC1=NN=C(N1CC2=CC=C(C=C2)C3=CC=CC=C3C4=NNN=N4)COC	QAUSPAYUEOLOKH-UHFFFAOYSA-N	5-[2-[4-[[3-(methoxymethyl)-5-propyl-1,2,4-triazol-4-yl]methyl]phenyl]phenyl]-2H-tetrazole	389.196	389.196	0	1	0	0	0	0	0	0	0	0	55	31	2D+3D		Biological Test Results|Patents|Biological Test Results: Active	3	2063	20070209	ChemSpider|GLIDA, GPCR-Ligand Database|Google Patents|IBM|NextMove Software|PATENTSCOPE (WIPO)|SureChEMBL	Curation Efforts|Governmental Organizations|Legacy Depositors|Research and Development
9892883	2-butyl-5-(1,1,2,2,2-pentafluoroethyl)-3-[[4-[2-(2H-tetrazol-5-yl)phenyl]phenyl]methyl]imidazole-4-carboxylic acid		520.5	C24H21F5N6O2	110	766	5.6	37	2	11	9	InChI=1S/C24H21F5N6O2/c1-2-3-8-18-30-20(23(25,26)24(27,28)29)19(22(36)37)35(18)13-14-9-11-15(12-10-14)16-6-4-5-7-17(16)21-31-33-34-32-21/h4-7,9-12H,2-3,8,13H2,1H3,(H,36,37)(H,31,32,33,34)	CCCCC1=NC(=C(N1CC2=CC=C(C=C2)C3=CC=CC=C3C4=NNN=N4)C(=O)O)C(C(F)(F)F)(F)F	CCCCC1=NC(=C(N1CC2=CC=C(C=C2)C3=CC=CC=C3C4=NNN=N4)C(=O)O)C(C(F)(F)F)(F)F	HOPBDAUXCQHGGE-UHFFFAOYSA-N	2-butyl-5-(1,1,2,2,2-pentafluoroethyl)-3-[[4-[2-(2H-tetrazol-5-yl)phenyl]phenyl]methyl]imidazole-4-carboxylic acid	520.165	520.165	0	1	0	0	0	0	0	0	0	0	0	0	2D+3D		Classification	1		20061025	ChemSpider|Japan Chemical Substance Dictionary (Nikkaji)|NextBio|Thomson Pharma	Governmental Organizations|Journal Publishers|Legacy Depositors|Research and Development|Subscription Services
22596766	2-Propoxy-1-[[2'-(1H-tetrazol-5-yl)biphenyl-4-yl]methyl]benzimidazole	SCHEMBL3981608|VGBJHGALXIPDTP-UHFFFAOYSA-N|DTXSID701134269|2-Propoxy-1-[[2'-(1H-tetrazol-5-yl)biphenyl-4-yl]methyl]benzimidazole|139481-32-6|2-Propoxy-1-[[2a(2)-(2H-tetrazol-5-yl)[1,1a(2)-biphenyl]-4-yl]methyl]-1H-benzimidazole	410.5	C24H22N6O	81.5	556	5.1	31	1	5	7	InChI=1S/C24H22N6O/c1-2-15-31-24-25-21-9-5-6-10-22(21)30(24)16-17-11-13-18(14-12-17)19-7-3-4-8-20(19)23-26-28-29-27-23/h3-14H,2,15-16H2,1H3,(H,26,27,28,29)	CCCOC1=NC2=CC=CC=C2N1CC3=CC=C(C=C3)C4=CC=CC=C4C5=NNN=N5	CCCOC1=NC2=CC=CC=C2N1CC3=CC=C(C=C3)C4=CC=CC=C4C5=NNN=N5	VGBJHGALXIPDTP-UHFFFAOYSA-N	2-propoxy-1-[[4-[2-(2H-tetrazol-5-yl)phenyl]phenyl]methyl]benzimidazole	410.186	410.186	0	1	0	0	0	0	0	0	0	0	22	6	2D+3D		Patents	1		20071205	EPA DSSTox|Google Patents|IBM|NextMove Software|PATENTSCOPE (WIPO)|RR Scientific|SureChEMBL	Chemical Vendors|Curation Efforts|Governmental Organizations|Research and Development
132522827	4-[2-[4-[[2-Butyl-4-chloro-5-(hydroxymethyl)imidazol-1-yl]methyl]phenyl]phenyl]-1,2,4-oxadiazol-5-one		438.9	C23H23ClN4O3	80	628	4.7	31	1	5	8	InChI=1S/C23H23ClN4O3/c1-2-3-8-21-26-22(24)20(14-29)27(21)13-16-9-11-17(12-10-16)18-6-4-5-7-19(18)28-15-25-31-23(28)30/h4-7,9-12,15,29H,2-3,8,13-14H2,1H3	CCCCC1=NC(=C(N1CC2=CC=C(C=C2)C3=CC=CC=C3N4C=NOC4=O)CO)Cl	CCCCC1=NC(=C(N1CC2=CC=C(C=C2)C3=CC=CC=C3N4C=NOC4=O)CO)Cl	BLJDNMSDSLUEDC-UHFFFAOYSA-N	4-[2-[4-[[2-butyl-4-chloro-5-(hydroxymethyl)imidazol-1-yl]methyl]phenyl]phenyl]-1,2,4-oxadiazol-5-one	438.146	438.146	0	1	0	0	0	0	0	0	0	0	0	0	3D			0		20180408	Japan Chemical Substance Dictionary (Nikkaji)	Governmental Organizations
15288822	2-ethoxy-5,7-dimethyl-3-[[4-[2-(2H-tetrazol-5-yl)phenyl]phenyl]methyl]imidazo[4,5-b]pyridine	SCHEMBL683358|L004983	425.5	C24H23N7O	94.4	601	4.6	32	1	6	6	InChI=1S/C24H23N7O/c1-4-32-24-26-21-15(2)13-16(3)25-23(21)31(24)14-17-9-11-18(12-10-17)19-7-5-6-8-20(19)22-27-29-30-28-22/h5-13H,4,14H2,1-3H3,(H,27,28,29,30)	CCOC1=NC2=C(N1CC3=CC=C(C=C3)C4=CC=CC=C4C5=NNN=N5)N=C(C=C2C)C	CCOC1=NC2=C(N1CC3=CC=C(C=C3)C4=CC=CC=C4C5=NNN=N5)N=C(C=C2C)C	GDMQZOKKDMGAMM-UHFFFAOYSA-N	2-ethoxy-5,7-dimethyl-3-[[4-[2-(2H-tetrazol-5-yl)phenyl]phenyl]methyl]imidazo[4,5-b]pyridine	425.196	425.196	0	1	0	0	0	0	0	0	0	0	10	4	2D+3D		Biological Test Results|Patents|Biological Test Results: Active	3	2063	20070209	GLIDA, GPCR-Ligand Database|Google Patents|IBM|PATENTSCOPE (WIPO)|SCRIPDB|SureChEMBL	Curation Efforts|Governmental Organizations|Legacy Depositors|Research and Development
44322953	(2-Butyl-5-chloro-3-{4-[2-(2H-tetrazol-5-yl)-cyclohex-1-enyl]-benzyl}-3H-imidazol-4-yl)-methanol	CHEMBL314149|BDBM50006914|(2-Butyl-5-chloro-3-{4-[2-(2H-tetrazol-5-yl)-cyclohex-1-enyl]-benzyl}-3H-imidazol-4-yl)-methanol	426.9	C22H27ClN6O	92.5	582	3.9	30	2	5	8	InChI=1S/C22H27ClN6O/c1-2-3-8-20-24-21(23)19(14-30)29(20)13-15-9-11-16(12-10-15)17-6-4-5-7-18(17)22-25-27-28-26-22/h9-12,30H,2-8,13-14H2,1H3,(H,25,26,27,28)	CCCCC1=NC(=C(N1CC2=CC=C(C=C2)C3=C(CCCC3)C4=NNN=N4)CO)Cl	CCCCC1=NC(=C(N1CC2=CC=C(C=C2)C3=C(CCCC3)C4=NNN=N4)CO)Cl	HNGCRAXRWVPURO-UHFFFAOYSA-N	[2-butyl-5-chloro-3-[[4-[2-(2H-tetrazol-5-yl)cyclohexen-1-yl]phenyl]methyl]imidazol-4-yl]methanol	426.193	426.193	0	1	0	0	0	0	0	0	0	1	0	0	2D+3D		Biological Test Results|Classification|Literature|Biological Test Results: Active|Biological Test Results: Micromolar	5	23693|37686|167384|493017	20091119	Abbott Labs|BindingDB|ChEMBL|DiscoveryGate|Japan Chemical Substance Dictionary (Nikkaji)	Curation Efforts|Governmental Organizations|Legacy Depositors|Research and Development|Subscription Services
19091493	2-cyclopropyl-7-methyl-3-[[4-[2-(2H-tetrazol-5-yl)phenyl]phenyl]methyl]imidazo[4,5-b]pyridine	SCHEMBL8972044|L004973	407.5	C24H21N7	85.2	605	4.1	31	1	5	5	InChI=1S/C24H21N7/c1-15-12-13-25-24-21(15)26-23(18-10-11-18)31(24)14-16-6-8-17(9-7-16)19-4-2-3-5-20(19)22-27-29-30-28-22/h2-9,12-13,18H,10-11,14H2,1H3,(H,27,28,29,30)	CC1=C2C(=NC=C1)N(C(=N2)C3CC3)CC4=CC=C(C=C4)C5=CC=CC=C5C6=NNN=N6	CC1=C2C(=NC=C1)N(C(=N2)C3CC3)CC4=CC=C(C=C4)C5=CC=CC=C5C6=NNN=N6	RZFHXFLRJMBJNR-UHFFFAOYSA-N	2-cyclopropyl-7-methyl-3-[[4-[2-(2H-tetrazol-5-yl)phenyl]phenyl]methyl]imidazo[4,5-b]pyridine	407.186	407.186	0	1	0	0	0	0	0	0	0	0	14	6	2D+3D		Biological Test Results|Patents|Biological Test Results: Active	3	2063	20071204	ChemSpider|GLIDA, GPCR-Ligand Database|Google Patents|IBM|PATENTSCOPE (WIPO)|SureChEMBL	Curation Efforts|Governmental Organizations|Legacy Depositors|Research and Development
19014351	7-Methyl-2-(1-propynyl)-3-[{2'-(1H-tetrazol-5-yl)biphenyl-4-yl}methyl]-3H-imidazo[4,5-b]pyridine	SCHEMBL8971954|TZXCXJMUFYPDCM-UHFFFAOYSA-N|L004982|7-Methyl-2-(1-propynyl)-3-[{2'-(1H-tetrazol-5-yl)biphenyl-4-yl}methyl]-3H-imidazo[4,5-b]pyridine	405.5	C24H19N7	85.2	663	4.3	31	1	5	5	InChI=1S/C24H19N7/c1-3-6-21-26-22-16(2)13-14-25-24(22)31(21)15-17-9-11-18(12-10-17)19-7-4-5-8-20(19)23-27-29-30-28-23/h4-5,7-14H,15H2,1-2H3,(H,27,28,29,30)	CC#CC1=NC2=C(C=CN=C2N1CC3=CC=C(C=C3)C4=CC=CC=C4C5=NNN=N5)C	CC#CC1=NC2=C(C=CN=C2N1CC3=CC=C(C=C3)C4=CC=CC=C4C5=NNN=N5)C	TZXCXJMUFYPDCM-UHFFFAOYSA-N	7-methyl-2-prop-1-ynyl-3-[[4-[2-(2H-tetrazol-5-yl)phenyl]phenyl]methyl]imidazo[4,5-b]pyridine	405.17	405.17	0	1	0	0	0	0	0	0	0	0	5	2	2D+3D		Biological Test Results|Patents|Biological Test Results: Active	3	2063	20071204	ChemSpider|GLIDA, GPCR-Ligand Database|Google Patents|IBM|NextMove Software|PATENTSCOPE (WIPO)|SureChEMBL	Curation Efforts|Governmental Organizations|Legacy Depositors|Research and Development
44319541	3-[4-[[2-butyl-4-chloro-5-(hydroxymethyl)imidazol-1-yl]methyl]phenyl]-4-(2H-tetrazol-5-yl)benzonitrile	CHEMBL82814|BDBM50229457	447.9	C23H22ClN7O	116	637	4	32	2	6	8	InChI=1S/C23H22ClN7O/c1-2-3-4-21-26-22(24)20(14-32)31(21)13-15-5-8-17(9-6-15)19-11-16(12-25)7-10-18(19)23-27-29-30-28-23/h5-11,32H,2-4,13-14H2,1H3,(H,27,28,29,30)	CCCCC1=NC(=C(N1CC2=CC=C(C=C2)C3=C(C=CC(=C3)C#N)C4=NNN=N4)CO)Cl	CCCCC1=NC(=C(N1CC2=CC=C(C=C2)C3=C(C=CC(=C3)C#N)C4=NNN=N4)CO)Cl	LATFLKWVARBGTD-UHFFFAOYSA-N	3-[4-[[2-butyl-4-chloro-5-(hydroxymethyl)imidazol-1-yl]methyl]phenyl]-4-(2H-tetrazol-5-yl)benzonitrile	447.157	447.157	0	1	0	0	0	0	0	0	0	0	0	0	2D+3D		Biological Test Results|Classification|Biological Test Results: Active|Biological Test Results: Micromolar	4	39351|169136|169141	20091119	BindingDB|ChEMBL|Japan Chemical Substance Dictionary (Nikkaji)	Curation Efforts|Governmental Organizations|Research and Development
10475382	[5-butyl-1-[[4-[2-(2H-tetrazol-5-yl)phenyl]phenyl]methyl]imidazol-2-yl]methanol	CHEMBL2063979|SCHEMBL2796345|SCHEMBL13232426|BDBM50389541	388.5	C22H24N6O	92.5	486	3.3	29	2	5	8	InChI=1S/C22H24N6O/c1-2-3-6-18-13-23-21(15-29)28(18)14-16-9-11-17(12-10-16)19-7-4-5-8-20(19)22-24-26-27-25-22/h4-5,7-13,29H,2-3,6,14-15H2,1H3,(H,24,25,26,27)	CCCCC1=CN=C(N1CC2=CC=C(C=C2)C3=CC=CC=C3C4=NNN=N4)CO	CCCCC1=CN=C(N1CC2=CC=C(C=C2)C3=CC=CC=C3C4=NNN=N4)CO	LKERVYLDWUXQFG-UHFFFAOYSA-N	[5-butyl-1-[[4-[2-(2H-tetrazol-5-yl)phenyl]phenyl]methyl]imidazol-2-yl]methanol	388.201	388.201	0	1	0	0	0	0	0	0	0	0	6	1	2D+3D		Biological Test Results|Classification|Patents|Biological Test Results: Active|Biological Test Results: Micromolar	5	675418|675419	20061025	BindingDB|ChEMBL|ChemSpider|Google Patents|IBM|Japan Chemical Substance Dictionary (Nikkaji)|NextBio|SCRIPDB|SureChEMBL|Thomson Pharma	Curation Efforts|Governmental Organizations|Journal Publishers|Legacy Depositors|Research and Development|Subscription Services
9981071	5-[4''-(3-Butyl-5-isobutylsulfanyl-[1,2,4]triazol-4-ylmethyl)-biphenyl-2-yl]-1H-tetrazole	CHEMBL345181|SCHEMBL9402200|BDBM50047820|5-[4''-(3-Butyl-5-isobutylsulfanyl-[1,2,4]triazol-4-ylmethyl)-biphenyl-2-yl]-1H-tetrazole	447.6	C24H29N7S	111	542	5.8	32	1	6	10	InChI=1S/C24H29N7S/c1-4-5-10-22-25-28-24(32-16-17(2)3)31(22)15-18-11-13-19(14-12-18)20-8-6-7-9-21(20)23-26-29-30-27-23/h6-9,11-14,17H,4-5,10,15-16H2,1-3H3,(H,26,27,29,30)	CCCCC1=NN=C(N1CC2=CC=C(C=C2)C3=CC=CC=C3C4=NNN=N4)SCC(C)C	CCCCC1=NN=C(N1CC2=CC=C(C=C2)C3=CC=CC=C3C4=NNN=N4)SCC(C)C	LJUIJNVLUFWXTG-UHFFFAOYSA-N	5-[2-[4-[[3-butyl-5-(2-methylpropylsulfanyl)-1,2,4-triazol-4-yl]methyl]phenyl]phenyl]-2H-tetrazole	447.221	447.221	0	1	0	0	0	0	0	0	0	0	2	1	2D+3D		Biological Test Results|Classification|Patents|Biological Test Results: Active|Biological Test Results: Micromolar	5	39809	20061025	BindingDB|ChEMBL|ChemSpider|DiscoveryGate|Google Patents|IBM|NextBio|SureChEMBL|Thomson Pharma	Curation Efforts|Journal Publishers|Legacy Depositors|Research and Development|Subscription Services

## Sheet: Protocol 4 Gold
Downloading the CSV file directly from PubChem leads to a blank document, therefore we included the link to the data instead. https://pubchem.ncbi.nlm.nih.gov/#query=[{%22query%22:%22C1=CC=C(C=C1)C2=CC=CC=C2C3=N[N]N=N3%22,%22tab%22:%22substructure%22,%22fullsearch%22:true,%22page%22:%221%22,%22listID%22:%22vvkZYYZq49bU-Gvh6ZkiybZoAAhHWKks0wmyYMgYoGHIAZw%22,%22collection%22:%22compound%22,%22id_ty…

## Sheet: Protocol 5 Gold
id	cid	dsn	cmpdname	srccmpd	srccmpdname	srccmpdurl	srctarget	srctargetname	srctargeturl	protacxn	protname	geneid	genename	taxid	taxname	action	actname	actvalue	evids	evurls	pmids	dois	citations
205122	2540	DrugBank	Candesartan Cilexetil	DB00796	Candesartan cilexetil	https://www.drugbank.ca/drugs/DB00796	BE0000062	Type-1 angiotensin II receptor	https://www.drugbank.ca/bio_entities/BE0000062	P30556	Type-1 angiotensin II receptor	185	AGTR1	9606	Homo sapiens (human)	Antagonist			PMID:11752352|PMID:9892163|PMID:19563275|PMID:16901636|PMID:16601569|PMID:12504781|PMID:10968199|PMID:10805052|PMID:17588300|PMID:10826401|PMID:19436650	https://www.ncbi.nlm.nih.gov/pubmed/11752352|https://www.ncbi.nlm.nih.gov/pubmed/9892163|https://www.ncbi.nlm.nih.gov/pubmed/19563275|https://www.ncbi.nlm.nih.gov/pubmed/16901636|https://www.ncbi.nlm.nih.gov/pubmed/16601569|https://www.ncbi.nlm.nih.gov/pubmed/12504781|https://www.ncbi.nlm.nih.gov/pubmed/10968199|https://www.ncbi.nlm.nih.gov/pubmed/10805052|https://www.ncbi.nlm.nih.gov/pubmed/1758…	11752352|9892163|19563275|16901636|16601569|12504781|10968199|10805052|17588300|10826401|19436650
362352	2541	DrugBank	Candesartan	DB13919	Candesartan	https://www.drugbank.ca/drugs/DB13919	BE0000062	Type-1 angiotensin II receptor	https://www.drugbank.ca/bio_entities/BE0000062	P30556	Type-1 angiotensin II receptor	185	AGTR1	9606	Homo sapiens (human)	Antagonist			PMID:11752352|PMID:9892163|PMID:19563275|PMID:16901636|PMID:16601569|PMID:12504781|PMID:10968199|PMID:10805052|PMID:17588300|PMID:10826401|PMID:19436650	https://www.ncbi.nlm.nih.gov/pubmed/11752352|https://www.ncbi.nlm.nih.gov/pubmed/9892163|https://www.ncbi.nlm.nih.gov/pubmed/19563275|https://www.ncbi.nlm.nih.gov/pubmed/16901636|https://www.ncbi.nlm.nih.gov/pubmed/16601569|https://www.ncbi.nlm.nih.gov/pubmed/12504781|https://www.ncbi.nlm.nih.gov/pubmed/10968199|https://www.ncbi.nlm.nih.gov/pubmed/10805052|https://www.ncbi.nlm.nih.gov/pubmed/1758…	11752352|9892163|19563275|16901636|16601569|12504781|10968199|10805052|17588300|10826401|19436650
417821	3749	DrugBank	Irbesartan	DB01029	Irbesartan	https://www.drugbank.ca/drugs/DB01029	BE0000062	Type-1 angiotensin II receptor	https://www.drugbank.ca/bio_entities/BE0000062	P30556	Type-1 angiotensin II receptor	185	AGTR1	9606	Homo sapiens (human)	Antagonist			PMID:10082498|PMID:11752352|PMID:10069682|PMID:15030294|PMID:7843749|PMID:10822210|PMID:18627212|PMID:17408613|PMID:14716205|PMID:11486244|PMID:10075381|PMID:15101793|PMID:10373224	https://www.ncbi.nlm.nih.gov/pubmed/10082498|https://www.ncbi.nlm.nih.gov/pubmed/11752352|https://www.ncbi.nlm.nih.gov/pubmed/10069682|https://www.ncbi.nlm.nih.gov/pubmed/15030294|https://www.ncbi.nlm.nih.gov/pubmed/7843749|https://www.ncbi.nlm.nih.gov/pubmed/10822210|https://www.ncbi.nlm.nih.gov/pubmed/18627212|https://www.ncbi.nlm.nih.gov/pubmed/17408613|https://www.ncbi.nlm.nih.gov/pubmed/1471…	10082498|11752352|10069682|15030294|7843749|10822210|18627212|17408613|14716205|11486244|10075381|15101793|10373224
446240	3961	DrugBank	Losartan	DB00678	Losartan	https://www.drugbank.ca/drugs/DB00678	BE0000062	Type-1 angiotensin II receptor	https://www.drugbank.ca/bio_entities/BE0000062	P30556	Type-1 angiotensin II receptor	185	AGTR1	9606	Homo sapiens (human)	Antagonist			PMID:15573751|PMID:11752352|PMID:15991937|PMID:12710529|PMID:12719755|PMID:15026875	https://www.ncbi.nlm.nih.gov/pubmed/15573751|https://www.ncbi.nlm.nih.gov/pubmed/11752352|https://www.ncbi.nlm.nih.gov/pubmed/15991937|https://www.ncbi.nlm.nih.gov/pubmed/12710529|https://www.ncbi.nlm.nih.gov/pubmed/12719755|https://www.ncbi.nlm.nih.gov/pubmed/15026875	15573751|11752352|15991937|12710529|12719755|15026875
1476922	60846	DrugBank	Valsartan	DB00177	Valsartan	https://www.drugbank.ca/drugs/DB00177	BE0000062	Type-1 angiotensin II receptor	https://www.drugbank.ca/bio_entities/BE0000062	P30556	Type-1 angiotensin II receptor	185	AGTR1	9606	Homo sapiens (human)	Antagonist			PMID:12460705|PMID:32648158|PMID:11752352|PMID:12023686|PMID:8242249|PMID:15579516|PMID:8577935	https://www.ncbi.nlm.nih.gov/pubmed/12460705|https://www.ncbi.nlm.nih.gov/pubmed/32648158|https://www.ncbi.nlm.nih.gov/pubmed/11752352|https://www.ncbi.nlm.nih.gov/pubmed/12023686|https://www.ncbi.nlm.nih.gov/pubmed/8242249|https://www.ncbi.nlm.nih.gov/pubmed/15579516|https://www.ncbi.nlm.nih.gov/pubmed/8577935	12460705|32648158|11752352|12023686|8242249|15579516|8577935
1278296	60919	DrugBank	Tasosartan	DB01349	Tasosartan	https://www.drugbank.ca/drugs/DB01349	BE0000062	Type-1 angiotensin II receptor	https://www.drugbank.ca/bio_entities/BE0000062	P30556	Type-1 angiotensin II receptor	185	AGTR1	9606	Homo sapiens (human)	Antagonist			PMID:11683476|PMID:12113820|PMID:11752352|PMID:11046101	https://www.ncbi.nlm.nih.gov/pubmed/11683476|https://www.ncbi.nlm.nih.gov/pubmed/12113820|https://www.ncbi.nlm.nih.gov/pubmed/11752352|https://www.ncbi.nlm.nih.gov/pubmed/11046101	11683476|12113820|11752352|11046101
1278299	60921	DrugBank	Saprisartan	DB01347	Saprisartan	https://www.drugbank.ca/drugs/DB01347	BE0000062	Type-1 angiotensin II receptor	https://www.drugbank.ca/bio_entities/BE0000062	P30556	Type-1 angiotensin II receptor	185	AGTR1	9606	Homo sapiens (human)	Antagonist			PMID:10579749|PMID:11752352	https://www.ncbi.nlm.nih.gov/pubmed/10579749|https://www.ncbi.nlm.nih.gov/pubmed/11752352	10579749|11752352
1524664	65999	DrugBank	Telmisartan	DB00966	Telmisartan	https://www.drugbank.ca/drugs/DB00966	BE0000062	Type-1 angiotensin II receptor	https://www.drugbank.ca/bio_entities/BE0000062	P30556	Type-1 angiotensin II receptor	185	AGTR1	9606	Homo sapiens (human)	Antagonist			PMID:11558835|PMID:18580862|PMID:17691961|PMID:11408526|PMID:11752352|PMID:15617852|PMID:9878991|PMID:16938288|PMID:20448797|PMID:9259062|PMID:10067800|PMID:11444497|PMID:19147680|PMID:15498586	https://www.ncbi.nlm.nih.gov/pubmed/11558835|https://www.ncbi.nlm.nih.gov/pubmed/18580862|https://www.ncbi.nlm.nih.gov/pubmed/17691961|https://www.ncbi.nlm.nih.gov/pubmed/11408526|https://www.ncbi.nlm.nih.gov/pubmed/11752352|https://www.ncbi.nlm.nih.gov/pubmed/15617852|https://www.ncbi.nlm.nih.gov/pubmed/9878991|https://www.ncbi.nlm.nih.gov/pubmed/16938288|https://www.ncbi.nlm.nih.gov/pubmed/2044…	11558835|18580862|17691961|11408526|11752352|15617852|9878991|16938288|20448797|9259062|10067800|11444497|19147680|15498586
1461907	132706	DrugBank	Forasartan	DB01342	Forasartan	https://www.drugbank.ca/drugs/DB01342	BE0000062	Type-1 angiotensin II receptor	https://www.drugbank.ca/bio_entities/BE0000062	P30556	Type-1 angiotensin II receptor	185	AGTR1	9606	Homo sapiens (human)	Antagonist			PMID:8981065|PMID:9156352|PMID:11752352|PMID:11569611	https://www.ncbi.nlm.nih.gov/pubmed/8981065|https://www.ncbi.nlm.nih.gov/pubmed/9156352|https://www.ncbi.nlm.nih.gov/pubmed/11752352|https://www.ncbi.nlm.nih.gov/pubmed/11569611	8981065|9156352|11752352|11569611
1382798	158781	DrugBank	Olmesartan	DB00275	Olmesartan	https://www.drugbank.ca/drugs/DB00275	BE0000062	Type-1 angiotensin II receptor	https://www.drugbank.ca/bio_entities/BE0000062	P30556	Type-1 angiotensin II receptor	185	AGTR1	9606	Homo sapiens (human)	Antagonist			PMID:16775509|PMID:12076183|PMID:11752352|PMID:11451212|PMID:16220064|PMID:17163232	https://www.ncbi.nlm.nih.gov/pubmed/16775509|https://www.ncbi.nlm.nih.gov/pubmed/12076183|https://www.ncbi.nlm.nih.gov/pubmed/11752352|https://www.ncbi.nlm.nih.gov/pubmed/11451212|https://www.ncbi.nlm.nih.gov/pubmed/16220064|https://www.ncbi.nlm.nih.gov/pubmed/17163232	16775509|12076183|11752352|11451212|16220064|17163232
1412515	172198	DrugBank	angiotensin II	DB11842	Angiotensin II	https://www.drugbank.ca/drugs/DB11842	BE0000062	Type-1 angiotensin II receptor	https://www.drugbank.ca/bio_entities/BE0000062	P30556	Type-1 angiotensin II receptor	185	AGTR1	9606	Homo sapiens (human)	Agonist
1616669	5281037	DrugBank	Eprosartan	DB00876	Eprosartan	https://www.drugbank.ca/drugs/DB00876	BE0000062	Type-1 angiotensin II receptor	https://www.drugbank.ca/bio_entities/BE0000062	P30556	Type-1 angiotensin II receptor	185	AGTR1	9606	Homo sapiens (human)	Antagonist			PMID:12782193|PMID:12766389|PMID:11752352|PMID:10856732|PMID:12517247|PMID:18093407|PMID:11320369|PMID:9602957|PMID:12927226|PMID:12184062|PMID:12540520	https://www.ncbi.nlm.nih.gov/pubmed/12782193|https://www.ncbi.nlm.nih.gov/pubmed/12766389|https://www.ncbi.nlm.nih.gov/pubmed/11752352|https://www.ncbi.nlm.nih.gov/pubmed/10856732|https://www.ncbi.nlm.nih.gov/pubmed/12517247|https://www.ncbi.nlm.nih.gov/pubmed/18093407|https://www.ncbi.nlm.nih.gov/pubmed/11320369|https://www.ncbi.nlm.nih.gov/pubmed/9602957|https://www.ncbi.nlm.nih.gov/pubmed/1292…	12782193|12766389|11752352|10856732|12517247|18093407|11320369|9602957|12927226|12184062|12540520
1820297	9870652	DrugBank	Fimasartan	DB09279	Fimasartan	https://www.drugbank.ca/drugs/DB09279	BE0000062	Type-1 angiotensin II receptor	https://www.drugbank.ca/bio_entities/BE0000062	P30556	Type-1 angiotensin II receptor	185	AGTR1	9606	Homo sapiens (human)	Antagonist			PMID:22864732	https://www.ncbi.nlm.nih.gov/pubmed/22864732	22864732
2144739	135409642	DrugBank	Azilsartan medoxomil	DB08822	Azilsartan medoxomil	https://www.drugbank.ca/drugs/DB08822	BE0000062	Type-1 angiotensin II receptor	https://www.drugbank.ca/bio_entities/BE0000062	P30556	Type-1 angiotensin II receptor	185	AGTR1	9606	Homo sapiens (human)	Antagonist			PMID:30860708|PMID:22346296|PMID:11752352|PMID:23563275	https://www.ncbi.nlm.nih.gov/pubmed/30860708|https://www.ncbi.nlm.nih.gov/pubmed/22346296|https://www.ncbi.nlm.nih.gov/pubmed/11752352|https://www.ncbi.nlm.nih.gov/pubmed/23563275	30860708|22346296|11752352|23563275

## Sheet: Protocol 6 Gold (human)
baid	activity	aid	sid	cid	geneid	pmid	aidtype	aidmdate	hasdrc	rnai	protacxn	acname	acqualifier	acvalue	aidsrcname	aidname	cmpdname	targetname	targeturl	ecs	repacxn	taxid	cellids	targettaxid	anatomyid	anatomy
99356196	Active	39051	103213931	10373777	185	2016730	Literature-derived	20220318	0	0	P30556				ChEMBL	In vitro inhibition of AII-induced vasoconstriction of rabbit aorta; g means agonist	(Sar1)-Angiotensin II	AGTR1 - angiotensin II receptor type 1 (human)	/gene/185		P30556	9606			947	Aorta
99371148	Active	39666	103299812	10744859	185	10893306	Confirmatory	20220830	0	0	P30556	Ki	#ERROR!	0.042	ChEMBL	Binding affinity against AT1 in human hepatoma cell line, PLC-PRF-5	N-[2-[4-[(2-butyl-4,4-dimethyl-3,5-dioxopyrazolidin-1-yl)methyl]phenyl]phenyl]sulfonylbenzamide	AGTR1 - angiotensin II receptor type 1 (human)	/gene/185		P30556	9606
99371149	Active	39666	103300260	10504330	185	10893306	Confirmatory	20220830	0	0	P30556	Ki	#ERROR!	0.158	ChEMBL	Binding affinity against AT1 in human hepatoma cell line, PLC-PRF-5	3-phenyl-2-[[4-[2-(2H-tetrazol-5-yl)phenyl]phenyl]methyl]-2,3-diazaspiro[4.4]nonane-1,4-dione	AGTR1 - angiotensin II receptor type 1 (human)	/gene/185		P30556	9606
99371151	Active	39666	103300188	10393016	185	10893306	Confirmatory	20220830	0	0	P30556	Ki	#ERROR!	0.01	ChEMBL	Binding affinity against AT1 in human hepatoma cell line, PLC-PRF-5	N-[2-[4-[(2-butyl-1,4-dioxo-2,3-diazaspiro[4.4]nonan-3-yl)methyl]phenyl]phenyl]sulfonylbenzamide	AGTR1 - angiotensin II receptor type 1 (human)	/gene/185		P30556	9606
99371152	Active	39666	103300252	10765881	185	10893306	Confirmatory	20220830	0	0	P30556	Ki	#ERROR!	3.301	ChEMBL	Binding affinity against AT1 in human hepatoma cell line, PLC-PRF-5	2-[4-(3-Butyl-1,4-dioxo-2,3-diaza-spiro[4.4]non-2-ylmethyl)-benzoyl]-benzoic acid	AGTR1 - angiotensin II receptor type 1 (human)	/gene/185		P30556	9606
99371153	Active	39666	103300113	11801362	185	10893306	Confirmatory	20220830	0	0	P30556	Ki	#ERROR!	0.032	ChEMBL	Binding affinity against AT1 in human hepatoma cell line, PLC-PRF-5	1-[2-[4-[(2-Butyl-1,4-dioxo-2,3-diazaspiro[4.4]nonan-3-yl)methyl]phenyl]phenyl]sulfonyl-3-cyclohexylurea	AGTR1 - angiotensin II receptor type 1 (human)	/gene/185		P30556	9606
99371154	Active	39666	103300372	5249743	185	10893306	Confirmatory	20220830	0	0	P30556	Ki	#ERROR!	0.025	ChEMBL	Binding affinity against AT1 in human hepatoma cell line, PLC-PRF-5	2-butyl-3-[[4-[2-(2H-tetrazol-5-yl)phenyl]phenyl]methyl]-2,3-diazaspiro[4.4]nonane-1,4-dione	AGTR1 - angiotensin II receptor type 1 (human)	/gene/185		P30556	9606
99371155	Active	39666	103300688	10790819	185	10893306	Confirmatory	20220830	0	0	P30556	Ki	#ERROR!	0.402	ChEMBL	Binding affinity against AT1 in human hepatoma cell line, PLC-PRF-5	2-benzyl-3-[[4-[2-(2H-tetrazol-5-yl)phenyl]phenyl]methyl]-2,3-diazaspiro[4.4]nonane-1,4-dione	AGTR1 - angiotensin II receptor type 1 (human)	/gene/185		P30556	9606
99371157	Active	39666	103300303	10697700	185	10893306	Confirmatory	20220830	0	0	P30556	Ki	#ERROR!	0.013	ChEMBL	Binding affinity against AT1 in human hepatoma cell line, PLC-PRF-5	N-[2-[4-[(2-butyl-1,4-dioxo-2,3-diazaspiro[4.4]nonan-3-yl)methyl]phenyl]phenyl]sulfonylpentanamide	AGTR1 - angiotensin II receptor type 1 (human)	/gene/185		P30556	9606
99371159	Active	39666	103558443	3749	185	10893306	Confirmatory	20220830	0	0	P30556	Ki	#ERROR!	0.002	ChEMBL	Binding affinity against AT1 in human hepatoma cell line, PLC-PRF-5	Irbesartan	AGTR1 - angiotensin II receptor type 1 (human)	/gene/185		P30556	9606
99371160	Active	39666	103300007	10507383	185	10893306	Confirmatory	20220830	0	0	P30556	Ki	#ERROR!	0.032	ChEMBL	Binding affinity against AT1 in human hepatoma cell line, PLC-PRF-5	N-[2-[4-[(2,4-dibutyl-4-methyl-3,5-dioxopyrazolidin-1-yl)methyl]phenyl]phenyl]sulfonylbenzamide	AGTR1 - angiotensin II receptor type 1 (human)	/gene/185		P30556	9606
99371162	Active	39666	103300665	10790818	185	10893306	Confirmatory	20220830	0	0	P30556	Ki	#ERROR!	0.381	ChEMBL	Binding affinity against AT1 in human hepatoma cell line, PLC-PRF-5	3-(4-methylphenyl)-2-[[4-[2-(2H-tetrazol-5-yl)phenyl]phenyl]methyl]-2,3-diazaspiro[4.4]nonane-1,4-dione	AGTR1 - angiotensin II receptor type 1 (human)	/gene/185		P30556	9606
99371163	Active	39666	103300249	10790260	185	10893306	Confirmatory	20220830	0	0	P30556	Ki	#ERROR!	1.995	ChEMBL	Binding affinity against AT1 in human hepatoma cell line, PLC-PRF-5	2-[4-(3-Butyl-1,4-dioxo-2,3-diaza-spiro[4.4]non-2-ylmethyl)-benzoylamino]-benzoic acid	AGTR1 - angiotensin II receptor type 1 (human)	/gene/185		P30556	9606
99371164	Active	39666	103300684	10697829	185	10893306	Confirmatory	20220830	0	0	P30556	Ki	#ERROR!	0.04	ChEMBL	Binding affinity against AT1 in human hepatoma cell line, PLC-PRF-5	N-[2-[4-[(1,4-dioxo-2-propyl-2,3-diazaspiro[4.4]nonan-3-yl)methyl]phenyl]phenyl]sulfonylbenzamide	AGTR1 - angiotensin II receptor type 1 (human)	/gene/185		P30556	9606
99371466	Active	39666	103300707	10695405	185	10893306	Confirmatory	20220830	0	0	P30556	Ki	#ERROR!	0.398	ChEMBL	Binding affinity against AT1 in human hepatoma cell line, PLC-PRF-5	N-[4-(3-Butyl-1,4-dioxo-2,3-diaza-spiro[4.4]non-2-ylmethyl)-phenyl]-phthalamic acid	AGTR1 - angiotensin II receptor type 1 (human)	/gene/185		P30556	9606
99371467	Active	39666	103300116	10674630	185	10893306	Confirmatory	20220830	0	0	P30556	Ki	#ERROR!	0.025	ChEMBL	Binding affinity against AT1 in human hepatoma cell line, PLC-PRF-5	N-[2-[4-[(1,4-dioxo-2-pentyl-2,3-diazaspiro[4.4]nonan-3-yl)methyl]phenyl]phenyl]sulfonylbenzamide	AGTR1 - angiotensin II receptor type 1 (human)	/gene/185		P30556	9606
99371468	Active	39666	103300349	10764613	185	10893306	Confirmatory	20220830	0	0	P30556	Ki	#ERROR!	3.162	ChEMBL	Binding affinity against AT1 in human hepatoma cell line, PLC-PRF-5	2-[4-[(2-Butyl-1,4-dioxo-2,3-diazaspiro[4.4]nonan-3-yl)methyl]phenyl]benzoic acid	AGTR1 - angiotensin II receptor type 1 (human)	/gene/185		P30556	9606
99390019	Active	39654	103179206	9896251	185	12190306	Confirmatory	20220830	0	0	P30556	IC50	#ERROR!	0.013	ChEMBL	Compound was evaluated for inhibitory activity against human Angiotensin II receptor, type 1	N-{2-Benzo[1,3]dioxol-5-yl-2-[4-(2-ethyl-5,7-dimethyl-imidazo[4,5-b]pyridin-3-ylmethyl)-2-propyl-phenoxy]-acetyl}-4-isopropyl-benzenesulfonamide	AGTR1 - angiotensin II receptor type 1 (human)	/gene/185		P30556	9606
99390022	Active	39788	103172867	9895957	185	12190306	Confirmatory	20220830	0	0	P30556	Ki	#ERROR!	0.01	ChEMBL	Compound was evaluated for its binding affinity towards human Angiotensin II receptor, type 1	(1,1'-Biphenyl)-2-sulfonamide, 4'-((2-butyl-4-oxo-1,3-diazaspiro(4.4)non-1-en-3-yl)methyl)-N-(3,4-dimethyl-5-isoxazolyl)-2'-((3,3-dimethyl-2-oxo-1-pyrrolidinyl)methyl)-	AGTR1 - angiotensin II receptor type 1 (human)	/gene/185		P30556	9606
99390023	Active	39788	103558443	3749	185	12190306	Confirmatory	20220830	0	0	P30556	Ki	#ERROR!	0.0011	ChEMBL	Compound was evaluated for its binding affinity towards human Angiotensin II receptor, type 1	Irbesartan	AGTR1 - angiotensin II receptor type 1 (human)	/gene/185		P30556	9606
99392522	Active	39789	103385543	10095683	185	12361407	Confirmatory	20220830	0	0	P30556	Ki	#ERROR!	0.014	ChEMBL	In vitro binding affinity towards Angiotensin II receptor, type 1 of human hepatoma cell line PLC-PRF-5	8-butyl-7-[[4-[2-(2H-tetrazol-5-yl)phenyl]phenyl]methyl]-7,8-diazaspiro[4.5]decane-6,9-dione	AGTR1 - angiotensin II receptor type 1 (human)	/gene/185		P30556	9606
99392523	Active	39789	103300372	5249743	185	12361407	Confirmatory	20220830	0	0	P30556	Ki	#ERROR!	0.025	ChEMBL	In vitro binding affinity towards Angiotensin II receptor, type 1 of human hepatoma cell line PLC-PRF-5	2-butyl-3-[[4-[2-(2H-tetrazol-5-yl)phenyl]phenyl]methyl]-2,3-diazaspiro[4.4]nonane-1,4-dione	AGTR1 - angiotensin II receptor type 1 (human)	/gene/185		P30556	9606
99392524	Active	39789	103558443	3749	185	12361407	Confirmatory	20220830	0	0	P30556	Ki	#ERROR!	0.002	ChEMBL	In vitro binding affinity towards Angiotensin II receptor, type 1 of human hepatoma cell line PLC-PRF-5	Irbesartan	AGTR1 - angiotensin II receptor type 1 (human)	/gene/185		P30556	9606
99392525	Active	39789	103385544	10884983	185	12361407	Confirmatory	20220830	0	0	P30556	Ki	#ERROR!	0.08	ChEMBL	In vitro binding affinity towards Angiotensin II receptor, type 1 of human hepatoma cell line PLC-PRF-5	7-butyl-8-[[4-[2-(2H-tetrazol-5-yl)phenyl]phenyl]methyl]-7,8-diazaspiro[4.5]decane-6,9-dione	AGTR1 - angiotensin II receptor type 1 (human)	/gene/185		P30556	9606
99397488	Active	39655	103271083	60919	185	12773029	Confirmatory	20220830	0	0	P30556	IC50	#ERROR!	0.032	ChEMBL	Compound was tested for inhibition against Angiotensin II receptor, type 1	Tasosartan	AGTR1 - angiotensin II receptor type 1 (human)	/gene/185		P30556	9606
99397942	Active	39655	103271517	44312565	185	12773029	Confirmatory	20220830	0	0	P30556	IC50	#ERROR!	0.00047	ChEMBL	Compound was tested for inhibition against Angiotensin II receptor, type 1	(2S)-2-[N-(4-hydroxypentanoyl)-4-[2-(2H-tetrazol-5-yl)phenyl]anilino]-3-methylbutanoic acid	AGTR1 - angiotensin II receptor type 1 (human)	/gene/185		P30556	9606
99397943	Active	39655	103271840	9824568	185	12773029	Confirmatory	20220830	0	0	P30556	IC50	#ERROR!	0.011	ChEMBL	Compound was tested for inhibition against Angiotensin II receptor, type 1	4-methyl-7-oxo-8-[[4-[2-(2H-tetrazol-5-yl)phenyl]phenyl]methyl]-5,6-dihydropyrido[2,3-d]pyrimidine-2-carboxylic acid	AGTR1 - angiotensin II receptor type 1 (human)	/gene/185		P30556	9606
99397944	Active	39655	103271516	54693559	185	12773029	Confirmatory	20220830	0	0	P30556	IC50	#ERROR!	0.00017	ChEMBL	Compound was tested for inhibition against Angiotensin II receptor, type 1	Enoltasosartan	AGTR1 - angiotensin II receptor type 1 (human)	/gene/185		P30556	9606
99397945	Active	39655	103271770	44312700	185	12773029	Confirmatory	20220830	0	0	P30556	IC50	#ERROR!	0.044	ChEMBL	Compound was tested for inhibition against Angiotensin II receptor, type 1	2-(hydroxymethyl)-7-oxo-8-[[4-[2-(2H-tetrazol-5-yl)phenyl]phenyl]methyl]-5,6-dihydropyrido[2,3-d]pyrimidine-4-carboxylic acid	AGTR1 - angiotensin II receptor type 1 (human)	/gene/185		P30556	9606
99397946	Active	39655	103271801	10478476	185	12773029	Confirmatory	20220830	0	0	P30556	IC50	#ERROR!	0.044	ChEMBL	Compound was tested for inhibition against Angiotensin II receptor, type 1	2,4-bis(hydroxymethyl)-8-[[4-[2-(2H-tetrazol-5-yl)phenyl]phenyl]methyl]pyrido[2,3-d]pyrimidin-7-one	AGTR1 - angiotensin II receptor type 1 (human)	/gene/185		P30556	9606
99398458	Active	39790	103292815	60846	185	12773029	Confirmatory	20220830	0	0	P30556	Ki	#ERROR!	4.7	ChEMBL	Inhibition constant against Angiotensin II receptor, type 1 was determined	Valsartan	AGTR1 - angiotensin II receptor type 1 (human)	/gene/185		P30556	9606
99398459	Active	39790	103271517	44312565	185	12773029	Confirmatory	20220830	0	0	P30556	Ki	#ERROR!	0.37	ChEMBL	Inhibition constant against Angiotensin II receptor, type 1 was determined	(2S)-2-[N-(4-hydroxypentanoyl)-4-[2-(2H-tetrazol-5-yl)phenyl]anilino]-3-methylbutanoic acid	AGTR1 - angiotensin II receptor type 1 (human)	/gene/185		P30556	9606
99408465	Active	39663	103271724	121879	185	14761190	Confirmatory	20220830	0	0	P30556	IC50	#ERROR!	3.6	ChEMBL	Inhibition against human angiotensin II receptor, type 1 (AG2-R)	3-amino-3-methyl-N-[(3R)-2-oxo-1-[[4-[2-(2H-tetrazol-5-yl)phenyl]phenyl]methyl]-4,5-dihydro-3H-1-benzazepin-3-yl]butanamide	AGTR1 - angiotensin II receptor type 1 (human)	/gene/185		P30556	9606
99408466	Active	39663	103546496	3961	185	14761190	Confirmatory	20220830	0	0	P30556	IC50	#ERROR!	0.028	ChEMBL	Inhibition against human angiotensin II receptor, type 1 (AG2-R)	Losartan	AGTR1 - angiotensin II receptor type 1 (human)	/gene/185		P30556	9606
99413668	Active	39042	103427818	15129938	185	1548677	Confirmatory	20220830	0	0	P30556	IC50	#ERROR!	3.9	ChEMBL	Inhibition of [3-[125I]-iodotyrosyl]-angiotensin II binding to Angiotensin II receptors in the membrane preparations of guinea pig adrenal glands.	2-Bromo-4-[(2-butylbenzimidazol-1-yl)methyl]benzoic acid	AGTR1 - angiotensin II receptor type 1 (human)	/gene/185		P30556	9606			2369	Adrenal gland
99413670	Active	39042	103428213	15129910	185	1548677	Confirmatory	20220830	0	0	P30556	IC50	#ERROR!	7.4	ChEMBL	Inhibition of [3-[125I]-iodotyrosyl]-angiotensin II binding to Angiotensin II receptors in the membrane preparations of guinea pig adrenal glands.	2-[4-[(2-Butylimidazo[1,2-a]pyridin-3-yl)methyl]phenyl]benzoic acid	AGTR1 - angiotensin II receptor type 1 (human)	/gene/185		P30556	9606			2369	Adrenal gland
99413672	Active	39042	103428591	15129934	185	1548677	Confirmatory	20220830	0	0	P30556	IC50	#ERROR!	3.7	ChEMBL	Inhibition of [3-[125I]-iodotyrosyl]-angiotensin II binding to Angiotensin II receptors in the membrane preparations of guinea pig adrenal glands.	3-Bromo-4-[(2-butylbenzimidazol-1-yl)methyl]benzoic acid	AGTR1 - angiotensin II receptor type 1 (human)	/gene/185		P30556	9606			2369	Adrenal gland
99413674	Active	39042	103428592	15129933	185	1548677	Confirmatory	20220830	0	0	P30556	IC50	#ERROR!	0.86	ChEMBL	Inhibition of [3-[125I]-iodotyrosyl]-angiotensin II binding to Angiotensin II receptors in the membrane preparations of guinea pig adrenal glands.	4-[(2-Butylbenzimidazol-1-yl)methyl]-3-fluorobenzoic acid	AGTR1 - angiotensin II receptor type 1 (human)	/gene/185		P30556	9606			2369	Adrenal gland
99413676	Active	39042	103428355	14987298	185	1548677	Confirmatory	20220830	0	0	P30556	IC50	#ERROR!	1.8	ChEMBL	Inhibition of [3-[125I]-iodotyrosyl]-angiotensin II binding to Angiotensin II receptors in the membrane preparations of guinea pig adrenal glands.	4-[(2-Butyl-1H-benzimidazol-1-yl)methyl]benzoic acid	AGTR1 - angiotensin II receptor type 1 (human)	/gene/185		P30556	9606			2369	Adrenal gland
99413678	Active	39042	103427427	15129926	185	1548677	Confirmatory	20220830	0	0	P30556	IC50	#ERROR!	8.5	ChEMBL	Inhibition of [3-[125I]-iodotyrosyl]-angiotensin II binding to Angiotensin II receptors in the membrane preparations of guinea pig adrenal glands.	2-(1-Butyl-3-chloro-4,10-dihydroimidazo[5,1-c][1,4]benzoxazepin-7-yl)benzoic acid	AGTR1 - angiotensin II receptor type 1 (human)	/gene/185		P30556	9606			2369	Adrenal gland
99413682	Active	39042	103428212	15129918	185	1548677	Confirmatory	20220830	0	0	P30556	IC50	#ERROR!	4.9	ChEMBL	Inhibition of [3-[125I]-iodotyrosyl]-angiotensin II binding to Angiotensin II receptors in the membrane preparations of guinea pig adrenal glands.	4-[(2-Butyl-5-fluorobenzimidazol-1-yl)methyl]benzoic acid	AGTR1 - angiotensin II receptor type 1 (human)	/gene/185		P30556	9606			2369	Adrenal gland
99413795	Active	39042	103428380	15129921	185	1548677	Confirmatory	20220830	0	0	P30556	IC50	#ERROR!	0.64	ChEMBL	Inhibition of [3-[125I]-iodotyrosyl]-angiotensin II binding to Angiotensin II receptors in the membrane preparations of guinea pig adrenal glands.	4-[(2-Hexylbenzimidazol-1-yl)methyl]benzoic acid	AGTR1 - angiotensin II receptor type 1 (human)	/gene/185		P30556	9606			2369	Adrenal gland
99413797	Active	39042	103427819	15129937	185	1548677	Confirmatory	20220830	0	0	P30556	IC50	#ERROR!	5.4	ChEMBL	Inhibition of [3-[125I]-iodotyrosyl]-angiotensin II binding to Angiotensin II receptors in the membrane preparations of guinea pig adrenal glands.	4-[(2-Butylbenzimidazol-1-yl)methyl]-2-methylbenzoic acid	AGTR1 - angiotensin II receptor type 1 (human)	/gene/185		P30556	9606			2369	Adrenal gland
99413799	Active	39042	103428589	15129936	185	1548677	Confirmatory	20220830	0	0	P30556	IC50	#ERROR!	1.8	ChEMBL	Inhibition of [3-[125I]-iodotyrosyl]-angiotensin II binding to Angiotensin II receptors in the membrane preparations of guinea pig adrenal glands.	4-[(2-Butylbenzimidazol-1-yl)methyl]-3-nitrobenzoic acid	AGTR1 - angiotensin II receptor type 1 (human)	/gene/185		P30556	9606			2369	Adrenal gland
99413801	Active	39042	103428211	15129928	185	1548677	Confirmatory	20220830	0	0	P30556	IC50	#ERROR!	1.6	ChEMBL	Inhibition of [3-[125I]-iodotyrosyl]-angiotensin II binding to Angiotensin II receptors in the membrane preparations of guinea pig adrenal glands.	4-[(2-Butyl-5,6-dichlorobenzimidazol-1-yl)methyl]benzoic acid	AGTR1 - angiotensin II receptor type 1 (human)	/gene/185		P30556	9606			2369	Adrenal gland
99413805	Active	39042	103428481	15129919	185	1548677	Confirmatory	20220830	0	0	P30556	IC50	#ERROR!	7.1	ChEMBL	Inhibition of [3-[125I]-iodotyrosyl]-angiotensin II binding to Angiotensin II receptors in the membrane preparations of guinea pig adrenal glands.	4-[(2-Butyl-6-fluorobenzimidazol-1-yl)methyl]benzoic acid	AGTR1 - angiotensin II receptor type 1 (human)	/gene/185		P30556	9606			2369	Adrenal gland
99413971	Active	39043	103173679	130762	185	1548677	Confirmatory	20220830	0	0	P30556	IC50	#ERROR!	0.48	ChEMBL	Concentration required for 50% displacement of the specifically bound [3-[125I]-iodotyrosyl]-angiotensin II from angiotensin II receptor in the membrane preparations of guinea pig adrenal glands	4'-((2-Butyl-4-chloro-5-(hydroxymethyl)-1H-imidazol-1-yl)methyl)-(1,1'-biphenyl)-2-carboxylic acid	AGTR1 - angiotensin II receptor type 1 (human)	/gene/185		P30556	9606			2369	Adrenal gland
99413973	Active	39043	103166062	4286584	185	1548677	Confirmatory	20220830	0	0	P30556	IC50	#ERROR!	0.096	ChEMBL	Concentration required for 50% displacement of the specifically bound [3-[125I]-iodotyrosyl]-angiotensin II from angiotensin II receptor in the membrane preparations of guinea pig adrenal glands	2-butyl-1-[[4-[2-(2H-tetrazol-5-yl)phenyl]phenyl]methyl]benzimidazole	AGTR1 - angiotensin II receptor type 1 (human)	/gene/185		P30556	9606			2369	Adrenal gland
99413975	Active	39043	103428678	10404658	185	1548677	Confirmatory	20220830	0	0	P30556	IC50	#ERROR!	9.4	ChEMBL	Concentration required for 50% displacement of the specifically bound [3-[125I]-iodotyrosyl]-angiotensin II from angiotensin II receptor in the membrane preparations of guinea pig adrenal glands	2-[4-[(2-Butylimidazol-1-yl)methyl]phenyl]benzoic acid	AGTR1 - angiotensin II receptor type 1 (human)	/gene/185		P30556	9606			2369	Adrenal gland
99414095	Active	39042	103674918	45263060	185	1548677	Confirmatory	20220830	0	0	P30556	IC50	#ERROR!	5.6	ChEMBL	Inhibition of [3-[125I]-iodotyrosyl]-angiotensin II binding to Angiotensin II receptors in the membrane preparations of guinea pig adrenal glands.	2-butyl-1-[[4-(2,3-dihydro-1H-tetrazol-5-yl)phenyl]methyl]benzimidazole;hydrochloride	AGTR1 - angiotensin II receptor type 1 (human)	/gene/185		P30556	9606			2369	Adrenal gland
99415439	Active	39043	103165773	4110026	185	1548677	Confirmatory	20220830	0	0	P30556	IC50	#ERROR!	2.3	ChEMBL	Concentration required for 50% displacement of the specifically bound [3-[125I]-iodotyrosyl]-angiotensin II from angiotensin II receptor in the membrane preparations of guinea pig adrenal glands	2-[4-(2-Butylbenzimidazol-1-yl)methylphenyl]benzoic acid	AGTR1 - angiotensin II receptor type 1 (human)	/gene/185		P30556	9606			2369	Adrenal gland
99419621	Active	37542	103299253	15658056	185	8410980	Confirmatory	20220830	0	0	P30556	Kd	#ERROR!	0.42658	ChEMBL	Potency to antagonize the ability of angiotensin II to contract rabbit aorta	ethyl 2-pentyl-4-[[4-[2-(2H-tetrazol-5-yl)phenyl]phenyl]methylamino]pyrimidine-5-carboxylate	AGTR1 - angiotensin II receptor type 1 (human)	/gene/185		P30556	9606			947	Aorta
99419623	Active	37542	103299507	15657997	185	8410980	Confirmatory	20220830	0	0	P30556	Kd	#ERROR!	0.00263	ChEMBL	Potency to antagonize the ability of angiotensin II to contract rabbit aorta	2-[butyl-[[4-[2-(2H-tetrazol-5-yl)phenyl]phenyl]methyl]amino]pyridine-3-carboxamide	AGTR1 - angiotensin II receptor type 1 (human)	/gene/185		P30556	9606			947	Aorta
99419713	Active	37542	104235352	49860465	185	8410980	Confirmatory	20220830	0	0	P30556	Kd	#ERROR!	0.05888	ChEMBL	Potency to antagonize the ability of angiotensin II to contract rabbit aorta	2-pentyl-4-[[4-[2-(2H-tetrazol-5-yl)phenyl]phenyl]methylamino]pyrimidine-5-carboxylic acid;hydrochloride	AGTR1 - angiotensin II receptor type 1 (human)	/gene/185		P30556	9606			947	Aorta
99419715	Active	37542	103298775	15657991	185	8410980	Confirmatory	20220830	0	0	P30556	Kd	#ERROR!	0.01318	ChEMBL	Potency to antagonize the ability of angiotensin II to contract rabbit aorta	ethyl 3-hydroxy-3-[2-[propyl-[[4-[2-(2H-tetrazol-5-yl)phenyl]phenyl]methyl]amino]pyridin-3-yl]propanoate	AGTR1 - angiotensin II receptor type 1 (human)	/gene/185		P30556	9606			947	Aorta
99419717	Active	37542	103299343	15658044	185	8410980	Confirmatory	20220830	0	0	P30556	Kd	#ERROR!	0.000912	ChEMBL	Potency to antagonize the ability of angiotensin II to contract rabbit aorta	5-fluoro-2-[propyl-[[4-[2-(2H-tetrazol-5-yl)phenyl]phenyl]methyl]amino]pyridine-3-carboxylic acid	AGTR1 - angiotensin II receptor type 1 (human)	/gene/185		P30556	9606			947	Aorta
99419719	Active	37542	103299434	15658053	185	8410980	Confirmatory	20220830	0	0	P30556	Kd	#ERROR!	0.07413	ChEMBL	Potency to antagonize the ability of angiotensin II to contract rabbit aorta	ethyl 2-methyl-4-[[4-[2-(2H-tetrazol-5-yl)phenyl]phenyl]methylamino]pyrimidine-5-carboxylate	AGTR1 - angiotensin II receptor type 1 (human)	/gene/185		P30556	9606			947	Aorta
99419721	Active	37542	103299502	15657967	185	8410980	Confirmatory	20220830	0	0	P30556	Kd	#ERROR!	0.05888	ChEMBL	Potency to antagonize the ability of angiotensin II to contract rabbit aorta	4-[propyl-[[4-[2-(2H-tetrazol-5-yl)phenyl]phenyl]methyl]amino]pyridine-3-carboxylic acid	AGTR1 - angiotensin II receptor type 1 (human)	/gene/185		P30556	9606			947	Aorta
99419723	Active	37542	103299516	15657919	185	8410980	Confirmatory	20220830	0	0	P30556	Kd	#ERROR!	0.000912	ChEMBL	Potency to antagonize the ability of angiotensin II to contract rabbit aorta	3-[butyl-[[4-[2-(2H-tetrazol-5-yl)phenyl]phenyl]methyl]amino]-6-chloropyridazine-4-carboxylic acid	AGTR1 - angiotensin II receptor type 1 (human)	/gene/185		P30556	9606			947	Aorta
99419727	Active	37542	103299675	15657980	185	8410980	Confirmatory	20220830	0	0	P30556	Kd	#ERROR!	0.12303	ChEMBL	Potency to antagonize the ability of angiotensin II to contract rabbit aorta	2-[butyl-[[4-[2-(2H-tetrazol-5-yl)phenyl]phenyl]methyl]amino]benzoic acid	AGTR1 - angiotensin II receptor type 1 (human)	/gene/185		P30556	9606			947	Aorta
99419729	Active	37542	103300243	15657999	185	8410980	Confirmatory	20220830	0	0	P30556	Kd	#ERROR!	0.0138	ChEMBL	Potency to antagonize the ability of angiotensin II to contract rabbit aorta	N-[[2-[butyl-[[4-[2-(2H-tetrazol-5-yl)phenyl]phenyl]methyl]amino]pyridin-3-yl]methyl]-1,1,1-trifluoromethanesulfonamide	AGTR1 - angiotensin II receptor type 1 (human)	/gene/185		P30556	9606			947	Aorta
99419731	Active	37542	103299385	15657951	185	8410980	Confirmatory	20220830	0	0	P30556	Kd	#ERROR!	0.0008511	ChEMBL	Potency to antagonize the ability of angiotensin II to contract rabbit aorta	2-[pentyl-[[4-[2-(2H-tetrazol-5-yl)phenyl]phenyl]methyl]amino]pyridine-3-carboxylic acid	AGTR1 - angiotensin II receptor type 1 (human)	/gene/185		P30556	9606			947	Aorta
99419733	Active	37542	103299628	15657947	185	8410980	Confirmatory	20220830	0	0	P30556	Kd	#ERROR!	0.001	ChEMBL	Potency to antagonize the ability of angiotensin II to contract rabbit aorta	2-[prop-2-enyl-[[4-[2-(2H-tetrazol-5-yl)phenyl]phenyl]methyl]amino]pyridine-3-carboxylic acid	AGTR1 - angiotensin II receptor type 1 (human)	/gene/185		P30556	9606			947	Aorta
99419802	Active	37542	103300219	15658030	185	8410980	Confirmatory	20220830	0	0	P30556	Kd	#ERROR!	0.008318	ChEMBL	Potency to antagonize the ability of angiotensin II to contract rabbit aorta	N-propyl-N-[[4-[2-(2H-tetrazol-5-yl)phenyl]phenyl]methyl]pyrimidin-2-amine	AGTR1 - angiotensin II receptor type 1 (human)	/gene/185		P30556	9606			947	Aorta
99419804	Active	37542	104235347	49860460	185	8410980	Confirmatory	20220830	0	0	P30556	Kd	#ERROR!	0.03162	ChEMBL	Potency to antagonize the ability of angiotensin II to contract rabbit aorta	2-methyl-4-[2-methylpropyl-[[4-[2-(2H-tetrazol-5-yl)phenyl]phenyl]methyl]amino]pyrimidine-5-carboxylic acid;hydrochloride	AGTR1 - angiotensin II receptor type 1 (human)	/gene/185		P30556	9606			947	Aorta
99419806	Active	37542	123099445	52949117	185	8410980	Confirmatory	20220830	0	0	P30556	Kd	#ERROR!	0.0002692	ChEMBL	Potency to antagonize the ability of angiotensin II to contract rabbit aorta	4-[butyl-[[4-[2-(2H-tetrazol-5-yl)phenyl]phenyl]methyl]amino]pyrimidine-5-carboxylic acid;hydrochloride	AGTR1 - angiotensin II receptor type 1 (human)	/gene/185		P30556	9606			947	Aorta
99419808	Active	37542	103298743	15657988	185	8410980	Confirmatory	20220830	0	0	P30556	Kd	#ERROR!	0.002754	ChEMBL	Potency to antagonize the ability of angiotensin II to contract rabbit aorta	2-[propyl-[[4-[2-(2H-tetrazol-5-yl)phenyl]phenyl]methyl]amino]pyridine-3-carbaldehyde	AGTR1 - angiotensin II receptor type 1 (human)	/gene/185		P30556	9606			947	Aorta
99419810	Active	37542	103299345	15658042	185	8410980	Confirmatory	20220830	0	0	P30556	Kd	#ERROR!	0.001585	ChEMBL	Potency to antagonize the ability of angiotensin II to contract rabbit aorta	5-methyl-2-[propyl-[[4-[2-(2H-tetrazol-5-yl)phenyl]phenyl]methyl]amino]pyridine-3-carboxylic acid	AGTR1 - angiotensin II receptor type 1 (human)	/gene/185		P30556	9606			947	Aorta
99419812	Active	37542	103299497	15657948	185	8410980	Confirmatory	20220830	0	0	P30556	Kd	#ERROR!	0.003311	ChEMBL	Potency to antagonize the ability of angiotensin II to contract rabbit aorta	2-[cyclopropylmethyl-[[4-[2-(2H-tetrazol-5-yl)phenyl]phenyl]methyl]amino]pyridine-3-carboxylic acid	AGTR1 - angiotensin II receptor type 1 (human)	/gene/185		P30556	9606			947	Aorta
99419814	Active	37542	103299512	15657914	185	8410980	Confirmatory	20220830	0	0	P30556	Kd	#ERROR!	0.01	ChEMBL	Potency to antagonize the ability of angiotensin II to contract rabbit aorta	3-methyl-5-[propyl-[[4-[2-(2H-tetrazol-5-yl)phenyl]phenyl]methyl]amino]-1,2,4-triazine-6-carboxylic acid	AGTR1 - angiotensin II receptor type 1 (human)	/gene/185		P30556	9606			947	Aorta
99419816	Active	37542	103299629	15657898	185	8410980	Confirmatory	20220830	0	0	P30556	Kd	#ERROR!	0.01096	ChEMBL	Potency to antagonize the ability of angiotensin II to contract rabbit aorta	4-[ethyl-[[4-[2-(2H-tetrazol-5-yl)phenyl]phenyl]methyl]amino]-2-methylpyrimidine-5-carboxylic acid	AGTR1 - angiotensin II receptor type 1 (human)	/gene/185		P30556	9606			947	Aorta
99419818	Active	37542	103299646	15657955	185	8410980	Confirmatory	20220830	0	0	P30556	Kd	#ERROR!	0.0166	ChEMBL	Potency to antagonize the ability of angiotensin II to contract rabbit aorta	6-methoxy-2-[propyl-[[4-[2-(2H-tetrazol-5-yl)phenyl]phenyl]methyl]amino]pyridine-3-carboxylic acid	AGTR1 - angiotensin II receptor type 1 (human)	/gene/185		P30556	9606			947	Aorta
99419820	Active	37542	103299746	15657934	185	8410980	Confirmatory	20220830	0	0	P30556	Kd	#ERROR!	0.38905	ChEMBL	Potency to antagonize the ability of angiotensin II to contract rabbit aorta	[2-(2-methoxyethyl)-4-[[4-[2-(2H-tetrazol-5-yl)phenyl]phenyl]methylamino]pyrimidin-5-yl]methanol	AGTR1 - angiotensin II receptor type 1 (human)	/gene/185		P30556	9606			947	Aorta
99419822	Active	37542	103299250	15658023	185	8410980	Confirmatory	20220830	0	0	P30556	Kd	#ERROR!	0.04571	ChEMBL	Potency to antagonize the ability of angiotensin II to contract rabbit aorta	[2-[butyl-[[4-[2-(2H-tetrazol-5-yl)phenyl]phenyl]methyl]amino]pyridin-3-yl] N-methylcarbamate	AGTR1 - angiotensin II receptor type 1 (human)	/gene/185		P30556	9606			947	Aorta
99419824	Active	37542	103299677	15658026	185	8410980	Confirmatory	20220830	0	0	P30556	Kd	#ERROR!	0.02239	ChEMBL	Potency to antagonize the ability of angiotensin II to contract rabbit aorta	N-Butyl-4,6-Dimethyl-N-{[2'-(2h-Tetrazol-5-Yl)biphenyl-4-Yl]methyl}pyrimidin-2-Amine	AGTR1 - angiotensin II receptor type 1 (human)	/gene/185		P30556	9606			947	Aorta
99419877	Active	37542	104235348	49860461	185	8410980	Confirmatory	20220830	0	0	P30556	Kd	#ERROR!	0.004786	ChEMBL	Potency to antagonize the ability of angiotensin II to contract rabbit aorta	2-methyl-4-[prop-2-enyl-[[4-[2-(2H-tetrazol-5-yl)phenyl]phenyl]methyl]amino]pyrimidine-5-carboxylic acid;hydrochloride	AGTR1 - angiotensin II receptor type 1 (human)	/gene/185		P30556	9606			947	Aorta
99419879	Active	37542	103299252	15657954	185	8410980	Confirmatory	20220830	0	0	P30556	Kd	#ERROR!	0.0002344	ChEMBL	Potency to antagonize the ability of angiotensin II to contract rabbit aorta	6-fluoro-2-[propyl-[[4-[2-(2H-tetrazol-5-yl)phenyl]phenyl]methyl]amino]pyridine-3-carboxylic acid	AGTR1 - angiotensin II receptor type 1 (human)	/gene/185		P30556	9606			947	Aorta
99419881	Active	37542	103299384	15658041	185	8410980	Confirmatory	20220830	0	0	P30556	Kd	#ERROR!	0.0002291	ChEMBL	Potency to antagonize the ability of angiotensin II to contract rabbit aorta	4-methyl-2-[propyl-[[4-[2-(2H-tetrazol-5-yl)phenyl]phenyl]methyl]amino]pyridine-3-carboxylic acid	AGTR1 - angiotensin II receptor type 1 (human)	/gene/185		P30556	9606			947	Aorta
99419883	Active	37542	103299627	15658013	185	8410980	Confirmatory	20220830	0	0	P30556	Kd	#ERROR!	0.01047	ChEMBL	Potency to antagonize the ability of angiotensin II to contract rabbit aorta	N-[2-[propyl-[[4-[2-(2H-tetrazol-5-yl)phenyl]phenyl]methyl]amino]pyridin-3-yl]methanesulfonamide	AGTR1 - angiotensin II receptor type 1 (human)	/gene/185		P30556	9606			947	Aorta
99419885	Active	37542	103299695	15658046	185	8410980	Confirmatory	20220830	0	0	P30556	Kd	#ERROR!	0.00123	ChEMBL	Potency to antagonize the ability of angiotensin II to contract rabbit aorta	5-phenyl-2-[propyl-[[4-[2-(2H-tetrazol-5-yl)phenyl]phenyl]methyl]amino]pyridine-3-carboxylic acid	AGTR1 - angiotensin II receptor type 1 (human)	/gene/185		P30556	9606			947	Aorta
99419887	Active	37542	103299745	15658029	185	8410980	Confirmatory	20220830	0	0	P30556	Kd	#ERROR!	0.01259	ChEMBL	Potency to antagonize the ability of angiotensin II to contract rabbit aorta	N-butyl-2,6-dimethyl-N-[[4-[2-(2H-tetrazol-5-yl)phenyl]phenyl]methyl]pyrimidin-4-amine	AGTR1 - angiotensin II receptor type 1 (human)	/gene/185		P30556	9606			947	Aorta
99419889	Active	37542	103299759	15658052	185	8410980	Confirmatory	20220830	0	0	P30556	Kd	#ERROR!	0.13804	ChEMBL	Potency to antagonize the ability of angiotensin II to contract rabbit aorta	N-butyl-3-methyl-N-[[4-[2-(2H-tetrazol-5-yl)phenyl]phenyl]methyl]pyridin-2-amine	AGTR1 - angiotensin II receptor type 1 (human)	/gene/185		P30556	9606			947	Aorta
99419891	Active	37542	103300138	15658015	185	8410980	Confirmatory	20220830	0	0	P30556	Kd	#ERROR!	0.04571	ChEMBL	Potency to antagonize the ability of angiotensin II to contract rabbit aorta	[2-[propyl-[[4-[2-(2H-tetrazol-5-yl)phenyl]phenyl]methyl]amino]pyridin-3-yl]thiourea	AGTR1 - angiotensin II receptor type 1 (human)	/gene/185		P30556	9606			947	Aorta
99419893	Active	37542	103546496	3961	185	8410980	Confirmatory	20220830	0	0	P30556	Kd	#ERROR!	0.003715	ChEMBL	Potency to antagonize the ability of angiotensin II to contract rabbit aorta	Losartan	AGTR1 - angiotensin II receptor type 1 (human)	/gene/185		P30556	9606			947	Aorta
99419895	Active	37542	103166192	183134	185	8410980	Confirmatory	20220830	0	0	P30556	Kd	#ERROR!	0.0002344	ChEMBL	Potency to antagonize the ability of angiotensin II to contract rabbit aorta	2-Ethyl-5,7-dimethyl-3-((4-(2-(2H-tetrazol-5-yl)phenyl)phenyl)methyl)imidazo(4,5-b)pyridine	AGTR1 - angiotensin II receptor type 1 (human)	/gene/185		P30556	9606			947	Aorta
99419897	Active	37542	103236856	108185	185	8410980	Confirmatory	20220830	0	0	P30556	Kd	#ERROR!	0.000195	ChEMBL	Potency to antagonize the ability of angiotensin II to contract rabbit aorta	Losartan carboxylic acid	AGTR1 - angiotensin II receptor type 1 (human)	/gene/185		P30556	9606			947	Aorta
99419914	Active	37542	103298742	15657989	185	8410980	Confirmatory	20220830	0	0	P30556	Kd	#ERROR!	0.05495	ChEMBL	Potency to antagonize the ability of angiotensin II to contract rabbit aorta	1-[2-[propyl-[[4-[2-(2H-tetrazol-5-yl)phenyl]phenyl]methyl]amino]pyridin-3-yl]ethanol	AGTR1 - angiotensin II receptor type 1 (human)	/gene/185		P30556	9606			947	Aorta
99419916	Active	37542	103299251	15657992	185	8410980	Confirmatory	20220830	0	0	P30556	Kd	#ERROR!	0.001445	ChEMBL	Potency to antagonize the ability of angiotensin II to contract rabbit aorta	3-hydroxy-3-[2-[propyl-[[4-[2-(2H-tetrazol-5-yl)phenyl]phenyl]methyl]amino]pyridin-3-yl]propanoic acid	AGTR1 - angiotensin II receptor type 1 (human)	/gene/185		P30556	9606			947	Aorta
99419918	Active	37542	103298776	15657990	185	8410980	Confirmatory	20220830	0	0	P30556	Kd	#ERROR!	0.1	ChEMBL	Potency to antagonize the ability of angiotensin II to contract rabbit aorta	1-[2-[propyl-[[4-[2-(2H-tetrazol-5-yl)phenyl]phenyl]methyl]amino]pyridin-3-yl]ethanone	AGTR1 - angiotensin II receptor type 1 (human)	/gene/185		P30556	9606			947	Aorta
99419920	Active	37542	103300019	15657897	185	8410980	Confirmatory	20220830	0	0	P30556	Kd	#ERROR!	0.15488	ChEMBL	Potency to antagonize the ability of angiotensin II to contract rabbit aorta	2-(2-methoxyethyl)-4-[[4-[2-(2H-tetrazol-5-yl)phenyl]phenyl]methylamino]pyrimidine-5-carboxylic acid	AGTR1 - angiotensin II receptor type 1 (human)	/gene/185		P30556	9606			947	Aorta
99419922	Active	37542	103352204	9864307	185	8410980	Confirmatory	20220830	0	0	P30556	Kd	#ERROR!	2.45471	ChEMBL	Potency to antagonize the ability of angiotensin II to contract rabbit aorta	4-[[4-[2-(2H-tetrazol-5-yl)phenyl]phenyl]methylamino]pyrimidine-5-carboxylic acid	AGTR1 - angiotensin II receptor type 1 (human)	/gene/185		P30556	9606			947	Aorta
99419924	Active	37542	103299506	15657987	185	8410980	Confirmatory	20220830	0	0	P30556	Kd	#ERROR!	0.03311	ChEMBL	Potency to antagonize the ability of angiotensin II to contract rabbit aorta	[2-[propyl-[[4-[2-(2H-tetrazol-5-yl)phenyl]phenyl]methyl]amino]pyridin-3-yl]methanol	AGTR1 - angiotensin II receptor type 1 (human)	/gene/185		P30556	9606			947	Aorta
99419926	Active	37542	103352399	15657949	185	8410980	Confirmatory	20220830	0	0	P30556	Kd	#ERROR!	4.677e-05	ChEMBL	Potency to antagonize the ability of angiotensin II to contract rabbit aorta	2-[butyl-[[4-[2-(2H-tetrazol-5-yl)phenyl]phenyl]methyl]amino]pyridine-3-carboxylic acid	AGTR1 - angiotensin II receptor type 1 (human)	/gene/185		P30556	9606			947	Aorta
99419928	Active	37542	103298876	15657933	185	8410980	Confirmatory	20220830	0	0	P30556	Kd	#ERROR!	0.02951	ChEMBL	Potency to antagonize the ability of angiotensin II to contract rabbit aorta	[2-butyl-4-[[4-[2-(2H-tetrazol-5-yl)phenyl]phenyl]methylamino]pyrimidin-5-yl]methanol	AGTR1 - angiotensin II receptor type 1 (human)	/gene/185		P30556	9606			947	Aorta
99419930	Active	37542	103299342	19791792	185	8410980	Confirmatory	20220830	0	0	P30556	Kd	#ERROR!	0.004169	ChEMBL	Potency to antagonize the ability of angiotensin II to contract rabbit aorta	2-[butyl-[[4-[2-(2H-tetrazol-5-yl)phenyl]phenyl]methyl]amino]-5-iodopyridine-3-carboxylic acid	AGTR1 - angiotensin II receptor type 1 (human)	/gene/185		P30556	9606			947	Aorta
99419932	Active	37542	103299576	15657931	185	8410980	Confirmatory	20220830	0	0	P30556	Kd	#ERROR!	0.01096	ChEMBL	Potency to antagonize the ability of angiotensin II to contract rabbit aorta	[2-ethyl-4-[[4-[2-(2H-tetrazol-5-yl)phenyl]phenyl]methylamino]pyrimidin-5-yl]methanol	AGTR1 - angiotensin II receptor type 1 (human)	/gene/185		P30556	9606			947	Aorta
99419934	Active	37542	103299676	15657972	185	8410980	Confirmatory	20220830	0	0	P30556	Kd	#ERROR!	0.003548	ChEMBL	Potency to antagonize the ability of angiotensin II to contract rabbit aorta	3-[propyl-[[4-[2-(2H-tetrazol-5-yl)phenyl]phenyl]methyl]amino]pyridine-4-carboxylic acid	AGTR1 - angiotensin II receptor type 1 (human)	/gene/185		P30556	9606			947	Aorta
99419936	Active	37542	103299758	15658021	185	8410980	Confirmatory	20220830	0	0	P30556	Kd	#ERROR!	0.02951	ChEMBL	Potency to antagonize the ability of angiotensin II to contract rabbit aorta	2-[butyl-[[4-[2-(2H-tetrazol-5-yl)phenyl]phenyl]methyl]amino]pyridin-3-ol	AGTR1 - angiotensin II receptor type 1 (human)	/gene/185		P30556	9606			947	Aorta
99419953	Active	37542	103300210	9955762	185	8410980	Confirmatory	20220830	0	0	P30556	Kd	#ERROR!	0.04266	ChEMBL	Potency to antagonize the ability of angiotensin II to contract rabbit aorta	ethyl 2-butyl-4-[[4-[2-(2H-tetrazol-5-yl)phenyl]phenyl]methylamino]pyrimidine-5-carboxylate	AGTR1 - angiotensin II receptor type 1 (human)	/gene/185		P30556	9606			947	Aorta
99419955	Active	37542	104235349	49860462	185	8410980	Confirmatory	20220830	0	0	P30556	Kd	#ERROR!	0.001413	ChEMBL	Potency to antagonize the ability of angiotensin II to contract rabbit aorta	2-methyl-4-[3-methylbutyl-[[4-[2-(2H-tetrazol-5-yl)phenyl]phenyl]methyl]amino]pyrimidine-5-carboxylic acid;hydrochloride	AGTR1 - angiotensin II receptor type 1 (human)	/gene/185		P30556	9606			947	Aorta
99419957	Active	37542	104235351	49860464	185	8410980	Confirmatory	20220830	0	0	P30556	Kd	#ERROR!	0.00537	ChEMBL	Potency to antagonize the ability of angiotensin II to contract rabbit aorta	2-propyl-4-[[4-[2-(2H-tetrazol-5-yl)phenyl]phenyl]methylamino]pyrimidine-5-carboxylic acid;hydrochloride	AGTR1 - angiotensin II receptor type 1 (human)	/gene/185		P30556	9606			947	Aorta
99419959	Active	37542	104235350	49860463	185	8410980	Confirmatory	20220830	0	0	P30556	Kd	#ERROR!	0.03162	ChEMBL	Potency to antagonize the ability of angiotensin II to contract rabbit aorta	2-methyl-4-[[4-[2-(2H-tetrazol-5-yl)phenyl]phenyl]methylamino]pyrimidine-5-carboxylic acid;hydrochloride	AGTR1 - angiotensin II receptor type 1 (human)	/gene/185		P30556	9606			947	Aorta
99419961	Active	37542	123099444	52949116	185	8410980	Confirmatory	20220830	0	0	P30556	Kd	#ERROR!	0.07079	ChEMBL	Potency to antagonize the ability of angiotensin II to contract rabbit aorta	2-butyl-4-[methyl-[[4-[2-(2H-tetrazol-5-yl)phenyl]phenyl]methyl]amino]pyrimidine-5-carboxylic acid;hydrochloride	AGTR1 - angiotensin II receptor type 1 (human)	/gene/185		P30556	9606			947	Aorta
99419963	Active	37542	103299405	15657993	185	8410980	Confirmatory	20220830	0	0	P30556	Kd	#ERROR!	0.002239	ChEMBL	Potency to antagonize the ability of angiotensin II to contract rabbit aorta	N-(benzenesulfonyl)-2-[propyl-[[4-[2-(2H-tetrazol-5-yl)phenyl]phenyl]methyl]amino]pyridine-3-carboxamide	AGTR1 - angiotensin II receptor type 1 (human)	/gene/185		P30556	9606			947	Aorta
99419965	Active	37542	103299522	15657994	185	8410980	Confirmatory	20220830	0	0	P30556	Kd	#ERROR!	0.003311	ChEMBL	Potency to antagonize the ability of angiotensin II to contract rabbit aorta	2-[butyl-[[4-[2-(2H-tetrazol-5-yl)phenyl]phenyl]methyl]amino]pyrimidine-5-carboxylic acid	AGTR1 - angiotensin II receptor type 1 (human)	/gene/185		P30556	9606			947	Aorta
99419967	Active	37542	103299554	15657977	185	8410980	Confirmatory	20220830	0	0	P30556	Kd	#ERROR!	0.01122	ChEMBL	Potency to antagonize the ability of angiotensin II to contract rabbit aorta	6-[butyl-[[4-[2-(2H-tetrazol-5-yl)phenyl]phenyl]methyl]amino]pyrimidine-4-carboxylic acid	AGTR1 - angiotensin II receptor type 1 (human)	/gene/185		P30556	9606			947	Aorta
99419969	Active	37542	103299570	19791855	185	8410980	Confirmatory	20220830	0	0	P30556	Kd	#ERROR!	0.02239	ChEMBL	Potency to antagonize the ability of angiotensin II to contract rabbit aorta	[2-[butyl-[[4-[2-(2H-tetrazol-5-yl)phenyl]phenyl]methyl]amino]pyridin-3-yl] acetate	AGTR1 - angiotensin II receptor type 1 (human)	/gene/185		P30556	9606			947	Aorta
99419971	Active	37542	103232949	132387	185	8410980	Confirmatory	20220830	0	0	P30556	Kd	#ERROR!	7.943e-05	ChEMBL	Potency to antagonize the ability of angiotensin II to contract rabbit aorta	2-(N-Propyl-N-((2'-(1H-tetrazol-5-yl)biphenyl-4-yl)methyl)amino)pyridine-3-carboxylic acid	AGTR1 - angiotensin II receptor type 1 (human)	/gene/185		P30556	9606			947	Aorta
99419973	Active	37542	103298877	15657932	185	8410980	Confirmatory	20220830	0	0	P30556	Kd	#ERROR!	0.02512	ChEMBL	Potency to antagonize the ability of angiotensin II to contract rabbit aorta	[2-propyl-4-[[4-[2-(2H-tetrazol-5-yl)phenyl]phenyl]methylamino]pyrimidin-5-yl]methanol	AGTR1 - angiotensin II receptor type 1 (human)	/gene/185		P30556	9606			947	Aorta
99419975	Active	37542	103299546	15657918	185	8410980	Confirmatory	20220830	0	0	P30556	Kd	#ERROR!	0.004898	ChEMBL	Potency to antagonize the ability of angiotensin II to contract rabbit aorta	6-chloro-3-[propyl-[[4-[2-(2H-tetrazol-5-yl)phenyl]phenyl]methyl]amino]pyridazine-4-carboxylic acid	AGTR1 - angiotensin II receptor type 1 (human)	/gene/185		P30556	9606			947	Aorta
99419977	Active	37542	103299548	15657928	185	8410980	Confirmatory	20220830	0	0	P30556	Kd	#ERROR!	0.001259	ChEMBL	Potency to antagonize the ability of angiotensin II to contract rabbit aorta	5-methyl-3-[propyl-[[4-[2-(2H-tetrazol-5-yl)phenyl]phenyl]methyl]amino]pyrazine-2-carboxylic acid	AGTR1 - angiotensin II receptor type 1 (human)	/gene/185		P30556	9606			947	Aorta
99419979	Active	37542	103352358	10432780	185	8410980	Confirmatory	20220830	0	0	P30556	Kd	#ERROR!	0.0002512	ChEMBL	Potency to antagonize the ability of angiotensin II to contract rabbit aorta	2-Methyl-4-{propyl-[2''-(1H-tetrazol-5-yl)-biphenyl-4-ylmethyl]-amino}-pyrimidine-5-carboxylic acid	AGTR1 - angiotensin II receptor type 1 (human)	/gene/185		P30556	9606			947	Aorta
99419981	Active	37542	104235346	49860459	185	8410980	Confirmatory	20220830	0	0	P30556	Kd	#ERROR!	0.005012	ChEMBL	Potency to antagonize the ability of angiotensin II to contract rabbit aorta	2-ethyl-4-[[4-[2-(2H-tetrazol-5-yl)phenyl]phenyl]methylamino]pyrimidine-5-carboxylic acid;hydrochloride	AGTR1 - angiotensin II receptor type 1 (human)	/gene/185		P30556	9606			947	Aorta
99419983	Active	37542	103271379	60770	185	8410980	Confirmatory	20220830	0	0	P30556	Kd	#ERROR!	0.001585	ChEMBL	Potency to antagonize the ability of angiotensin II to contract rabbit aorta	2-Propyl-4-pentafluoroethyl-1-((2'-(1H-tetrazol-5-yl)biphenyl-4-yl)methyl)imidazole-5-carboxylic acid	AGTR1 - angiotensin II receptor type 1 (human)	/gene/185		P30556	9606			947	Aorta
99419985	Active	37542	103298735	15657903	185	8410980	Confirmatory	20220830	0	0	P30556	Kd	#ERROR!	0.003162	ChEMBL	Potency to antagonize the ability of angiotensin II to contract rabbit aorta	4-[2-methoxyethyl-[[4-[2-(2H-tetrazol-5-yl)phenyl]phenyl]methyl]amino]-2-methylpyrimidine-5-carboxylic acid	AGTR1 - angiotensin II receptor type 1 (human)	/gene/185		P30556	9606			947	Aorta
99419987	Active	37542	103299572	15657930	185	8410980	Confirmatory	20220830	0	0	P30556	Kd	#ERROR!	0.07586	ChEMBL	Potency to antagonize the ability of angiotensin II to contract rabbit aorta	[2-methyl-4-[[4-[2-(2H-tetrazol-5-yl)phenyl]phenyl]methylamino]pyrimidin-5-yl]methanol	AGTR1 - angiotensin II receptor type 1 (human)	/gene/185		P30556	9606			947	Aorta
99419989	Active	37542	103299656	15658048	185	8410980	Confirmatory	20220830	0	0	P30556	Kd	#ERROR!	0.02512	ChEMBL	Potency to antagonize the ability of angiotensin II to contract rabbit aorta	5-amino-2-[propyl-[[4-[2-(2H-tetrazol-5-yl)phenyl]phenyl]methyl]amino]pyridine-3-carboxylic acid	AGTR1 - angiotensin II receptor type 1 (human)	/gene/185		P30556	9606			947	Aorta
99419991	Active	37542	103300175	15658010	185	8410980	Confirmatory	20220830	0	0	P30556	Kd	#ERROR!	0.01738	ChEMBL	Potency to antagonize the ability of angiotensin II to contract rabbit aorta	1-methyl-3-[2-[propyl-[[4-[2-(2H-tetrazol-5-yl)phenyl]phenyl]methyl]amino]pyridin-3-yl]urea	AGTR1 - angiotensin II receptor type 1 (human)	/gene/185		P30556	9606			947	Aorta
99419993	Active	37542	103299463	10873643	185	8410980	Confirmatory	20220830	0	0	P30556	Kd	#ERROR!	0.08318	ChEMBL	Potency to antagonize the ability of angiotensin II to contract rabbit aorta	methyl 2-[propyl-[[4-[2-(2H-tetrazol-5-yl)phenyl]phenyl]methyl]amino]pyridine-3-carboxylate	AGTR1 - angiotensin II receptor type 1 (human)	/gene/185		P30556	9606			947	Aorta
99419995	Active	37542	123085401	52941634	185	8410980	Confirmatory	20220830	0	0	P30556	Kd	#ERROR!	0.0123	ChEMBL	Potency to antagonize the ability of angiotensin II to contract rabbit aorta	2-butyl-4-[[4-[2-(2H-tetrazol-5-yl)phenyl]phenyl]methylamino]pyrimidine-5-carboxylic acid;hydrochloride	AGTR1 - angiotensin II receptor type 1 (human)	/gene/185		P30556	9606			947	Aorta
99419997	Active	37542	103299478	10023976	185	8410980	Confirmatory	20220830	0	0	P30556	Kd	#ERROR!	0.57544	ChEMBL	Potency to antagonize the ability of angiotensin II to contract rabbit aorta	ethyl 4-[[4-[2-(2H-tetrazol-5-yl)phenyl]phenyl]methylamino]pyrimidine-5-carboxylate	AGTR1 - angiotensin II receptor type 1 (human)	/gene/185		P30556	9606			947	Aorta
99419999	Active	37542	103299531	15657969	185	8410980	Confirmatory	20220830	0	0	P30556	Kd	#ERROR!	0.007586	ChEMBL	Potency to antagonize the ability of angiotensin II to contract rabbit aorta	6-[butyl-[[4-[2-(2H-tetrazol-5-yl)phenyl]phenyl]methyl]amino]pyridine-3-carboxylic acid	AGTR1 - angiotensin II receptor type 1 (human)	/gene/185		P30556	9606			947	Aorta
99420001	Active	37542	103299598	15658024	185	8410980	Confirmatory	20220830	0	0	P30556	Kd	#ERROR!	0.003631	ChEMBL	Potency to antagonize the ability of angiotensin II to contract rabbit aorta	[2-[butyl-[[4-[2-(2H-tetrazol-5-yl)phenyl]phenyl]methyl]amino]pyridin-3-yl] dihydrogen phosphate	AGTR1 - angiotensin II receptor type 1 (human)	/gene/185		P30556	9606			947	Aorta
99420003	Active	37542	103300067	15658001	185	8410980	Confirmatory	20220830	0	0	P30556	Kd	#ERROR!	0.01202	ChEMBL	Potency to antagonize the ability of angiotensin II to contract rabbit aorta	3-nitro-N-propyl-N-[[4-[2-(2H-tetrazol-5-yl)phenyl]phenyl]methyl]pyridin-2-amine	AGTR1 - angiotensin II receptor type 1 (human)	/gene/185		P30556	9606			947	Aorta
99420005	Active	37542	103351621	10408684	185	8410980	Confirmatory	20220830	0	0	P30556	Kd	#ERROR!	0.001698	ChEMBL	Potency to antagonize the ability of angiotensin II to contract rabbit aorta	2-[ethyl-[[4-[2-(2H-tetrazol-5-yl)phenyl]phenyl]methyl]amino]pyridine-3-carboxylic acid	AGTR1 - angiotensin II receptor type 1 (human)	/gene/185		P30556	9606			947	Aorta
99420007	Active	37542	103299344	15658043	185	8410980	Confirmatory	20220830	0	0	P30556	Kd	#ERROR!	0.0008511	ChEMBL	Potency to antagonize the ability of angiotensin II to contract rabbit aorta	5-chloro-2-[propyl-[[4-[2-(2H-tetrazol-5-yl)phenyl]phenyl]methyl]amino]pyridine-3-carboxylic acid	AGTR1 - angiotensin II receptor type 1 (human)	/gene/185		P30556	9606			947	Aorta
99420009	Active	37542	103299426	15657905	185	8410980	Confirmatory	20220830	0	0	P30556	Kd	#ERROR!	0.00302	ChEMBL	Potency to antagonize the ability of angiotensin II to contract rabbit aorta	2-propyl-4-[propyl-[[4-[2-(2H-tetrazol-5-yl)phenyl]phenyl]methyl]amino]pyrimidine-5-carboxylic acid	AGTR1 - angiotensin II receptor type 1 (human)	/gene/185		P30556	9606			947	Aorta
99420011	Active	37542	103299592	15658012	185	8410980	Confirmatory	20220830	0	0	P30556	Kd	#ERROR!	0.12882	ChEMBL	Potency to antagonize the ability of angiotensin II to contract rabbit aorta	2,2,2-trifluoro-N-[2-[propyl-[[4-[2-(2H-tetrazol-5-yl)phenyl]phenyl]methyl]amino]pyridin-3-yl]acetamide	AGTR1 - angiotensin II receptor type 1 (human)	/gene/185		P30556	9606			947	Aorta
99420013	Active	37542	103299603	15657899	185	8410980	Confirmatory	20220830	0	0	P30556	Kd	#ERROR!	0.001862	ChEMBL	Potency to antagonize the ability of angiotensin II to contract rabbit aorta	2-methyl-4-[pentyl-[[4-[2-(2H-tetrazol-5-yl)phenyl]phenyl]methyl]amino]pyrimidine-5-carboxylic acid	AGTR1 - angiotensin II receptor type 1 (human)	/gene/185		P30556	9606			947	Aorta
99420015	Active	37542	103299633	15658055	185	8410980	Confirmatory	20220830	0	0	P30556	Kd	#ERROR!	0.0123	ChEMBL	Potency to antagonize the ability of angiotensin II to contract rabbit aorta	ethyl 2-propyl-4-[[4-[2-(2H-tetrazol-5-yl)phenyl]phenyl]methylamino]pyrimidine-5-carboxylate	AGTR1 - angiotensin II receptor type 1 (human)	/gene/185		P30556	9606			947	Aorta
99420017	Active	37542	103299744	15657922	185	8410980	Confirmatory	20220830	0	0	P30556	Kd	#ERROR!	0.0002042	ChEMBL	Potency to antagonize the ability of angiotensin II to contract rabbit aorta	3-[propyl-[[4-[2-(2H-tetrazol-5-yl)phenyl]phenyl]methyl]amino]pyridazine-4-carboxylic acid	AGTR1 - angiotensin II receptor type 1 (human)	/gene/185		P30556	9606			947	Aorta
99420019	Active	37542	103300128	19890807	185	8410980	Confirmatory	20220830	0	0	P30556	Kd	#ERROR!	0.0007586	ChEMBL	Potency to antagonize the ability of angiotensin II to contract rabbit aorta	2-ethyl-6-propan-2-yloxy-4-[[4-[2-(2H-tetrazol-5-yl)phenyl]phenyl]methoxy]-1,5-naphthyridine	AGTR1 - angiotensin II receptor type 1 (human)	/gene/185		P30556	9606			947	Aorta
99420021	Active	37542	103352454	10048997	185	8410980	Confirmatory	20220830	0	0	P30556	Kd	#ERROR!	0.007079	ChEMBL	Potency to antagonize the ability of angiotensin II to contract rabbit aorta	2-{Butyl-[2''-(1H-tetrazol-5-yl)-biphenyl-4-ylmethyl]-amino}-6-methyl-nicotinic acid	AGTR1 - angiotensin II receptor type 1 (human)	/gene/185		P30556	9606			947	Aorta
99420023	Active	37542	103299654	15658014	185	8410980	Confirmatory	20220830	0	0	P30556	Kd	#ERROR!	0.000537	ChEMBL	Potency to antagonize the ability of angiotensin II to contract rabbit aorta	1,1,1-trifluoro-N-[2-[propyl-[[4-[2-(2H-tetrazol-5-yl)phenyl]phenyl]methyl]amino]pyridin-3-yl]methanesulfonamide	AGTR1 - angiotensin II receptor type 1 (human)	/gene/185		P30556	9606			947	Aorta
99420025	Active	37542	103300139	15658017	185	8410980	Confirmatory	20220830	0	0	P30556	Kd	#ERROR!	0.02239	ChEMBL	Potency to antagonize the ability of angiotensin II to contract rabbit aorta	2-oxo-2-[[2-[propyl-[[4-[2-(2H-tetrazol-5-yl)phenyl]phenyl]methyl]amino]pyridin-3-yl]amino]acetic acid	AGTR1 - angiotensin II receptor type 1 (human)	/gene/185		P30556	9606			947	Aorta
99420027	Active	37542	103300141	15658016	185	8410980	Confirmatory	20220830	0	0	P30556	Kd	#ERROR!	0.0166	ChEMBL	Potency to antagonize the ability of angiotensin II to contract rabbit aorta	ethyl 2-oxo-2-[[2-[propyl-[[4-[2-(2H-tetrazol-5-yl)phenyl]phenyl]methyl]amino]pyridin-3-yl]amino]acetate	AGTR1 - angiotensin II receptor type 1 (human)	/gene/185		P30556	9606			947	Aorta
99420029	Active	37542	103300242	15657907	185	8410980	Confirmatory	20220830	0	0	P30556	Kd	#ERROR!	0.004169	ChEMBL	Potency to antagonize the ability of angiotensin II to contract rabbit aorta	4-[butyl-[[4-[2-(2H-tetrazol-5-yl)phenyl]phenyl]methyl]amino]-2-methylsulfanylpyrimidine-5-carboxylic acid	AGTR1 - angiotensin II receptor type 1 (human)	/gene/185		P30556	9606			947	Aorta
99420031	Active	37542	123085611	52941808	185	8410980	Confirmatory	20220830	0	0	P30556	Kd	#ERROR!	0.001549	ChEMBL	Potency to antagonize the ability of angiotensin II to contract rabbit aorta	2-Methyl-4-{N-butyl-N-[{2'-(1H-tetrazol-5-yl)biphenyl-4-yl}methyl]amino}pyrimidine--5-carboxylic acid hydrochloride	AGTR1 - angiotensin II receptor type 1 (human)	/gene/185		P30556	9606			947	Aorta
99420033	Active	37542	103299433	15658054	185	8410980	Confirmatory	20220830	0	0	P30556	Kd	#ERROR!	0.0166	ChEMBL	Potency to antagonize the ability of angiotensin II to contract rabbit aorta	2-Ethyl-4-{[2''-(1H-tetrazol-5-yl)-biphenyl-4-ylmethyl]-amino}-pyrimidine-5-carboxylic acid ethyl ester	AGTR1 - angiotensin II receptor type 1 (human)	/gene/185		P30556	9606			947	Aorta
99420035	Active	37542	103299519	15657929	185	8410980	Confirmatory	20220830	0	0	P30556	Kd	#ERROR!	0.0001995	ChEMBL	Potency to antagonize the ability of angiotensin II to contract rabbit aorta	3-[butyl-[[4-[2-(2H-tetrazol-5-yl)phenyl]phenyl]methyl]amino]pyrazine-2-carboxylic acid	AGTR1 - angiotensin II receptor type 1 (human)	/gene/185		P30556	9606			947	Aorta
99420037	Active	37542	103300228	15657923	185	8410980	Confirmatory	20220830	0	0	P30556	Kd	#ERROR!	5.623e-05	ChEMBL	Potency to antagonize the ability of angiotensin II to contract rabbit aorta	3-[butyl-[[4-[2-(2H-tetrazol-5-yl)phenyl]phenyl]methyl]amino]pyridazine-4-carboxylic acid	AGTR1 - angiotensin II receptor type 1 (human)	/gene/185		P30556	9606			947	Aorta
99420039	Active	37542	103299625	15658011	185	8410980	Confirmatory	20220830	0	0	P30556	Kd	#ERROR!	0.39811	ChEMBL	Potency to antagonize the ability of angiotensin II to contract rabbit aorta	N-[2-[propyl-[[4-[2-(2H-tetrazol-5-yl)phenyl]phenyl]methyl]amino]pyridin-3-yl]acetamide	AGTR1 - angiotensin II receptor type 1 (human)	/gene/185		P30556	9606			947	Aorta
99420041	Active	37542	103299650	15657996	185	8410980	Confirmatory	20220830	0	0	P30556	Kd	#ERROR!	0.02089	ChEMBL	Potency to antagonize the ability of angiotensin II to contract rabbit aorta	2-[butyl-[[4-[2-(2H-tetrazol-5-yl)phenyl]phenyl]methyl]amino]pyridine-3-carbonitrile	AGTR1 - angiotensin II receptor type 1 (human)	/gene/185		P30556	9606			947	Aorta
99420043	Active	37542	103299630	15658049	185	8410980	Confirmatory	20220830	0	0	P30556	Kd	#ERROR!	0.01259	ChEMBL	Potency to antagonize the ability of angiotensin II to contract rabbit aorta	5-acetamido-2-[propyl-[[4-[2-(2H-tetrazol-5-yl)phenyl]phenyl]methyl]amino]pyridine-3-carboxylic acid	AGTR1 - angiotensin II receptor type 1 (human)	/gene/185		P30556	9606			947	Aorta
99420045	Active	37542	103299747	15658057	185	8410980	Confirmatory	20220830	0	0	P30556	Kd	#ERROR!	0.07943	ChEMBL	Potency to antagonize the ability of angiotensin II to contract rabbit aorta	ethyl 2-(2-methoxyethyl)-4-[[4-[2-(2H-tetrazol-5-yl)phenyl]phenyl]methylamino]pyrimidine-5-carboxylate	AGTR1 - angiotensin II receptor type 1 (human)	/gene/185		P30556	9606			947	Aorta
99420047	Active	37542	103232920	15657904	185	8410980	Confirmatory	20220830	0	0	P30556	Kd	#ERROR!	0.0002089	ChEMBL	Potency to antagonize the ability of angiotensin II to contract rabbit aorta	4-(Propyl{[2'-(2H-tetrazol-5-yl)[1,1'-biphenyl]-4-yl]methyl}amino)pyrimidine-5-carboxylic acid	AGTR1 - angiotensin II receptor type 1 (human)	/gene/185		P30556	9606			947	Aorta
99420049	Active	37542	103298700	15657906	185	8410980	Confirmatory	20220830	0	0	P30556	Kd	#ERROR!	0.001622	ChEMBL	Potency to antagonize the ability of angiotensin II to contract rabbit aorta	2-(Trifluoromethyl)-6-[propyl[[[2'-(1H-tetrazol-5-yl)-1,1'-biphenyl]-4-yl]methyl]amino]pyrimidine-5-carboxylic acid	AGTR1 - angiotensin II receptor type 1 (human)	/gene/185		P30556	9606			947	Aorta
99420051	Active	37542	103299386	15657950	185	8410980	Confirmatory	20220830	0	0	P30556	Kd	#ERROR!	0.001096	ChEMBL	Potency to antagonize the ability of angiotensin II to contract rabbit aorta	2-[3-methylbutyl-[[4-[2-(2H-tetrazol-5-yl)phenyl]phenyl]methyl]amino]pyridine-3-carboxylic acid	AGTR1 - angiotensin II receptor type 1 (human)	/gene/185		P30556	9606			947	Aorta
99420053	Active	37542	103299693	15658047	185	8410980	Confirmatory	20220830	0	0	P30556	Kd	#ERROR!	0.004677	ChEMBL	Potency to antagonize the ability of angiotensin II to contract rabbit aorta	5-nitro-2-[propyl-[[4-[2-(2H-tetrazol-5-yl)phenyl]phenyl]methyl]amino]pyridine-3-carboxylic acid	AGTR1 - angiotensin II receptor type 1 (human)	/gene/185		P30556	9606			947	Aorta
99426925	Active	39047	103223298	10438031	185	8201597	Confirmatory	20220830	0	0	P30556	IC50	#ERROR!	0.0003	ChEMBL	Inhibition of Angiotensin II induced contractions in rabbit aortic rings	2-[2-butyl-4-oxo-3-[[4-[2-(2H-tetrazol-5-yl)phenyl]phenyl]methyl]imidazo[4,5-c]pyridin-5-yl]-N-methyl-N-phenylacetamide	AGTR1 - angiotensin II receptor type 1 (human)	/gene/185		P30556	9606			947	Aorta
99426927	Active	39047	103223430	10323474	185	8201597	Confirmatory	20220830	0	0	P30556	IC50	#ERROR!	0.0005	ChEMBL	Inhibition of Angiotensin II induced contractions in rabbit aortic rings	2-[2-cyclopropyl-4-oxo-3-[[4-[2-(2H-tetrazol-5-yl)phenyl]phenyl]methyl]imidazo[4,5-c]pyridin-5-yl]-N,N-dimethylacetamide	AGTR1 - angiotensin II receptor type 1 (human)	/gene/185		P30556	9606			947	Aorta
99426929	Active	39047	103223630	10001550	185	8201597	Confirmatory	20220830	0	0	P30556	IC50	#ERROR!	0.002	ChEMBL	Inhibition of Angiotensin II induced contractions in rabbit aortic rings	2-cyclopropyl-3-[[4-[2-(2H-tetrazol-5-yl)phenyl]phenyl]methyl]-5H-imidazo[4,5-c]pyridin-4-one	AGTR1 - angiotensin II receptor type 1 (human)	/gene/185		P30556	9606			947	Aorta
99426931	Active	39047	103222843	10099291	185	8201597	Confirmatory	20220830	0	0	P30556	IC50	#ERROR!	0.001	ChEMBL	Inhibition of Angiotensin II induced contractions in rabbit aortic rings	2-[2-butyl-4-oxo-3-[[4-[2-(2H-tetrazol-5-yl)phenyl]phenyl]methyl]imidazo[4,5-c]pyridin-5-yl]-N-phenylacetamide	AGTR1 - angiotensin II receptor type 1 (human)	/gene/185		P30556	9606			947	Aorta
99426933	Active	39047	103223263	11755602	185	8201597	Confirmatory	20220830	0	0	P30556	IC50	#ERROR!	0.0002	ChEMBL	Inhibition of Angiotensin II induced contractions in rabbit aortic rings	methyl 2-[2-butyl-4-oxo-3-[[4-[2-(2H-tetrazol-5-yl)phenyl]phenyl]methyl]imidazo[4,5-c]pyridin-5-yl]acetate	AGTR1 - angiotensin II receptor type 1 (human)	/gene/185		P30556	9606			947	Aorta
99426935	Active	39047	103223462	10370006	185	8201597	Confirmatory	20220830	0	0	P30556	IC50	#ERROR!	0.0001	ChEMBL	Inhibition of Angiotensin II induced contractions in rabbit aortic rings	N-tert-butyl-2-[2-butyl-4-oxo-3-[[4-[2-(2H-tetrazol-5-yl)phenyl]phenyl]methyl]imidazo[4,5-c]pyridin-5-yl]acetamide	AGTR1 - angiotensin II receptor type 1 (human)	/gene/185		P30556	9606			947	Aorta
99426937	Active	39047	103222911	10030704	185	8201597	Confirmatory	20220830	0	0	P30556	IC50	#ERROR!	0.002	ChEMBL	Inhibition of Angiotensin II induced contractions in rabbit aortic rings	2-butyl-5-[(2-nitrophenyl)methyl]-3-[[4-[2-(2H-tetrazol-5-yl)phenyl]phenyl]methyl]imidazo[4,5-c]pyridin-4-one	AGTR1 - angiotensin II receptor type 1 (human)	/gene/185		P30556	9606			947	Aorta
99426939	Active	39047	103223297	10054827	185	8201597	Confirmatory	20220830	0	0	P30556	IC50	#ERROR!	0.007	ChEMBL	Inhibition of Angiotensin II induced contractions in rabbit aortic rings	2-[2-butyl-4-oxo-3-[[4-[2-(2H-tetrazol-5-yl)phenyl]phenyl]methyl]imidazo[4,5-c]pyridin-5-yl]-N,N-diphenylacetamide	AGTR1 - angiotensin II receptor type 1 (human)	/gene/185		P30556	9606			947	Aorta
99426941	Active	39047	103223315	187067	185	8201597	Confirmatory	20220830	0	0	P30556	IC50	#ERROR!	0.002	ChEMBL	Inhibition of Angiotensin II induced contractions in rabbit aortic rings	2-butyl-3-[[4-[2-(2H-tetrazol-5-yl)phenyl]phenyl]methyl]-5-(thiophen-2-ylmethyl)imidazo[4,5-c]pyridin-4-one	AGTR1 - angiotensin II receptor type 1 (human)	/gene/185		P30556	9606			947	Aorta
99426943	Active	39047	103223429	190830	185	8201597	Confirmatory	20220830	0	0	P30556	IC50	#ERROR!	8e-05	ChEMBL	Inhibition of Angiotensin II induced contractions in rabbit aortic rings	2Botbmip	AGTR1 - angiotensin II receptor type 1 (human)	/gene/185		P30556	9606			947	Aorta
99426945	Active	39047	103265378	11751549	185	8201597	Confirmatory	20220830	0	0	P30556	IC50	#ERROR!	0.003	ChEMBL	Inhibition of Angiotensin II induced contractions in rabbit aortic rings	Losartan Potassium	AGTR1 - angiotensin II receptor type 1 (human)	/gene/185		P30556	9606			947	Aorta
99427052	Active	39047	103223283	10028209	185	8201597	Confirmatory	20220830	0	0	P30556	IC50	#ERROR!	0.0004	ChEMBL	Inhibition of Angiotensin II induced contractions in rabbit aortic rings	2-[2-butyl-4-oxo-3-[[4-[2-(2H-tetrazol-5-yl)phenyl]phenyl]methyl]imidazo[4,5-c]pyridin-5-yl]acetamide	AGTR1 - angiotensin II receptor type 1 (human)	/gene/185		P30556	9606			947	Aorta
99427054	Active	39047	103223367	44289773	185	8201597	Confirmatory	20220830	0	0	P30556	IC50	#ERROR!	0.0002	ChEMBL	Inhibition of Angiotensin II induced contractions in rabbit aortic rings	2-ethyl-5-(2-oxo-2-piperidin-1-ylethyl)-3-[[4-[2-(2H-tetrazol-5-yl)phenyl]phenyl]methyl]imidazo[4,5-c]pyridin-4-one	AGTR1 - angiotensin II receptor type 1 (human)	/gene/185		P30556	9606			947	Aorta
99427056	Active	39047	103223410	10436366	185	8201597	Confirmatory	20220830	0	0	P30556	IC50	#ERROR!	0.0003	ChEMBL	Inhibition of Angiotensin II induced contractions in rabbit aortic rings	N,N-diethyl-2-[2-ethyl-4-oxo-3-[[4-[2-(2H-tetrazol-5-yl)phenyl]phenyl]methyl]imidazo[4,5-c]pyridin-5-yl]acetamide	AGTR1 - angiotensin II receptor type 1 (human)	/gene/185		P30556	9606			947	Aorta
99427058	Active	39047	103223221	9806554	185	8201597	Confirmatory	20220830	0	0	P30556	IC50	#ERROR!	0.001	ChEMBL	Inhibition of Angiotensin II induced contractions in rabbit aortic rings	5-benzyl-2-butyl-3-[[4-[2-(2H-tetrazol-5-yl)phenyl]phenyl]methyl]imidazo[4,5-c]pyridin-4-one	AGTR1 - angiotensin II receptor type 1 (human)	/gene/185		P30556	9606			947	Aorta
99427060	Active	39047	103223253	10076233	185	8201597	Confirmatory	20220830	0	0	P30556	IC50	#ERROR!	0.003	ChEMBL	Inhibition of Angiotensin II induced contractions in rabbit aortic rings	2-butyl-5-[(2-chlorophenyl)methyl]-3-[[4-[2-(2H-tetrazol-5-yl)phenyl]phenyl]methyl]imidazo[4,5-c]pyridin-4-one	AGTR1 - angiotensin II receptor type 1 (human)	/gene/185		P30556	9606			947	Aorta
99427062	Active	39047	103223405	10050932	185	8201597	Confirmatory	20220830	0	0	P30556	IC50	#ERROR!	0.0003	ChEMBL	Inhibition of Angiotensin II induced contractions in rabbit aortic rings	2-[2-ethyl-4-oxo-3-[[4-[2-(2H-tetrazol-5-yl)phenyl]phenyl]methyl]imidazo[4,5-c]pyridin-5-yl]-N,N-dimethylacetamide	AGTR1 - angiotensin II receptor type 1 (human)	/gene/185		P30556	9606			947	Aorta
99427064	Active	39047	103223606	10252636	185	8201597	Confirmatory	20220830	0	0	P30556	IC50	#ERROR!	0.0007	ChEMBL	Inhibition of Angiotensin II induced contractions in rabbit aortic rings	2-butyl-5-methyl-3-[[4-[2-(2H-tetrazol-5-yl)phenyl]phenyl]methyl]imidazo[4,5-c]pyridin-4-one	AGTR1 - angiotensin II receptor type 1 (human)	/gene/185		P30556	9606			947	Aorta
99427066	Active	39047	103223266	9871452	185	8201597	Confirmatory	20220830	0	0	P30556	IC50	#ERROR!	0.0004	ChEMBL	Inhibition of Angiotensin II induced contractions in rabbit aortic rings	2-butyl-5-(3,3-dimethyl-2-oxobutyl)-3-[[4-[2-(2H-tetrazol-5-yl)phenyl]phenyl]methyl]imidazo[4,5-c]pyridin-4-one	AGTR1 - angiotensin II receptor type 1 (human)	/gene/185		P30556	9606			947	Aorta
99427068	Active	39047	103166166	10025443	185	8201597	Confirmatory	20220830	0	0	P30556	IC50	#ERROR!	0.0008	ChEMBL	Inhibition of Angiotensin II induced contractions in rabbit aortic rings	2-butyl-4,5-dihydro-4-oxo-3-[2'-(tetrazol-5-yl)biphenyl-4-ylmethyl]-3H-imidazo[4,5-c]pyridine	AGTR1 - angiotensin II receptor type 1 (human)	/gene/185		P30556	9606			947	Aorta
99427070	Active	39047	103223223	10369826	185	8201597	Confirmatory	20220830	0	0	P30556	IC50	#ERROR!	0.002	ChEMBL	Inhibition of Angiotensin II induced contractions in rabbit aortic rings	2-butyl-5-[(2-fluorophenyl)methyl]-3-[[4-[2-(2H-tetrazol-5-yl)phenyl]phenyl]methyl]imidazo[4,5-c]pyridin-4-one	AGTR1 - angiotensin II receptor type 1 (human)	/gene/185		P30556	9606			947	Aorta
99427072	Active	39047	103223470	10006024	185	8201597	Confirmatory	20220830	0	0	P30556	IC50	#ERROR!	0.0001	ChEMBL	Inhibition of Angiotensin II induced contractions in rabbit aortic rings	N,N-dimethyl-2-[4-oxo-2-propyl-3-[[4-[2-(2H-tetrazol-5-yl)phenyl]phenyl]methyl]imidazo[4,5-c]pyridin-5-yl]acetamide	AGTR1 - angiotensin II receptor type 1 (human)	/gene/185		P30556	9606			947	Aorta
99427074	Active	39047	103223433	10437372	185	8201597	Confirmatory	20220830	0	0	P30556	IC50	#ERROR!	0.004	ChEMBL	Inhibition of Angiotensin II induced contractions in rabbit aortic rings	2-butyl-5-phenacyl-3-[[4-[2-(2H-tetrazol-5-yl)phenyl]phenyl]methyl]imidazo[4,5-c]pyridin-4-one	AGTR1 - angiotensin II receptor type 1 (human)	/gene/185		P30556	9606			947	Aorta
99427160	Active	39047	103223604	10093043	185	8201597	Confirmatory	20220830	0	0	P30556	IC50	#ERROR!	0.0007	ChEMBL	Inhibition of Angiotensin II induced contractions in rabbit aortic rings	2-propyl-3-[[4-[2-(2H-tetrazol-5-yl)phenyl]phenyl]methyl]-5H-imidazo[4,5-c]pyridin-4-one	AGTR1 - angiotensin II receptor type 1 (human)	/gene/185		P30556	9606			947	Aorta
99427162	Active	39047	103223605	10430907	185	8201597	Confirmatory	20220830	0	0	P30556	IC50	#ERROR!	0.002	ChEMBL	Inhibition of Angiotensin II induced contractions in rabbit aortic rings	2-ethyl-3-[[4-[2-(2H-tetrazol-5-yl)phenyl]phenyl]methyl]-5H-imidazo[4,5-c]pyridin-4-one	AGTR1 - angiotensin II receptor type 1 (human)	/gene/185		P30556	9606			947	Aorta
99427164	Active	39047	103223691	10482664	185	8201597	Confirmatory	20220830	0	0	P30556	IC50	#ERROR!	0.01	ChEMBL	Inhibition of Angiotensin II induced contractions in rabbit aortic rings	2-butyl-5-[(4-chlorophenyl)methyl]-3-[[4-[2-(2H-tetrazol-5-yl)phenyl]phenyl]methyl]imidazo[4,5-c]pyridin-4-one	AGTR1 - angiotensin II receptor type 1 (human)	/gene/185		P30556	9606			947	Aorta
99427166	Active	39047	103166192	183134	185	8201597	Confirmatory	20220830	0	0	P30556	IC50	#ERROR!	0.0001	ChEMBL	Inhibition of Angiotensin II induced contractions in rabbit aortic rings	2-Ethyl-5,7-dimethyl-3-((4-(2-(2H-tetrazol-5-yl)phenyl)phenyl)methyl)imidazo(4,5-b)pyridine	AGTR1 - angiotensin II receptor type 1 (human)	/gene/185		P30556	9606			947	Aorta
99427168	Active	39047	103222841	10168097	185	8201597	Confirmatory	20220830	0	0	P30556	IC50	#ERROR!	0.002	ChEMBL	Inhibition of Angiotensin II induced contractions in rabbit aortic rings	2-butyl-4,5-dihydro-4-oxo-3-[2'-(tetrazol-5-yl)-biphenyl-4-ylmethyl]-5-(o-ethoxycarbonyl-benzyl)-3H-imidazo[4,5-c]-pyridine	AGTR1 - angiotensin II receptor type 1 (human)	/gene/185		P30556	9606			947	Aorta
99427170	Active	39047	103223316	9892554	185	8201597	Confirmatory	20220830	0	0	P30556	IC50	#ERROR!	0.0002	ChEMBL	Inhibition of Angiotensin II induced contractions in rabbit aortic rings	2-[2-butyl-4-oxo-3-[[4-[2-(2H-tetrazol-5-yl)phenyl]phenyl]methyl]-5-imidazo[4,5-c]pyridinyl]-N,N-dimethylacetamide	AGTR1 - angiotensin II receptor type 1 (human)	/gene/185		P30556	9606			947	Aorta
99427172	Active	39047	103223368	11756968	185	8201597	Confirmatory	20220830	0	0	P30556	IC50	#ERROR!	0.0002	ChEMBL	Inhibition of Angiotensin II induced contractions in rabbit aortic rings	2-butyl-5-(2-oxo-2-pyrrolidin-1-ylethyl)-3-[[4-[2-(2H-tetrazol-5-yl)phenyl]phenyl]methyl]imidazo[4,5-c]pyridin-4-one	AGTR1 - angiotensin II receptor type 1 (human)	/gene/185		P30556	9606			947	Aorta
99427174	Active	39047	103236856	108185	185	8201597	Confirmatory	20220830	0	0	P30556	IC50	#ERROR!	0.0003	ChEMBL	Inhibition of Angiotensin II induced contractions in rabbit aortic rings	Losartan carboxylic acid	AGTR1 - angiotensin II receptor type 1 (human)	/gene/185		P30556	9606			947	Aorta
99427176	Active	39047	103222842	10256452	185	8201597	Confirmatory	20220830	0	0	P30556	IC50	#ERROR!	0.002	ChEMBL	Inhibition of Angiotensin II induced contractions in rabbit aortic rings	5-[(2-aminophenyl)methyl]-2-butyl-3-[[4-[2-(2H-tetrazol-5-yl)phenyl]phenyl]methyl]imidazo[4,5-c]pyridin-4-one	AGTR1 - angiotensin II receptor type 1 (human)	/gene/185		P30556	9606			947	Aorta
99427178	Active	39047	103223224	9985923	185	8201597	Confirmatory	20220830	0	0	P30556	IC50	#ERROR!	0.004	ChEMBL	Inhibition of Angiotensin II induced contractions in rabbit aortic rings	5-[(2-bromophenyl)methyl]-2-butyl-3-[[4-[2-(2H-tetrazol-5-yl)phenyl]phenyl]methyl]imidazo[4,5-c]pyridin-4-one	AGTR1 - angiotensin II receptor type 1 (human)	/gene/185		P30556	9606			947	Aorta
99427180	Active	39047	103223208	10099052	185	8201597	Confirmatory	20220830	0	0	P30556	IC50	#ERROR!	0.003	ChEMBL	Inhibition of Angiotensin II induced contractions in rabbit aortic rings	2-butyl-5-[(3-chlorophenyl)methyl]-3-[[4-[2-(2H-tetrazol-5-yl)phenyl]phenyl]methyl]imidazo[4,5-c]pyridin-4-one	AGTR1 - angiotensin II receptor type 1 (human)	/gene/185		P30556	9606			947	Aorta
99427499	Active	39047	103223294	10005512	185	8201597	Confirmatory	20220830	0	0	P30556	IC50	#ERROR!	0.0007	ChEMBL	Inhibition of Angiotensin II induced contractions in rabbit aortic rings	2-[2-butyl-4-oxo-3-[[4-[2-(2H-tetrazol-5-yl)phenyl]phenyl]methyl]imidazo[4,5-c]pyridin-5-yl]acetic acid	AGTR1 - angiotensin II receptor type 1 (human)	/gene/185		P30556	9606			947	Aorta
99427501	Active	39047	103223501	10456587	185	8201597	Confirmatory	20220830	0	0	P30556	IC50	#ERROR!	0.0006	ChEMBL	Inhibition of Angiotensin II induced contractions in rabbit aortic rings	2-butyl-5-ethyl-3-[[4-[2-(2H-tetrazol-5-yl)phenyl]phenyl]methyl]imidazo[4,5-c]pyridin-4-one	AGTR1 - angiotensin II receptor type 1 (human)	/gene/185		P30556	9606			947	Aorta
99427503	Active	39047	103222840	10460419	185	8201597	Confirmatory	20220830	0	0	P30556	IC50	#ERROR!	0.0008	ChEMBL	Inhibition of Angiotensin II induced contractions in rabbit aortic rings	2-[[2-butyl-4-oxo-3-[[4-[2-(2H-tetrazol-5-yl)phenyl]phenyl]methyl]imidazo[4,5-c]pyridin-5-yl]methyl]benzoic acid	AGTR1 - angiotensin II receptor type 1 (human)	/gene/185		P30556	9606			947	Aorta
99430848	Active	39187	103360689	10091697	185	7966154	Confirmatory	20220830	0	0	P30556	Kd	#ERROR!	6.30957	ChEMBL	Tested for the antagonism of AII-induced contraction in rabbit endothelium-denuded aorta strips	2-[5-[[2-Butyl-4-chloro-5-(hydroxymethyl)imidazol-1-yl]methyl]furan-2-yl]benzoic acid	AGTR1 - angiotensin II receptor type 1 (human)	/gene/185		P30556	9606			947	Aorta
99430852	Active	39187	103360677	10476364	185	7966154	Confirmatory	20220830	0	0	P30556	Kd	#ERROR!	1.99526	ChEMBL	Tested for the antagonism of AII-induced contraction in rabbit endothelium-denuded aorta strips	2-[5-[[2-Butyl-5-chloro-4-(hydroxymethyl)imidazol-1-yl]methyl]thiophen-2-yl]benzoic acid	AGTR1 - angiotensin II receptor type 1 (human)	/gene/185		P30556	9606			947	Aorta
99430856	Active	39187	103360678	10000369	185	7966154	Confirmatory	20220830	0	0	P30556	Kd	#ERROR!	1.58489	ChEMBL	Tested for the antagonism of AII-induced contraction in rabbit endothelium-denuded aorta strips	2-[5-[[2-Butyl-5-chloro-4-(hydroxymethyl)imidazol-1-yl]methyl]furan-2-yl]benzoic acid	AGTR1 - angiotensin II receptor type 1 (human)	/gene/185		P30556	9606			947	Aorta
99430896	Active	39187	103173679	130762	185	7966154	Confirmatory	20220830	0	0	P30556	Kd	#ERROR!	0.12589	ChEMBL	Tested for the antagonism of AII-induced contraction in rabbit endothelium-denuded aorta strips	4'-((2-Butyl-4-chloro-5-(hydroxymethyl)-1H-imidazol-1-yl)methyl)-(1,1'-biphenyl)-2-carboxylic acid	AGTR1 - angiotensin II receptor type 1 (human)	/gene/185		P30556	9606			947	Aorta
99430898	Active	39187	103360640	10453569	185	7966154	Confirmatory	20220830	0	0	P30556	Kd	#ERROR!	0.79433	ChEMBL	Tested for the antagonism of AII-induced contraction in rabbit endothelium-denuded aorta strips	3-[4-[[2-Butyl-4-chloro-5-(hydroxymethyl)imidazol-1-yl]methyl]phenyl]pyridine-2-carboxylic acid	AGTR1 - angiotensin II receptor type 1 (human)	/gene/185		P30556	9606			947	Aorta
99430902	Active	39187	103360735	10407989	185	7966154	Confirmatory	20220830	0	0	P30556	Kd	#ERROR!	1	ChEMBL	Tested for the antagonism of AII-induced contraction in rabbit endothelium-denuded aorta strips	3-[4-[[2-Butyl-5-chloro-4-(hydroxymethyl)imidazol-1-yl]methyl]phenyl]furan-2-carboxylic acid	AGTR1 - angiotensin II receptor type 1 (human)	/gene/185		P30556	9606			947	Aorta
99435771	Active	39665	103303446	10095241	185	7629811	Confirmatory	20220830	0	0	P30556	Ki	#ERROR!	0.0043	ChEMBL	Ability to displace [125I]AII binding to COS cells transfected with a cDNA encoding human Angiotensin II receptor, type 1	5-[(2-methyl-5,6,7,8-tetrahydroquinolin-4-yl)oxymethyl]-9-(2H-tetrazol-5-yl)tricyclo[9.4.0.03,8]pentadeca-1(15),3(8),4,6,9,11,13-heptaen-2-one	AGTR1 - angiotensin II receptor type 1 (human)	/gene/185		P30556	9606
99435772	Active	39665	103303517	10344188	185	7629811	Confirmatory	20220830	0	0	P30556	Ki	#ERROR!	0.00065	ChEMBL	Ability to displace [125I]AII binding to COS cells transfected with a cDNA encoding human Angiotensin II receptor, type 1	5-[(2-ethylquinolin-4-yl)oxymethyl]-9-(2H-tetrazol-5-yl)tricyclo[9.4.0.03,8]pentadeca-1(15),3(8),4,6,9,11,13-heptaen-2-one	AGTR1 - angiotensin II receptor type 1 (human)	/gene/185		P30556	9606
99435773	Active	39665	103303174	10479983	185	7629811	Confirmatory	20220830	0	0	P30556	Ki	#ERROR!	0.00045	ChEMBL	Ability to displace [125I]AII binding to COS cells transfected with a cDNA encoding human Angiotensin II receptor, type 1	5-[(2-cyclopropyl-5,7-dimethylimidazo[4,5-b]pyridin-3-yl)methyl]-9-(2H-tetrazol-5-yl)tricyclo[9.4.0.03,8]pentadeca-1(15),3(8),4,6,9,11,13-heptaen-2-one	AGTR1 - angiotensin II receptor type 1 (human)	/gene/185		P30556	9606
99435774	Active	39665	103303139	9826888	185	7629811	Confirmatory	20220830	0	0	P30556	Ki	#ERROR!	0.00048	ChEMBL	Ability to displace [125I]AII binding to COS cells transfected with a cDNA encoding human Angiotensin II receptor, type 1	5-[(2-ethyl-6-methoxy-1,5-naphthyridin-4-yl)oxymethyl]-9-(2H-tetrazol-5-yl)tricyclo[9.4.0.03,8]pentadeca-1(15),3(8),4,6,9,11,13-heptaen-2-one	AGTR1 - angiotensin II receptor type 1 (human)	/gene/185		P30556	9606
99435775	Active	39665	103303493	10005741	185	7629811	Confirmatory	20220830	0	0	P30556	Ki	#ERROR!	0.0021	ChEMBL	Ability to displace [125I]AII binding to COS cells transfected with a cDNA encoding human Angiotensin II receptor, type 1	2-butyl-5-chloro-3-[[2-oxo-9-(2H-tetrazol-5-yl)-5-tricyclo[9.4.0.03,8]pentadeca-1(15),3(8),4,6,9,11,13-heptaenyl]methyl]imidazole-4-carboxylic acid	AGTR1 - angiotensin II receptor type 1 (human)	/gene/185		P30556	9606
99435776	Active	39665	103303502	11754146	185	7629811	Confirmatory	20220830	0	0	P30556	Ki	#ERROR!	0.0007	ChEMBL	Ability to displace [125I]AII binding to COS cells transfected with a cDNA encoding human Angiotensin II receptor, type 1	5,7-dimethyl-2-propyl-3-[[5-(2H-tetrazol-5-yl)benzo[b][1]benzoxepin-2-yl]methyl]imidazo[4,5-b]pyridine	AGTR1 - angiotensin II receptor type 1 (human)	/gene/185		P30556	9606
99435777	Active	39665	103303488	10481196	185	7629811	Confirmatory	20220830	0	0	P30556	Ki	#ERROR!	0.0027	ChEMBL	Ability to displace [125I]AII binding to COS cells transfected with a cDNA encoding human Angiotensin II receptor, type 1	2-ethyl-4-[[2-oxo-9-(2H-tetrazol-5-yl)-5-tricyclo[9.4.0.03,8]pentadeca-1(15),3(8),4,6,9,11,13-heptaenyl]methoxy]quinoline-6-carboxylic acid	AGTR1 - angiotensin II receptor type 1 (human)	/gene/185		P30556	9606
99436665	Active	39665	103302776	10366402	185	7629811	Confirmatory	20220830	0	0	P30556	Ki	#ERROR!	0.0011	ChEMBL	Ability to displace [125I]AII binding to COS cells transfected with a cDNA encoding human Angiotensin II receptor, type 1	5-[[(5-ethylpyrazolo[1,5-a]pyrimidin-7-yl)amino]methyl]-9-(2H-tetrazol-5-yl)tricyclo[9.4.0.03,8]pentadeca-1(15),3(8),4,6,9,11,13-heptaen-2-one	AGTR1 - angiotensin II receptor type 1 (human)	/gene/185		P30556	9606
99436666	Active	39665	103303474	10480064	185	7629811	Confirmatory	20220830	0	0	P30556	Ki	#ERROR!	0.0096	ChEMBL	Ability to displace [125I]AII binding to COS cells transfected with a cDNA encoding human Angiotensin II receptor, type 1	(2S)-3-methyl-2-[pentanoyl-[[5-(2H-tetrazol-5-yl)benzo[b][1]benzoxepin-2-yl]methyl]amino]butanoic acid	AGTR1 - angiotensin II receptor type 1 (human)	/gene/185		P30556	9606
99436667	Active	39665	103302750	10004489	185	7629811	Confirmatory	20220830	0	0	P30556	Ki	#ERROR!	0.00066	ChEMBL	Ability to displace [125I]AII binding to COS cells transfected with a cDNA encoding human Angiotensin II receptor, type 1	5-[(2-ethyl-5,7-dimethylimidazo[4,5-b]pyridin-3-yl)methyl]-9-(2H-tetrazol-5-yl)tricyclo[9.4.0.03,8]pentadeca-1(15),3(8),4,6,9,11,13-heptaen-2-one	AGTR1 - angiotensin II receptor type 1 (human)	/gene/185		P30556	9606
99436668	Active	39665	103302758	10028164	185	7629811	Confirmatory	20220830	0	0	P30556	Ki	#ERROR!	0.0043	ChEMBL	Ability to displace [125I]AII binding to COS cells transfected with a cDNA encoding human Angiotensin II receptor, type 1	ethyl 2,6-dimethyl-4-[[2-oxo-9-(2H-tetrazol-5-yl)-5-tricyclo[9.4.0.03,8]pentadeca-1(15),3(8),4,6,9,11,13-heptaenyl]methoxy]pyridine-3-carboxylate	AGTR1 - angiotensin II receptor type 1 (human)	/gene/185		P30556	9606
99436669	Active	39665	103303151	11754586	185	7629811	Confirmatory	20220830	0	0	P30556	Ki	#ERROR!	0.012	ChEMBL	Ability to displace [125I]AII binding to COS cells transfected with a cDNA encoding human Angiotensin II receptor, type 1	2-butyl-5-chloro-3-[[2-oxo-9-(2H-tetrazol-5-yl)-5-tricyclo[9.4.0.03,8]pentadeca-1(15),3(8),4,6,9,11,13-heptaenyl]methyl]imidazole-4-carbaldehyde	AGTR1 - angiotensin II receptor type 1 (human)	/gene/185		P30556	9606
99436670	Active	39665	103302751	10050044	185	7629811	Confirmatory	20220830	0	0	P30556	Ki	#ERROR!	0.0013	ChEMBL	Ability to displace [125I]AII binding to COS cells transfected with a cDNA encoding human Angiotensin II receptor, type 1	5-[(2-ethyl-5,6,7,8-tetrahydroquinolin-4-yl)oxymethyl]-9-(2H-tetrazol-5-yl)tricyclo[9.4.0.03,8]pentadeca-1(15),3(8),4,6,9,11,13-heptaen-2-one	AGTR1 - angiotensin II receptor type 1 (human)	/gene/185		P30556	9606
99436671	Active	39665	103303536	10004498	185	7629811	Confirmatory	20220830	0	0	P30556	Ki	#ERROR!	0.00049	ChEMBL	Ability to displace [125I]AII binding to COS cells transfected with a cDNA encoding human Angiotensin II receptor, type 1	5,7-dimethyl-2-propyl-3-[[9-(2H-tetrazol-5-yl)-5-tricyclo[9.4.0.03,8]pentadeca-1(15),3(8),4,6,9,11,13-heptaenyl]methyl]imidazo[4,5-b]pyridine	AGTR1 - angiotensin II receptor type 1 (human)	/gene/185		P30556	9606
99436672	Active	39665	103302721	10390188	185	7629811	Confirmatory	20220830	0	0	P30556	Ki	#ERROR!	0.00029	ChEMBL	Ability to displace [125I]AII binding to COS cells transfected with a cDNA encoding human Angiotensin II receptor, type 1	5-[(5,7-dimethyl-2-propylimidazo[4,5-b]pyridin-3-yl)methyl]-9-(2H-tetrazol-5-yl)tricyclo[9.4.0.03,8]pentadeca-1(15),3(8),4,6,9,11,13-heptaen-2-one	AGTR1 - angiotensin II receptor type 1 (human)	/gene/185		P30556	9606
99436673	Active	39665	103302790	10254899	185	7629811	Confirmatory	20220830	0	0	P30556	Ki	#ERROR!	0.0087	ChEMBL	Ability to displace [125I]AII binding to COS cells transfected with a cDNA encoding human Angiotensin II receptor, type 1	(2S)-3-methyl-2-[[2-oxo-9-(2H-tetrazol-5-yl)-5-tricyclo[9.4.0.03,8]pentadeca-1(15),3(8),4,6,9,11,13-heptaenyl]methyl-pentanoylamino]butanoic acid	AGTR1 - angiotensin II receptor type 1 (human)	/gene/185		P30556	9606
99436674	Active	39665	103303123	44325313	185	7629811	Confirmatory	20220830	0	0	P30556	Ki	#ERROR!	0.0029	ChEMBL	Ability to displace [125I]AII binding to COS cells transfected with a cDNA encoding human Angiotensin II receptor, type 1	ethyl 2,6-dimethyl-4-[[2-oxo-9-(2H-tetrazol-5-yl)-5-tricyclo[9.4.0.03,8]pentadeca-1(15),3(8),4,6,9,11,13-heptaenyl]methylamino]pyridine-3-carboxylate	AGTR1 - angiotensin II receptor type 1 (human)	/gene/185		P30556	9606
99436675	Active	39665	103303149	10096683	185	7629811	Confirmatory	20220830	0	0	P30556	Ki	#ERROR!	0.0039	ChEMBL	Ability to displace [125I]AII binding to COS cells transfected with a cDNA encoding human Angiotensin II receptor, type 1	2-ethoxy-3-[[5-(2H-tetrazol-5-yl)benzo[b][1]benzoxepin-2-yl]methyl]benzimidazole-4-carboxylic acid	AGTR1 - angiotensin II receptor type 1 (human)	/gene/185		P30556	9606
99436676	Active	39665	103303490	10345537	185	7629811	Confirmatory	20220830	0	0	P30556	Ki	#ERROR!	0.0027	ChEMBL	Ability to displace [125I]AII binding to COS cells transfected with a cDNA encoding human Angiotensin II receptor, type 1	2-ethoxy-3-[[2-oxo-9-(2H-tetrazol-5-yl)-5-tricyclo[9.4.0.03,8]pentadeca-1(15),3(8),4,6,9,11,13-heptaenyl]methyl]benzimidazole-4-carboxylic acid	AGTR1 - angiotensin II receptor type 1 (human)	/gene/185		P30556	9606
99437706	Active	39659	103353905	10259468	185	7562905	Confirmatory	20220830	0	0	P30556	IC50	#ERROR!	0.00043	ChEMBL	In vitro inhibitory activity against angiotensin II receptor type 1, in human adrenal membrane preparations.	tert-butyl N-[2-[4-[[1-[2-bromo-5-(pentanoylamino)phenyl]-5-oxo-3-propyl-1,2,4-triazol-4-yl]methyl]-3-fluorophenyl]phenyl]sulfonylcarbamate	AGTR1 - angiotensin II receptor type 1 (human)	/gene/185		P30556	9606
99437707	Active	39659	103354121	10417321	185	7562905	Confirmatory	20220830	0	0	P30556	IC50	#ERROR!	0.0034	ChEMBL	In vitro inhibitory activity against angiotensin II receptor type 1, in human adrenal membrane preparations.	tert-butyl N-[2-[4-[[1-[2-bromo-5-(propanoylamino)phenyl]-3-ethyl-5-oxo-1,2,4-triazol-4-yl]methyl]-3-fluorophenyl]phenyl]sulfonylcarbamate	AGTR1 - angiotensin II receptor type 1 (human)	/gene/185		P30556	9606
99437708	Active	39659	103353169	10009984	185	7562905	Confirmatory	20220830	0	0	P30556	IC50	#ERROR!	0.00045	ChEMBL	In vitro inhibitory activity against angiotensin II receptor type 1, in human adrenal membrane preparations.	propan-2-yl N-[2-[4-[[3-butyl-5-oxo-1-[5-(propanoylamino)-2-(trifluoromethyl)phenyl]-1,2,4-triazol-4-yl]methyl]-3-fluorophenyl]phenyl]sulfonylcarbamate	AGTR1 - angiotensin II receptor type 1 (human)	/gene/185		P30556	9606
99437709	Active	39659	103353170	10327728	185	7562905	Confirmatory	20220830	0	0	P30556	IC50	#ERROR!	0.024	ChEMBL	In vitro inhibitory activity against angiotensin II receptor type 1, in human adrenal membrane preparations.	tert-butyl N-[2-[4-[[1-(5-benzamido-2-bromophenyl)-3-ethyl-5-oxo-1,2,4-triazol-4-yl]methyl]-3-fluorophenyl]phenyl]sulfonylcarbamate	AGTR1 - angiotensin II receptor type 1 (human)	/gene/185		P30556	9606
99437710	Active	39659	103353720	11765177	185	7562905	Confirmatory	20220830	0	0	P30556	IC50	#ERROR!	0.0033	ChEMBL	In vitro inhibitory activity against angiotensin II receptor type 1, in human adrenal membrane preparations.	4-[[2'-[N-(t-Butoxycarbonyl)sulfamoyl]-3-fluorobiphenyl-4-yl]methyl]-2-[2-chloro-5-(valerylamino)phenyl]-2,4-dihydro-5-ethyl-3H-1,2,4-triazol-3-one	AGTR1 - angiotensin II receptor type 1 (human)	/gene/185		P30556	9606
99437711	Active	39659	103353869	10032851	185	7562905	Confirmatory	20220830	0	0	P30556	IC50	#ERROR!	0.0005	ChEMBL	In vitro inhibitory activity against angiotensin II receptor type 1, in human adrenal membrane preparations.	2-[2-Bromo-5-(propionylamino)phenyl]-4-[[2'-[N-(t-butoxycarbonyl)sulfamoyl]-3-fluorobiphenyl-4-yl]methyl]-5-n-butyl-2,4-dihydro-3H-1,2,4-triazol-3-on	AGTR1 - angiotensin II receptor type 1 (human)	/gene/185		P30556	9606
99437712	Active	39659	103353574	10032877	185	7562905	Confirmatory	20220830	0	0	P30556	IC50	#ERROR!	0.00088	ChEMBL	In vitro inhibitory activity against angiotensin II receptor type 1, in human adrenal membrane preparations.	tert-butyl N-[2-[4-[[1-[5-(butylcarbamoyl)-2-(trifluoromethyl)phenyl]-5-oxo-3-propyl-1,2,4-triazol-4-yl]methyl]-3-fluorophenyl]phenyl]sulfonylcarbamate	AGTR1 - angiotensin II receptor type 1 (human)	/gene/185		P30556	9606
99437713	Active	39659	103353890	10078780	185	7562905	Confirmatory	20220830	0	0	P30556	IC50	#ERROR!	0.00094	ChEMBL	In vitro inhibitory activity against angiotensin II receptor type 1, in human adrenal membrane preparations.	tert-butyl N-[2-[4-[[3-butyl-1-[5-[(2-ethoxyacetyl)amino]-2-(trifluoromethyl)phenyl]-5-oxo-1,2,4-triazol-4-yl]methyl]-3-fluorophenyl]phenyl]sulfonylcarbamate	AGTR1 - angiotensin II receptor type 1 (human)	/gene/185		P30556	9606
99437714	Active	39659	103353895	10259447	185	7562905	Confirmatory	20220830	0	0	P30556	IC50	#ERROR!	0.00036	ChEMBL	In vitro inhibitory activity against angiotensin II receptor type 1, in human adrenal membrane preparations.	N-[2-[4-[[3-butyl-5-oxo-1-[5-(propanoylamino)-2-(trifluoromethyl)phenyl]-1,2,4-triazol-4-yl]methyl]-3-fluorophenyl]phenyl]sulfonyl-2-fluorobenzamide	AGTR1 - angiotensin II receptor type 1 (human)	/gene/185		P30556	9606
99437715	Active	39659	103353793	10373120	185	7562905	Confirmatory	20220830	0	0	P30556	IC50	#ERROR!	0.00096	ChEMBL	In vitro inhibitory activity against angiotensin II receptor type 1, in human adrenal membrane preparations.	N-[2-[4-[[3-butyl-5-oxo-1-[5-(propanoylamino)-2-(trifluoromethyl)phenyl]-1,2,4-triazol-4-yl]methyl]-3-fluorophenyl]phenyl]sulfonyl-2,5-dichlorobenzamide	AGTR1 - angiotensin II receptor type 1 (human)	/gene/185		P30556	9606
99437716	Active	39659	103353303	10327309	185	7562905	Confirmatory	20220830	0	0	P30556	IC50	<	0.0003	ChEMBL	In vitro inhibitory activity against angiotensin II receptor type 1, in human adrenal membrane preparations.	ethyl N-[2-[4-[[3-butyl-5-oxo-1-[5-(propanoylamino)-2-(trifluoromethyl)phenyl]-1,2,4-triazol-4-yl]methyl]-3-fluorophenyl]phenyl]sulfonylcarbamate	AGTR1 - angiotensin II receptor type 1 (human)	/gene/185		P30556	9606
99437717	Active	39659	103353352	10462683	185	7562905	Confirmatory	20220830	0	0	P30556	IC50	#ERROR!	0.001	ChEMBL	In vitro inhibitory activity against angiotensin II receptor type 1, in human adrenal membrane preparations.	tert-butyl N-[2-[4-[[1-[5-[(2-ethoxyacetyl)amino]-2-(trifluoromethyl)phenyl]-5-oxo-3-propyl-1,2,4-triazol-4-yl]methyl]-3-fluorophenyl]phenyl]sulfonylcarbamate	AGTR1 - angiotensin II receptor type 1 (human)	/gene/185		P30556	9606
99437718	Active	39659	103353970	10078554	185	7562905	Confirmatory	20220830	0	0	P30556	IC50	#ERROR!	0.0043	ChEMBL	In vitro inhibitory activity against angiotensin II receptor type 1, in human adrenal membrane preparations.	propan-2-yl N-[2-[4-[[1-[2-bromo-5-(pentanoylamino)phenyl]-3-ethyl-5-oxo-1,2,4-triazol-4-yl]methyl]-3-fluorophenyl]phenyl]sulfonylcarbamate	AGTR1 - angiotensin II receptor type 1 (human)	/gene/185		P30556	9606
99437719	Active	39659	103353171	10078475	185	7562905	Confirmatory	20220830	0	0	P30556	IC50	#ERROR!	0.028	ChEMBL	In vitro inhibitory activity against angiotensin II receptor type 1, in human adrenal membrane preparations.	tert-butyl N-[2-[4-[[1-(5-benzamido-2-chlorophenyl)-3-ethyl-5-oxo-1,2,4-triazol-4-yl]methyl]-3-fluorophenyl]phenyl]sulfonylcarbamate	AGTR1 - angiotensin II receptor type 1 (human)	/gene/185		P30556	9606
99437818	Active	39659	103353659	10394859	185	7562905	Confirmatory	20220830	0	0	P30556	IC50	#ERROR!	0.0061	ChEMBL	In vitro inhibitory activity against angiotensin II receptor type 1, in human adrenal membrane preparations.	tert-butyl N-[2-[4-[[1-[2-chloro-5-[(2-ethoxyacetyl)amino]phenyl]-3-ethyl-5-oxo-1,2,4-triazol-4-yl]methyl]-3-fluorophenyl]phenyl]sulfonylcarbamate	AGTR1 - angiotensin II receptor type 1 (human)	/gene/185		P30556	9606
99437819	Active	39659	103353873	10372550	185	7562905	Confirmatory	20220830	0	0	P30556	IC50	#ERROR!	0.0022	ChEMBL	In vitro inhibitory activity against angiotensin II receptor type 1, in human adrenal membrane preparations.	tert-butyl N-[2-[4-[[3-butyl-1-(2-chloro-5-pentanoylphenyl)-5-oxo-1,2,4-triazol-4-yl]methyl]-3-fluorophenyl]phenyl]sulfonylcarbamate	AGTR1 - angiotensin II receptor type 1 (human)	/gene/185		P30556	9606
99437820	Active	39659	103353875	10439819	185	7562905	Confirmatory	20220830	0	0	P30556	IC50	#ERROR!	0.0004	ChEMBL	In vitro inhibitory activity against angiotensin II receptor type 1, in human adrenal membrane preparations.	tert-butyl N-[2-[4-[[3-butyl-1-[2-chloro-5-(2-methoxyethylcarbamoyl)phenyl]-5-oxo-1,2,4-triazol-4-yl]methyl]-3-fluorophenyl]phenyl]sulfonylcarbamate	AGTR1 - angiotensin II receptor type 1 (human)	/gene/185		P30556	9606
99437821	Active	39659	103353891	10032988	185	7562905	Confirmatory	20220830	0	0	P30556	IC50	#ERROR!	0.0009	ChEMBL	In vitro inhibitory activity against angiotensin II receptor type 1, in human adrenal membrane preparations.	Pentanoic acid {3-[3-butyl-4-(3-fluoro-2''-(N-t-butyloxycarbonyl)-Sulfanamido-biphenyl-4-ylmethyl)-5-oxo-4,5-dihydro-[1,2,4]triazol-1-yl]-4-trifluoromethyl-phenyl}-amide	AGTR1 - angiotensin II receptor type 1 (human)	/gene/185		P30556	9606
99437822	Active	39659	103353341	10349897	185	7562905	Confirmatory	20220830	0	0	P30556	IC50	#ERROR!	0.0046	ChEMBL	In vitro inhibitory activity against angiotensin II receptor type 1, in human adrenal membrane preparations.	tert-butyl N-[2-[4-[[1-[2-bromo-5-(pentanoylamino)phenyl]-3-methyl-5-oxo-1,2,4-triazol-4-yl]methyl]-3-fluorophenyl]phenyl]sulfonylcarbamate	AGTR1 - angiotensin II receptor type 1 (human)	/gene/185		P30556	9606
99437823	Active	39659	103353573	44348523	185	7562905	Confirmatory	20220830	0	0	P30556	IC50	#ERROR!	0.001	ChEMBL	In vitro inhibitory activity against angiotensin II receptor type 1, in human adrenal membrane preparations.	3-[4-[[4-[2-(benzoylsulfamoyl)phenyl]-2-fluorophenyl]methyl]-5-oxo-3-propyl-1,2,4-triazol-1-yl]-N-propyl-4-(trifluoromethyl)benzamide	AGTR1 - angiotensin II receptor type 1 (human)	/gene/185		P30556	9606
99437824	Active	39659	103353648	9987414	185	7562905	Confirmatory	20220830	0	0	P30556	IC50	#ERROR!	0.00074	ChEMBL	In vitro inhibitory activity against angiotensin II receptor type 1, in human adrenal membrane preparations.	4-[[2'-[N-(t-Butoxycarbonyl)sulfamoyl]-3-fluorobiphenyl-4-yl]methyl]-5-n-butyl-2,4-dihydro-2-[5-(propionylamino)-2-(trifluoromethyl)phenyl]-3H-1,2,4-triazol-3-one	AGTR1 - angiotensin II receptor type 1 (human)	/gene/185		P30556	9606
99437825	Active	39659	103354134	10395076	185	7562905	Confirmatory	20220830	0	0	P30556	IC50	#ERROR!	0.00014	ChEMBL	In vitro inhibitory activity against angiotensin II receptor type 1, in human adrenal membrane preparations.	tert-butyl N-[2-[4-[[3-butyl-1-[2-chloro-5-(3-methoxypropanoylamino)phenyl]-5-oxo-1,2,4-triazol-4-yl]methyl]-3-fluorophenyl]phenyl]sulfonylcarbamate	AGTR1 - angiotensin II receptor type 1 (human)	/gene/185		P30556	9606
99437826	Active	39659	103354261	10440144	185	7562905	Confirmatory	20220830	0	0	P30556	IC50	#ERROR!	0.002	ChEMBL	In vitro inhibitory activity against angiotensin II receptor type 1, in human adrenal membrane preparations.	tert-butyl N-[2-[4-[[1-(5-benzamido-2-bromophenyl)-5-oxo-3-propyl-1,2,4-triazol-4-yl]methyl]-3-fluorophenyl]phenyl]sulfonylcarbamate	AGTR1 - angiotensin II receptor type 1 (human)	/gene/185		P30556	9606
99437827	Active	39659	103306488	9810305	185	7562905	Confirmatory	20220830	0	0	P30556	IC50	#ERROR!	0.0018	ChEMBL	In vitro inhibitory activity against angiotensin II receptor type 1, in human adrenal membrane preparations.	4-[[2''-[N-(tert-Butoxycarbonyl)sulfamoyl]biphenyl-4-yl]methyl]-5-n-butyl-2,4-dihydro-2-[5-(propionylamino)-2-(trifluoromethyl)phenyl]-3H-1,2,4-trizol-3-one	AGTR1 - angiotensin II receptor type 1 (human)	/gene/185		P30556	9606
99437828	Active	39659	103353460	10033136	185	7562905	Confirmatory	20220830	0	0	P30556	IC50	#ERROR!	0.0019	ChEMBL	In vitro inhibitory activity against angiotensin II receptor type 1, in human adrenal membrane preparations.	N-[2-[4-[[1-[2-bromo-5-(pentanoylamino)phenyl]-3-ethyl-5-oxo-1,2,4-triazol-4-yl]methyl]-3-fluorophenyl]phenyl]sulfonyl-2,5-difluorobenzamide	AGTR1 - angiotensin II receptor type 1 (human)	/gene/185		P30556	9606
99437829	Active	39659	103354262	10462933	185	7562905	Confirmatory	20220830	0	0	P30556	IC50	#ERROR!	0.0011	ChEMBL	In vitro inhibitory activity against angiotensin II receptor type 1, in human adrenal membrane preparations.	tert-butyl N-[2-[4-[[1-(5-benzamido-2-bromophenyl)-3-butyl-5-oxo-1,2,4-triazol-4-yl]methyl]-3-fluorophenyl]phenyl]sulfonylcarbamate	AGTR1 - angiotensin II receptor type 1 (human)	/gene/185		P30556	9606
99437830	Active	39659	103353572	10439858	185	7562905	Confirmatory	20220830	0	0	P30556	IC50	#ERROR!	0.0088	ChEMBL	In vitro inhibitory activity against angiotensin II receptor type 1, in human adrenal membrane preparations.	N-Butyl-3-[3-ethyl-4-(3-fluoro-2-(N-t-butyloxycarbonyl)-Sulfanamido-biphenyl-4-ylmethyl)-5-oxo-4,5-dihydro-[1,2,4]triazol-1-yl]-4-trifluoromethyl-benzamide	AGTR1 - angiotensin II receptor type 1 (human)	/gene/185		P30556	9606
99437831	Active	39659	103353721	10462573	185	7562905	Confirmatory	20220830	0	0	P30556	IC50	#ERROR!	0.0022	ChEMBL	In vitro inhibitory activity against angiotensin II receptor type 1, in human adrenal membrane preparations.	tert-butyl N-[2-[4-[[3-ethyl-5-oxo-1-[5-(pentanoylamino)-2-(trifluoromethyl)phenyl]-1,2,4-triazol-4-yl]methyl]-3-fluorophenyl]phenyl]sulfonylcarbamate	AGTR1 - angiotensin II receptor type 1 (human)	/gene/185		P30556	9606
99437832	Active	39659	103353822	10101608	185	7562905	Confirmatory	20220830	0	0	P30556	IC50	#ERROR!	0.00055	ChEMBL	In vitro inhibitory activity against angiotensin II receptor type 1, in human adrenal membrane preparations.	5-n-Butyl-2-[5-(N-n-butylcarbamoyl)-2-chlorophenyl]-4-[[2'-[N-(2-chlorobenzoyl)sulfamoyl]-3-fluorobiphenyl-4-yl]methyl]-2,4-dihydro-3H-1,2,4-triazol-3-one	AGTR1 - angiotensin II receptor type 1 (human)	/gene/185		P30556	9606
99437833	Active	39659	103353870	10101690	185	7562905	Confirmatory	20220830	0	0	P30556	IC50	#ERROR!	0.0014	ChEMBL	In vitro inhibitory activity against angiotensin II receptor type 1, in human adrenal membrane preparations.	N-{3-[3-Butyl-4-(3-fluoro-2-(N-t-butyloxycarbonyl)-Sulfanamido-biphenyl-4-ylmethyl)-5-oxo-4,5-dihydro-[1,2,4]triazol-1-yl]-4-trifluoromethyl-phenyl}-benzamide	AGTR1 - angiotensin II receptor type 1 (human)	/gene/185		P30556	9606
99437834	Active	39659	103353904	11765560	185	7562905	Confirmatory	20220830	0	0	P30556	IC50	#ERROR!	0.00084	ChEMBL	In vitro inhibitory activity against angiotensin II receptor type 1, in human adrenal membrane preparations.	tert-butyl N-[2-[4-[[1-[2-bromo-5-(butylcarbamoyl)phenyl]-5-oxo-3-propyl-1,2,4-triazol-4-yl]methyl]-3-fluorophenyl]phenyl]sulfonylcarbamate	AGTR1 - angiotensin II receptor type 1 (human)	/gene/185		P30556	9606
99437835	Active	39659	103353971	10010164	185	7562905	Confirmatory	20220830	0	0	P30556	IC50	#ERROR!	0.017	ChEMBL	In vitro inhibitory activity against angiotensin II receptor type 1, in human adrenal membrane preparations.	tert-butyl N-[2-[4-[[1-[2-bromo-5-(butylcarbamoyl)phenyl]-3-ethyl-5-oxo-1,2,4-triazol-4-yl]methyl]-3-fluorophenyl]phenyl]sulfonylcarbamate	AGTR1 - angiotensin II receptor type 1 (human)	/gene/185		P30556	9606
99437836	Active	39659	103354123	10259841	185	7562905	Confirmatory	20220830	0	0	P30556	IC50	#ERROR!	0.0016	ChEMBL	In vitro inhibitory activity against angiotensin II receptor type 1, in human adrenal membrane preparations.	4-bromo-N-butyl-3-[4-[[4-[2-[(2,5-dichlorobenzoyl)sulfamoyl]phenyl]-2-fluorophenyl]methyl]-5-oxo-3-propyl-1,2,4-triazol-1-yl]benzamide	AGTR1 - angiotensin II receptor type 1 (human)	/gene/185		P30556	9606
99437843	Active	39660	103353891	10032988	185	7562905	Confirmatory	20220830	0	0	P30556	IC50	#ERROR!	0.00041	ChEMBL	In vitro inhibitory activity against Angiotensin II receptor, type 1 in human adrenal membrane preparations. For this assay, only 0.02%BSA was present in the assay mixture.	Pentanoic acid {3-[3-butyl-4-(3-fluoro-2''-(N-t-butyloxycarbonyl)-Sulfanamido-biphenyl-4-ylmethyl)-5-oxo-4,5-dihydro-[1,2,4]triazol-1-yl]-4-trifluoromethyl-phenyl}-amide	AGTR1 - angiotensin II receptor type 1 (human)	/gene/185		P30556	9606
99437844	Active	39660	103354069	10010071	185	7562905	Confirmatory	20220830	0	0	P30556	IC50	#ERROR!	0.00038	ChEMBL	In vitro inhibitory activity against Angiotensin II receptor, type 1 in human adrenal membrane preparations. For this assay, only 0.02%BSA was present in the assay mixture.	4-[[2'-[N-(t-Butoxycarbonyl)sulfamoyl]-3-fluorobiphenyl-4-yl]methyl]-5-n-butyl-2-[2-chloro-5-[(ethoxyacetyl)amino]phenyl]-2,4-dihydro-3H-1,2,4-triazol-3-one	AGTR1 - angiotensin II receptor type 1 (human)	/gene/185		P30556	9606
99437845	Active	39660	103353894	10395335	185	7562905	Confirmatory	20220830	0	0	P30556	IC50	#ERROR!	0.00025	ChEMBL	In vitro inhibitory activity against Angiotensin II receptor, type 1 in human adrenal membrane preparations. For this assay, only 0.02%BSA was present in the assay mixture.	N-[2-[4-[[3-butyl-5-oxo-1-[5-(propanoylamino)-2-(trifluoromethyl)phenyl]-1,2,4-triazol-4-yl]methyl]-3-fluorophenyl]phenyl]sulfonyl-2-chlorobenzamide	AGTR1 - angiotensin II receptor type 1 (human)	/gene/185		P30556	9606
99438028	Active	39659	103353342	10101606	185	7562905	Confirmatory	20220830	0	0	P30556	IC50	#ERROR!	0.00072	ChEMBL	In vitro inhibitory activity against angiotensin II receptor type 1, in human adrenal membrane preparations.	N-[2-[4-[[1-[2-bromo-5-(pentanoylamino)phenyl]-3-ethyl-5-oxo-1,2,4-triazol-4-yl]methyl]-3-fluorophenyl]phenyl]sulfonyl-2-fluorobenzamide	AGTR1 - angiotensin II receptor type 1 (human)	/gene/185		P30556	9606
99438029	Active	39659	103354001	9853391	185	7562905	Confirmatory	20220830	0	0	P30556	IC50	#ERROR!	0.0035	ChEMBL	In vitro inhibitory activity against angiotensin II receptor type 1, in human adrenal membrane preparations.	tert-butyl N-[2-[4-[[1-[2-bromo-5-(pentanoylamino)phenyl]-3-ethyl-5-oxo-1,2,4-triazol-4-yl]methyl]-3-fluorophenyl]phenyl]sulfonylcarbamate	AGTR1 - angiotensin II receptor type 1 (human)	/gene/185		P30556	9606
99438030	Active	39659	103353278	10462598	185	7562905	Confirmatory	20220830	0	0	P30556	IC50	#ERROR!	0.00032	ChEMBL	In vitro inhibitory activity against angiotensin II receptor type 1, in human adrenal membrane preparations.	N-[2-[4-[[3-butyl-5-oxo-1-[5-(propanoylamino)-2-(trifluoromethyl)phenyl]-1,2,4-triazol-4-yl]methyl]-3-fluorophenyl]phenyl]sulfonylbenzamide	AGTR1 - angiotensin II receptor type 1 (human)	/gene/185		P30556	9606
99438031	Active	39659	103546496	3961	185	7562905	Confirmatory	20220830	0	0	P30556	IC50	#ERROR!	0.088	ChEMBL	In vitro inhibitory activity against angiotensin II receptor type 1, in human adrenal membrane preparations.	Losartan	AGTR1 - angiotensin II receptor type 1 (human)	/gene/185		P30556	9606
99438032	Active	39659	103354069	10010071	185	7562905	Confirmatory	20220830	0	0	P30556	IC50	#ERROR!	0.00056	ChEMBL	In vitro inhibitory activity against angiotensin II receptor type 1, in human adrenal membrane preparations.	4-[[2'-[N-(t-Butoxycarbonyl)sulfamoyl]-3-fluorobiphenyl-4-yl]methyl]-5-n-butyl-2-[2-chloro-5-[(ethoxyacetyl)amino]phenyl]-2,4-dihydro-3H-1,2,4-triazol-3-one	AGTR1 - angiotensin II receptor type 1 (human)	/gene/185		P30556	9606
99438033	Active	39659	103353874	10439715	185	7562905	Confirmatory	20220830	0	0	P30556	IC50	#ERROR!	0.00064	ChEMBL	In vitro inhibitory activity against angiotensin II receptor type 1, in human adrenal membrane preparations.	tert-butyl N-[2-[4-[[3-butyl-1-[2-chloro-5-(propylcarbamoyl)phenyl]-5-oxo-1,2,4-triazol-4-yl]methyl]-3-fluorophenyl]phenyl]sulfonylcarbamate	AGTR1 - angiotensin II receptor type 1 (human)	/gene/185		P30556	9606
99438034	Active	39659	103353940	10101351	185	7562905	Confirmatory	20220830	0	0	P30556	IC50	#ERROR!	0.00034	ChEMBL	In vitro inhibitory activity against angiotensin II receptor type 1, in human adrenal membrane preparations.	tert-butyl N-[2-[4-[[1-[2-bromo-5-(propanoylamino)phenyl]-5-oxo-3-propyl-1,2,4-triazol-4-yl]methyl]-3-fluorophenyl]phenyl]sulfonylcarbamate	AGTR1 - angiotensin II receptor type 1 (human)	/gene/185		P30556	9606
99438035	Active	39659	103354260	10372451	185	7562905	Confirmatory	20220830	0	0	P30556	IC50	#ERROR!	0.00044	ChEMBL	In vitro inhibitory activity against angiotensin II receptor type 1, in human adrenal membrane preparations.	4-[[2'-[N-(t-Butoxycarbonyl)sulfamoyl]-3-fluorobiphenyl-4-yl]methyl]-5-n-butyl-2-[2-chloro-5-(propionylamino)phenyl]-2,4-dihydro-3H-1,2,4-triazol-3-one	AGTR1 - angiotensin II receptor type 1 (human)	/gene/185		P30556	9606
99438036	Active	39659	103353680	10032820	185	7562905	Confirmatory	20220830	0	0	P30556	IC50	#ERROR!	0.00032	ChEMBL	In vitro inhibitory activity against angiotensin II receptor type 1, in human adrenal membrane preparations.	5-n-Butyl-4-[[2'-[N-(2-chlorobenzoyl)sulfamoyl]-3-fluorobiphenyl-4-yl]methyl]-2-[2-chloro-5-(propionylamino)-phenyl]-2,4-dihydro-3H-1,2,4-triazol-3-one	AGTR1 - angiotensin II receptor type 1 (human)	/gene/185		P30556	9606
99438037	Active	39659	103353279	10439837	185	7562905	Confirmatory	20220830	0	0	P30556	IC50	#ERROR!	0.001	ChEMBL	In vitro inhibitory activity against angiotensin II receptor type 1, in human adrenal membrane preparations.	N-[2-[4-[[3-butyl-5-oxo-1-[5-(propanoylamino)-2-(trifluoromethyl)phenyl]-1,2,4-triazol-4-yl]methyl]-3-fluorophenyl]phenyl]sulfonyl-3,3-dimethylbutanamide	AGTR1 - angiotensin II receptor type 1 (human)	/gene/185		P30556	9606
99438038	Active	39659	103353647	10100951	185	7562905	Confirmatory	20220830	0	0	P30556	IC50	#ERROR!	0.00028	ChEMBL	In vitro inhibitory activity against angiotensin II receptor type 1, in human adrenal membrane preparations.	tert-butyl N-[2-[4-[[3-butyl-1-[2-chloro-5-(propanoylamino)phenyl]-5-oxo-1,2,4-triazol-4-yl]methyl]phenyl]phenyl]sulfonylcarbamate	AGTR1 - angiotensin II receptor type 1 (human)	/gene/185		P30556	9606
99438039	Active	39659	103353894	10395335	185	7562905	Confirmatory	20220830	0	0	P30556	IC50	#ERROR!	0.00043	ChEMBL	In vitro inhibitory activity against angiotensin II receptor type 1, in human adrenal membrane preparations.	N-[2-[4-[[3-butyl-5-oxo-1-[5-(propanoylamino)-2-(trifluoromethyl)phenyl]-1,2,4-triazol-4-yl]methyl]-3-fluorophenyl]phenyl]sulfonyl-2-chlorobenzamide	AGTR1 - angiotensin II receptor type 1 (human)	/gene/185		P30556	9606
99438040	Active	39659	103353838	10372659	185	7562905	Confirmatory	20220830	0	0	P30556	IC50	#ERROR!	0.00076	ChEMBL	In vitro inhibitory activity against angiotensin II receptor type 1, in human adrenal membrane preparations.	4-[[2'-[N-(t-Butoxycarbonyl)sulfamoyl]-3-fluorobiphenyl-4-yl]methyl]-5-n-butyl-2-[5-(N-n-butylcarbamoyl)-2-chlorophenyl]-2,4-dihydro-3H-1,2,4-triazol-3-one	AGTR1 - angiotensin II receptor type 1 (human)	/gene/185		P30556	9606
99438041	Active	39659	103354070	11765454	185	7562905	Confirmatory	20220830	0	0	P30556	IC50	#ERROR!	0.0015	ChEMBL	In vitro inhibitory activity against angiotensin II receptor type 1, in human adrenal membrane preparations.	tert-butyl N-[2-[4-[[3-butyl-1-[2-chloro-5-(furan-2-carbonylamino)phenyl]-5-oxo-1,2,4-triazol-4-yl]methyl]-3-fluorophenyl]phenyl]sulfonylcarbamate	AGTR1 - angiotensin II receptor type 1 (human)	/gene/185		P30556	9606
99438042	Active	39659	103354122	10259525	185	7562905	Confirmatory	20220830	0	0	P30556	IC50	#ERROR!	0.0016	ChEMBL	In vitro inhibitory activity against angiotensin II receptor type 1, in human adrenal membrane preparations.	tert-butyl N-[2-[4-[[1-[5-benzamido-2-(trifluoromethyl)phenyl]-5-oxo-3-propyl-1,2,4-triazol-4-yl]methyl]-3-fluorophenyl]phenyl]sulfonylcarbamate	AGTR1 - angiotensin II receptor type 1 (human)	/gene/185		P30556	9606
99447679	Active	38135	103303520	44325486	185	8709104	Confirmatory	20220830	0	0	P30556	Kd	#ERROR!	0.75	ChEMBL	Binding affinity was determined against Angiotensin II receptor, type 1	Sar-Arg-Val-Tyr-Hcy-His-Mpt-Phe	AGTR1 - angiotensin II receptor type 1 (human)	/gene/185		P30556	9606
99447681	Active	38135	103303567	44325498	185	8709104	Confirmatory	20220830	0	0	P30556	Kd	#ERROR!	2.3	ChEMBL	Binding affinity was determined against Angiotensin II receptor, type 1	Sar-Arg-Val-Tyr-Cys-His-Mpc-Phe	AGTR1 - angiotensin II receptor type 1 (human)	/gene/185		P30556	9606
99447682	Active	38135	103303491	44325470	185	8709104	Confirmatory	20220830	0	0	P30556	Kd	#ERROR!	0.02	ChEMBL	Binding affinity was determined against Angiotensin II receptor, type 1	Sar-Arg-Val-Tyr-Hcy-His-Mpc-Phe	AGTR1 - angiotensin II receptor type 1 (human)	/gene/185		P30556	9606
99447683	Active	38135	103303451	44325448	185	8709104	Confirmatory	20220830	0	0	P30556	Kd	#ERROR!	0.00054	ChEMBL	Binding affinity was determined against Angiotensin II receptor, type 1	2-({1-[2-{2-[2-{2-[5-Guanidino-2-(2-methylamino-acetylamino)-pentanoylamino]-3-methyl-butyrylamino}-3-(4-hydroxy-phenyl)-propionylamino]-3-methyl-butyrylamino}-3-(3H-imidazol-4-yl)-propionyl]-pyrrolidine-2-carbonyl}-amino)-3-phenyl-propionic acid	AGTR1 - angiotensin II receptor type 1 (human)	/gene/185		P30556	9606
99447686	Active	38135	103303435	44325442	185	8709104	Confirmatory	20220830	0	0	P30556	Kd	#ERROR!	0.058	ChEMBL	Binding affinity was determined against Angiotensin II receptor, type 1	Sar-Arg-Val-D-Tyr-Pro-His-Pro-Phe	AGTR1 - angiotensin II receptor type 1 (human)	/gene/185		P30556	9606
99447687	Active	38135	160704000	172198	185	8709104	Confirmatory	20220830	0	0	P30556	Kd	#ERROR!	0.002	ChEMBL	Binding affinity was determined against Angiotensin II receptor, type 1	angiotensin II	AGTR1 - angiotensin II receptor type 1 (human)	/gene/185		P30556	9606
99453116	Active	38136	103409841	132404	185	8576904	Confirmatory	20220830	0	0	P30556	Ki	#ERROR!	0.02	ChEMBL	Ki value was evaluated against Angiotensin II receptor, type 1	2-[[4-[[2-Butyl-6-[methylcarbamoyl(pentyl)amino]benzimidazol-1-yl]methyl]phenyl]carbamoyl]-3,6-dichlorobenzoic acid	AGTR1 - angiotensin II receptor type 1 (human)	/gene/185		P30556	9606
99453117	Active	38136	103365038	131590	185	8576904	Confirmatory	20220830	0	0	P30556	Ki	#ERROR!	0.029	ChEMBL	Ki value was evaluated against Angiotensin II receptor, type 1	2-[4-[[2-Butyl-6-(cyclohexylcarbamoylamino)benzimidazol-1-yl]methyl]phenyl]benzoic acid	AGTR1 - angiotensin II receptor type 1 (human)	/gene/185		P30556	9606
99453316	Active	38124	103269625	9915892	185	8576904	Confirmatory	20220830	0	0	P30556	IC50	#ERROR!	0.0042	ChEMBL	Inhibition of Angiotensin II receptor, type 1	2-Propyl-5-(4-pyridin-2-yl-piperazin-1-ylmethyl)-3-[2''-(1H-tetrazol-5-yl)-biphenyl-4-ylmethyl]-3H-imidazole-4-carboxylic acid	AGTR1 - angiotensin II receptor type 1 (human)	/gene/185		P30556	9606
99453317	Active	38124	103409725	44373238	185	8576904	Confirmatory	20220830	0	0	P30556	IC50	#ERROR!	8.6	ChEMBL	Inhibition of Angiotensin II receptor, type 1	(2S,3R)-2-({(S)-1-[(S)-2-[(S)-2-[(S)-2-Benzoylamino-3-(4-hydroxy-phenyl)-propionylamino]-6-((S)-2-benzyloxycarbonylamino-5-guanidino-pentanoylamino)-hexanoylamino]-3-(3H-imidazol-4-yl)-propionyl]-pyrrolidine-2-carbonyl}-amino)-3-methyl-pentanoic acid	AGTR1 - angiotensin II receptor type 1 (human)	/gene/185		P30556	9606
99453318	Active	38124	103410352	9895212	185	8576904	Confirmatory	20220830	0	0	P30556	IC50	#ERROR!	5e-05	ChEMBL	Inhibition of Angiotensin II receptor, type 1	N-[2-[4-[(2-ethyl-5,7-dimethylimidazo[4,5-b]pyridin-3-yl)methyl]phenyl]phenyl]sulfonyl-2,2-diphenylacetamide	AGTR1 - angiotensin II receptor type 1 (human)	/gene/185		P30556	9606
99453319	Active	38124	103269556	9940350	185	8576904	Confirmatory	20220830	0	0	P30556	IC50	#ERROR!	0.57	ChEMBL	Inhibition of Angiotensin II receptor, type 1	5-Ethyl-3-(3-fluoro-2''-isopentyloxycarbaronylsulfamoyl-biphenyl-4-ylmethyl)-2-propyl3H-imidazole-4-carboxylicacid2-benzoyl-benzyl ester(EXP597)	AGTR1 - angiotensin II receptor type 1 (human)	/gene/185		P30556	9606
99453320	Active	38124	103409070	44372814	185	8576904	Confirmatory	20220830	0	0	P30556	IC50	#ERROR!	0.015	ChEMBL	Inhibition of Angiotensin II receptor, type 1	(2S)-1-(diphenylcarbamoyl)-4-[pentyl-[[4-[2-(2H-tetrazol-5-yl)phenyl]phenyl]methyl]carbamoyl]piperazine-2-carboxylic acid	AGTR1 - angiotensin II receptor type 1 (human)	/gene/185		P30556	9606
99453321	Active	38124	103252484	9807029	185	8576904	Confirmatory	20220830	0	0	P30556	IC50	#ERROR!	0.0003	ChEMBL	Inhibition of Angiotensin II receptor, type 1	3-(2''-Propylaminocarbonylsulfamoyl-biphenyl-4-ylmethyl)-5-methylsulfanyl-2-propyl-3H-imidazole-4-carboxylic acid	AGTR1 - angiotensin II receptor type 1 (human)	/gene/185		P30556	9606
99453322	Active	38124	103408878	44372686	185	8576904	Confirmatory	20220830	0	0	P30556	IC50	#ERROR!	0.004	ChEMBL	Inhibition of Angiotensin II receptor, type 1	13,13-Dioxo-9,28-dipropyl-13lambda6-thia-1,14,22,27-tetrazapentacyclo[21.5.3.23,6.07,12.026,30]tritriaconta-3(33),4,6(32),7(12),8,10,23(31),24,26(30),27-decaene-15,29-dione	AGTR1 - angiotensin II receptor type 1 (human)	/gene/185		P30556	9606
99453323	Active	38124	103252523	9851082	185	8576904	Confirmatory	20220830	0	0	P30556	IC50	#ERROR!	0.001	ChEMBL	Inhibition of Angiotensin II receptor, type 1	isopentyloxy 2-{2-[3-flouoro-4-(4-ethyl-5-methyloxycarbonyl-2-propyl-1H-1-imidazolylmethyl)phenyl]phenylsulfonyl}carbonylamino	AGTR1 - angiotensin II receptor type 1 (human)	/gene/185		P30556	9606
99453324	Active	38124	103216717	9852384	185	8576904	Confirmatory	20220830	0	0	P30556	IC50	#ERROR!	0.0014	ChEMBL	Inhibition of Angiotensin II receptor, type 1	Unii-ZF8TN281W9	AGTR1 - angiotensin II receptor type 1 (human)	/gene/185		P30556	9606
99453325	Active	38124	103216461	9850834	185	8576904	Confirmatory	20220830	0	0	P30556	IC50	#ERROR!	0.0015	ChEMBL	Inhibition of Angiotensin II receptor, type 1	butyl N-[2-[4-[(2-ethyl-5,7-dimethylimidazo[4,5-b]pyridin-3-yl)methyl]phenyl]-4-propylphenyl]sulfonylcarbamate	AGTR1 - angiotensin II receptor type 1 (human)	/gene/185		P30556	9606
99453327	Active	38124	103216664	6603900	185	8576904	Confirmatory	20220830	0	0	P30556	IC50	#ERROR!	0.0011	ChEMBL	Inhibition of Angiotensin II receptor, type 1	butyl (3-(4-((2-ethyl-5,7-dimethyl-3H-imidazo[4,5-b]pyridin-3-yl)methyl)phenyl)-5-isobutylthiophen-2-yl)sulfonylcarbamate	AGTR1 - angiotensin II receptor type 1 (human)	/gene/185		P30556	9606
99453328	Active	38124	103354001	9853391	185	8576904	Confirmatory	20220830	0	0	P30556	IC50	#ERROR!	0.0002	ChEMBL	Inhibition of Angiotensin II receptor, type 1	tert-butyl N-[2-[4-[[1-[2-bromo-5-(pentanoylamino)phenyl]-3-ethyl-5-oxo-1,2,4-triazol-4-yl]methyl]-3-fluorophenyl]phenyl]sulfonylcarbamate	AGTR1 - angiotensin II receptor type 1 (human)	/gene/185		P30556	9606
99489597	Active	39185	174520989	73356209	185	3351849	Confirmatory	20220830	0	0	P30556	Kd	#ERROR!	0.07943	ChEMBL	In vitro antagonist activity against Angiotensin II receptor was measured in the rabbit aorta strip assay	Me-D-Ala-Val-Tyr-Ile-His-Pro-Ile-OH	AGTR1 - angiotensin II receptor type 1 (human)	/gene/185		P30556	9606			947	Aorta
99489599	Active	39185	174490154	73347077	185	3351849	Confirmatory	20220830	0	0	P30556	Kd	#ERROR!	0.03981	ChEMBL	In vitro antagonist activity against Angiotensin II receptor was measured in the rabbit aorta strip assay	H-Sar-Arg-Val-Tyr-Ile-Trp-Pro-Ile-OH	AGTR1 - angiotensin II receptor type 1 (human)	/gene/185		P30556	9606			947	Aorta
99489605	Active	39185	174505591	73351662	185	3351849	Confirmatory	20220830	0	0	P30556	Kd	#ERROR!	1	ChEMBL	In vitro antagonist activity against Angiotensin II receptor was measured in the rabbit aorta strip assay	H-Ala-Val-Tyr-Ile-His-Pro-Ile-OH	AGTR1 - angiotensin II receptor type 1 (human)	/gene/185		P30556	9606			947	Aorta
99489609	Active	39185	174505584	73351656	185	3351849	Confirmatory	20220830	0	0	P30556	Kd	#ERROR!	0.1	ChEMBL	In vitro antagonist activity against Angiotensin II receptor was measured in the rabbit aorta strip assay	H-D-Ala-Val-Tyr-Ile-His-Pro-Ile-OH	AGTR1 - angiotensin II receptor type 1 (human)	/gene/185		P30556	9606			947	Aorta
99489613	Active	39185	174495178	73348580	185	3351849	Confirmatory	20220830	0	0	P30556	Kd	#ERROR!	0.03162	ChEMBL	In vitro antagonist activity against Angiotensin II receptor was measured in the rabbit aorta strip assay	H-Sar-D-Arg-Val-Tyr-Ile-His-Pro-Ile-OH	AGTR1 - angiotensin II receptor type 1 (human)	/gene/185		P30556	9606			947	Aorta
99489636	Active	39185	174505589	14728930	185	3351849	Confirmatory	20220830	0	0	P30556	Kd	#ERROR!	0.01778	ChEMBL	In vitro antagonist activity against Angiotensin II receptor was measured in the rabbit aorta strip assay	7-Isoleucine-aiii	AGTR1 - angiotensin II receptor type 1 (human)	/gene/185		P30556	9606			947	Aorta
99489638	Active	39185	174495179	73348581	185	3351849	Confirmatory	20220830	0	0	P30556	Kd	#ERROR!	0.17783	ChEMBL	In vitro antagonist activity against Angiotensin II receptor was measured in the rabbit aorta strip assay	H-Sar-Arg-Val-Tyr-Ile-His(3-Me)-Pro-Ile-OH	AGTR1 - angiotensin II receptor type 1 (human)	/gene/185		P30556	9606			947	Aorta
99489642	Active	39185	174520987	73356208	185	3351849	Confirmatory	20220830	0	0	P30556	Kd	#ERROR!	0.17783	ChEMBL	In vitro antagonist activity against Angiotensin II receptor was measured in the rabbit aorta strip assay	H-Sar-Arg-Val-Tyr-Ile-Phe-Pro-Ile-OH	AGTR1 - angiotensin II receptor type 1 (human)	/gene/185		P30556	9606			947	Aorta
99489646	Active	39185	174520985	73356207	185	3351849	Confirmatory	20220830	0	0	P30556	Kd	#ERROR!	0.63096	ChEMBL	In vitro antagonist activity against Angiotensin II receptor was measured in the rabbit aorta strip assay	H-Sar-Cit-Val-Tyr-Ile-His-Pro-Ile-OH	AGTR1 - angiotensin II receptor type 1 (human)	/gene/185		P30556	9606			947	Aorta
99489648	Active	39185	174485125	73345560	185	3351849	Confirmatory	20220830	0	0	P30556	Kd	#ERROR!	0.03162	ChEMBL	In vitro antagonist activity against Angiotensin II receptor was measured in the rabbit aorta strip assay	H-Sar-Arg-Val-Tyr-Ile-3Thi-Pro-Ile-OH	AGTR1 - angiotensin II receptor type 1 (human)	/gene/185		P30556	9606			947	Aorta
99489652	Active	39185	174490151	73347074	185	3351849	Confirmatory	20220830	0	0	P30556	Kd	#ERROR!	0.01778	ChEMBL	In vitro antagonist activity against Angiotensin II receptor was measured in the rabbit aorta strip assay	H-Sar-D-Lys-Val-Tyr-Ile-His-Pro-Ile-OH	AGTR1 - angiotensin II receptor type 1 (human)	/gene/185		P30556	9606			947	Aorta
99489785	Active	39185	174485123	73345558	185	3351849	Confirmatory	20220830	0	0	P30556	Kd	#ERROR!	0.00166	ChEMBL	In vitro antagonist activity against Angiotensin II receptor was measured in the rabbit aorta strip assay	H-Sar-Sar-Val-Tyr-Ile-His-Pro-Thr-OH	AGTR1 - angiotensin II receptor type 1 (human)	/gene/185		P30556	9606			947	Aorta
99489789	Active	39185	174490153	73347076	185	3351849	Confirmatory	20220830	0	0	P30556	Kd	#ERROR!	0.03162	ChEMBL	In vitro antagonist activity against Angiotensin II receptor was measured in the rabbit aorta strip assay	H-Sar-Sar-Val-Tyr-Ile-His-Pro-Ile-OH	AGTR1 - angiotensin II receptor type 1 (human)	/gene/185		P30556	9606			947	Aorta
99489793	Active	39185	103281282	10079601	185	3351849	Confirmatory	20220830	0	0	P30556	Kd	#ERROR!	0.0007943	ChEMBL	In vitro antagonist activity against Angiotensin II receptor was measured in the rabbit aorta strip assay	(Sar1,Ile8)-Angiotensin II	AGTR1 - angiotensin II receptor type 1 (human)	/gene/185		P30556	9606			947	Aorta
99489795	Active	39185	174505585	73351657	185	3351849	Confirmatory	20220830	0	0	P30556	Kd	#ERROR!	0.1	ChEMBL	In vitro antagonist activity against Angiotensin II receptor was measured in the rabbit aorta strip assay	H-D-Arg-Val-Tyr-Ile-His-Pro-Ile-OH	AGTR1 - angiotensin II receptor type 1 (human)	/gene/185		P30556	9606			947	Aorta
99489797	Active	39185	174505586	73351658	185	3351849	Confirmatory	20220830	0	0	P30556	Kd	#ERROR!	0.005623	ChEMBL	In vitro antagonist activity against Angiotensin II receptor was measured in the rabbit aorta strip assay	H-Sar-hArg-Val-Tyr-Ile-His-Pro-Ile-OH	AGTR1 - angiotensin II receptor type 1 (human)	/gene/185		P30556	9606			947	Aorta
99489799	Active	39185	174505587	73351659	185	3351849	Confirmatory	20220830	0	0	P30556	Kd	#ERROR!	0.001622	ChEMBL	In vitro antagonist activity against Angiotensin II receptor was measured in the rabbit aorta strip assay	(Sar1,Thr8)-Angiotensin II	AGTR1 - angiotensin II receptor type 1 (human)	/gene/185		P30556	9606			947	Aorta
99512768	Active	39050	103214276	14952909	185	2016730	Confirmatory	20220830	0	0	P30556	Kb	#ERROR!	2.25	ChEMBL	In vitro inhibition of AII-induced vasoconstriction of rabbit aorta.	2-[2-Butyl-5-(2-carboxy-3-thiophen-2-yl-propenyl)-imidazol-1-ylmethyl]-benzoic acid	AGTR1 - angiotensin II receptor type 1 (human)	/gene/185		P30556	9606			947	Aorta
99512808	Active	39050	103213261	10321941	185	2016730	Confirmatory	20220830	0	0	P30556	Kb	#ERROR!	2e-05	ChEMBL	In vitro inhibition of AII-induced vasoconstriction of rabbit aorta.	4-[2-Butyl-5-(2-carboxy-3-thiophen-2-yl-propenyl)-imidazol-1-ylmethyl]-3-chloro-benzoic acid	AGTR1 - angiotensin II receptor type 1 (human)	/gene/185		P30556	9606			947	Aorta
99512810	Active	39050	103194930	3082918	185	2016730	Confirmatory	20220830	0	0	P30556	Kb	#ERROR!	2.7	ChEMBL	In vitro inhibition of AII-induced vasoconstriction of rabbit aorta.	[2-Butyl-5-chloro-3-(2-chloro-benzyl)-3H-imidazol-4-yl]-acetic acid	AGTR1 - angiotensin II receptor type 1 (human)	/gene/185		P30556	9606			947	Aorta
99512812	Active	39050	103213773	9978845	185	2016730	Confirmatory	20220830	0	0	P30556	Kb	#ERROR!	0.064	ChEMBL	In vitro inhibition of AII-induced vasoconstriction of rabbit aorta.	2-Benzyl-3-[2-butyl-3-(2-chloro-benzyl)-3H-imidazol-4-yl]-acrylic acid	AGTR1 - angiotensin II receptor type 1 (human)	/gene/185		P30556	9606			947	Aorta
99512814	Active	39050	103213802	10426066	185	2016730	Confirmatory	20220830	0	0	P30556	Kb	#ERROR!	0.81	ChEMBL	In vitro inhibition of AII-induced vasoconstriction of rabbit aorta.	3-[2-Butyl-3-(2-chloro-benzyl)-3H-imidazol-4-yl]-acrylic acid	AGTR1 - angiotensin II receptor type 1 (human)	/gene/185		P30556	9606			947	Aorta
99512816	Active	39050	103214310	14952906	185	2016730	Confirmatory	20220830	0	0	P30556	Kb	#ERROR!	0.057	ChEMBL	In vitro inhibition of AII-induced vasoconstriction of rabbit aorta.	3-[2-Butyl-3-(2-nitro-benzyl)-3H-imidazol-4-yl]-2-thiophen-2-ylmethyl-acrylic acid	AGTR1 - angiotensin II receptor type 1 (human)	/gene/185		P30556	9606			947	Aorta
99512818	Active	39050	103213116	44284520	185	2016730	Confirmatory	20220830	0	0	P30556	Kb	#ERROR!	0.0025	ChEMBL	In vitro inhibition of AII-induced vasoconstriction of rabbit aorta.	Sar-Arg-Val-Tyr-Ile-His-Pro-Thi-OH	AGTR1 - angiotensin II receptor type 1 (human)	/gene/185		P30556	9606			947	Aorta
99512820	Active	39050	103213775	14952916	185	2016730	Confirmatory	20220830	0	0	P30556	Kb	#ERROR!	0.05	ChEMBL	In vitro inhibition of AII-induced vasoconstriction of rabbit aorta.	3-[2-Butyl-3-(4-nitro-benzyl)-3H-imidazol-4-yl]-2-thiophen-2-ylmethyl-acrylic acid	AGTR1 - angiotensin II receptor type 1 (human)	/gene/185		P30556	9606			947	Aorta
99512822	Active	39050	103213801	15696755	185	2016730	Confirmatory	20220830	0	0	P30556	Kb	#ERROR!	1.9	ChEMBL	In vitro inhibition of AII-induced vasoconstriction of rabbit aorta.	[2-Butyl-3-(2-chloro-benzyl)-3H-imidazol-4-yl]-acetic acid	AGTR1 - angiotensin II receptor type 1 (human)	/gene/185		P30556	9606			947	Aorta
99512824	Active	39050	103213560	5281037	185	2016730	Confirmatory	20220830	0	0	P30556	Kb	#ERROR!	0.00021	ChEMBL	In vitro inhibition of AII-induced vasoconstriction of rabbit aorta.	Eprosartan	AGTR1 - angiotensin II receptor type 1 (human)	/gene/185		P30556	9606			947	Aorta
99512826	Active	39050	103214311	10047444	185	2016730	Confirmatory	20220830	0	0	P30556	Kb	#ERROR!	0.051	ChEMBL	In vitro inhibition of AII-induced vasoconstriction of rabbit aorta.	3-[2-Butyl-3-(2-chloro-benzyl)-3H-imidazol-4-yl]-2-thiophen-2-ylmethyl-acrylic acid	AGTR1 - angiotensin II receptor type 1 (human)	/gene/185		P30556	9606			947	Aorta
99512828	Active	39050	103213290	14952904	185	2016730	Confirmatory	20220830	0	0	P30556	Kb	#ERROR!	0.034	ChEMBL	In vitro inhibition of AII-induced vasoconstriction of rabbit aorta.	3-[2-Butyl-3-(2-hydroxy-benzyl)-3H-imidazol-4-yl]-2-thiophen-2-ylmethyl-acrylic acid	AGTR1 - angiotensin II receptor type 1 (human)	/gene/185		P30556	9606			947	Aorta
99512830	Active	39050	103213706	14952914	185	2016730	Confirmatory	20220830	0	0	P30556	Kb	#ERROR!	0.033	ChEMBL	In vitro inhibition of AII-induced vasoconstriction of rabbit aorta.	3-[2-Butyl-3-(4-hydroxy-3-methyl-benzyl)-3H-imidazol-4-yl]-2-thiophen-2-ylmethyl-acrylic acid	AGTR1 - angiotensin II receptor type 1 (human)	/gene/185		P30556	9606			947	Aorta
99514695	Active	31303	103281323	5748380	185	1875337	Confirmatory	20220830	0	0	P30556	IC50	#ERROR!	0.0058	ChEMBL	Inhibitory activity as antagonist of AII on guinea pig ileum	Angiotensin II, 1-sar-5-ile-8-ala-	AGTR1 - angiotensin II receptor type 1 (human)	/gene/185		P30556	9606			2116	Ileum
99516207	Active	39195	103293463	15076146	185	1895308	Confirmatory	20220830	0	0	P30556	IC50	#ERROR!	0.0003	ChEMBL	Binding affinity towards Angiotensin receptor from rabbit aorta	5,7-dimethyl-2-propyl-3-[[4-[2-(2H-tetrazol-5-yl)phenyl]phenyl]methyl]imidazo[4,5-b]pyridine	AGTR1 - angiotensin II receptor type 1 (human)	/gene/185		P30556	9606			947	Aorta
99516209	Active	39195	103166192	183134	185	1895308	Confirmatory	20220830	0	0	P30556	IC50	#ERROR!	0.0003	ChEMBL	Binding affinity towards Angiotensin receptor from rabbit aorta	2-Ethyl-5,7-dimethyl-3-((4-(2-(2H-tetrazol-5-yl)phenyl)phenyl)methyl)imidazo(4,5-b)pyridine	AGTR1 - angiotensin II receptor type 1 (human)	/gene/185		P30556	9606			947	Aorta
99516211	Active	39195	103314382	15076144	185	1895308	Confirmatory	20220830	0	0	P30556	IC50	#ERROR!	0.002	ChEMBL	Binding affinity towards Angiotensin receptor from rabbit aorta	5-methyl-2-propyl-3-[[4-[2-(2H-tetrazol-5-yl)phenyl]phenyl]methyl]imidazo[4,5-b]pyridine	AGTR1 - angiotensin II receptor type 1 (human)	/gene/185		P30556	9606			947	Aorta
99516213	Active	39195	103227285	3036053	185	1895308	Confirmatory	20220830	0	0	P30556	IC50	#ERROR!	0.001	ChEMBL	Binding affinity towards Angiotensin receptor from rabbit aorta	7-Methyl-2-propyl-3-((2'-(1H-tetrazol-5-yl)(1,1'-biphenyl)-4-yl)methyl)-3H-imidazo(4,5-b)pyridine	AGTR1 - angiotensin II receptor type 1 (human)	/gene/185		P30556	9606			947	Aorta
99516215	Active	39195	103314463	15076145	185	1895308	Confirmatory	20220830	0	0	P30556	IC50	#ERROR!	0.0005	ChEMBL	Binding affinity towards Angiotensin receptor from rabbit aorta	2-butyl-5,7-dimethyl-3-[[4-[2-(2H-tetrazol-5-yl)phenyl]phenyl]methyl]imidazo[4,5-b]pyridine	AGTR1 - angiotensin II receptor type 1 (human)	/gene/185		P30556	9606			947	Aorta
99516217	Active	39195	174494999	73348444	185	1895308	Confirmatory	20220830	0	0	P30556	IC50	#ERROR!	0.0002	ChEMBL	Binding affinity towards Angiotensin receptor from rabbit aorta	Me-Asp-Arg-Val-Tyr-Ile-His-His-Ile-Phe-Me	AGTR1 - angiotensin II receptor type 1 (human)	/gene/185		P30556	9606			947	Aorta
99516219	Active	39195	103314365	44330457	185	1895308	Confirmatory	20220830	0	0	P30556	IC50	#ERROR!	0.006	ChEMBL	Binding affinity towards Angiotensin receptor from rabbit aorta	2-butyl-5-chloro-3-[[4-[2-(2H-tetrazol-5-yl)phenyl]phenyl]methyl]-4,5-dihydroimidazole-4-carboxylic acid	AGTR1 - angiotensin II receptor type 1 (human)	/gene/185		P30556	9606			947	Aorta
99516221	Active	39195	103546496	3961	185	1895308	Confirmatory	20220830	0	0	P30556	IC50	#ERROR!	0.05	ChEMBL	Binding affinity towards Angiotensin receptor from rabbit aorta	Losartan	AGTR1 - angiotensin II receptor type 1 (human)	/gene/185		P30556	9606			947	Aorta
99516223	Active	39195	103314380	15076143	185	1895308	Confirmatory	20220830	0	0	P30556	IC50	#ERROR!	0.008	ChEMBL	Binding affinity towards Angiotensin receptor from rabbit aorta	2-propyl-3-[[4-[2-(2H-tetrazol-5-yl)phenyl]phenyl]methyl]imidazo[4,5-b]pyridine	AGTR1 - angiotensin II receptor type 1 (human)	/gene/185		P30556	9606			947	Aorta
99516866	Active	31303	174505402	73351521	185	1875337	Confirmatory	20220830	0	0	P30556	IC50	#ERROR!	0.33	ChEMBL	Inhibitory activity as antagonist of AII on guinea pig ileum	(2S,3S)-2-[[(2S)-1-[(2S)-2-[[(2S,4S)-1-amino-4-[[(2S)-2-[[(2S)-2-[[(2S)-5-(diaminomethylideneamino)-2-[[2-(methylamino)acetyl]amino]pentanoyl]amino]-3-methylbutanoyl]amino]-3-(4-hydroxyphenyl)propanoyl]amino]-5-methyl-1,3-dioxohexan-2-yl]amino]-3-(1H-imidazol-5-yl)propanoyl]pyrrolidine-2-carbonyl]amino]-3-methylpentanoic acid	AGTR1 - angiotensin II receptor type 1 (human)	/gene/185		P30556	9606			2116	Ileum
99516868	Active	31303	103244533	6324663	185	1875337	Confirmatory	20220830	0	0	P30556	IC50	#ERROR!	6.6e-05	ChEMBL	Inhibitory activity as antagonist of AII on guinea pig ileum	Saralasin	AGTR1 - angiotensin II receptor type 1 (human)	/gene/185		P30556	9606			2116	Ileum
99516872	Active	31303	103281282	10079601	185	1875337	Confirmatory	20220830	0	0	P30556	IC50	#ERROR!	0.00021	ChEMBL	Inhibitory activity as antagonist of AII on guinea pig ileum	(Sar1,Ile8)-Angiotensin II	AGTR1 - angiotensin II receptor type 1 (human)	/gene/185		P30556	9606			2116	Ileum
99516874	Active	31303	103281357	171012	185	1875337	Confirmatory	20220830	0	0	P30556	IC50	#ERROR!	0.00045	ChEMBL	Inhibitory activity as antagonist of AII on guinea pig ileum	Angiotensin II, sar(1)-val(5)-ile(8)-	AGTR1 - angiotensin II receptor type 1 (human)	/gene/185		P30556	9606			2116	Ileum
99517222	Active	39048	103281182	44317243	185	1875337	Confirmatory	20220830	0	0	P30556	IC50	#ERROR!	0.007	ChEMBL	The compound was tested for its ability to displace [3H]Angiotensin II (300 ng/mL) from rabbit adrenal cortex	H-Ala(For)(For)-Arg-Val-Tyr-Ile-His-Pro-Phe-OH	AGTR1 - angiotensin II receptor type 1 (human)	/gene/185		P30556	9606			1235	Adrenal cortex
99528659	Active	39046	103271083	60919	185	12113820	Confirmatory	20220830	0	0	P30556	IC50	#ERROR!	0.038	ChEMBL	Compound was tested in vitro for inhibitory activity against human Angiotensin II receptor in cultured preadipocytes	Tasosartan	AGTR1 - angiotensin II receptor type 1 (human)	/gene/185		P30556	9606
99528660	Active	39046	103249331	44301981	185	12113820	Confirmatory	20220830	0	0	P30556	IC50	#ERROR!	0.044	ChEMBL	Compound was tested in vitro for inhibitory activity against human Angiotensin II receptor in cultured preadipocytes	2-methyl-7-oxo-8-[[4-[2-(2H-tetrazol-5-yl)phenyl]phenyl]methyl]-5,6-dihydropyrido[2,3-d]pyrimidine-4-carboxylic acid	AGTR1 - angiotensin II receptor type 1 (human)	/gene/185		P30556	9606
99528661	Active	39046	103271840	9824568	185	12113820	Confirmatory	20220830	0	0	P30556	IC50	#ERROR!	0.023	ChEMBL	Compound was tested in vitro for inhibitory activity against human Angiotensin II receptor in cultured preadipocytes	4-methyl-7-oxo-8-[[4-[2-(2H-tetrazol-5-yl)phenyl]phenyl]methyl]-5,6-dihydropyrido[2,3-d]pyrimidine-2-carboxylic acid	AGTR1 - angiotensin II receptor type 1 (human)	/gene/185		P30556	9606
99528662	Active	39046	103271801	10478476	185	12113820	Confirmatory	20220830	0	0	P30556	IC50	#ERROR!	0.044	ChEMBL	Compound was tested in vitro for inhibitory activity against human Angiotensin II receptor in cultured preadipocytes	2,4-bis(hydroxymethyl)-8-[[4-[2-(2H-tetrazol-5-yl)phenyl]phenyl]methyl]pyrido[2,3-d]pyrimidin-7-one	AGTR1 - angiotensin II receptor type 1 (human)	/gene/185		P30556	9606
99556364	Active	39181	103293126	9931685	185		Confirmatory	20220830	0	0	P30556	Kd	#ERROR!	0.001995	ChEMBL	Compound was tested for antagonism of Angiotensin II-contracted rabbit aortic rings	5-[2-[4-[(3,5-dibutyl-1,2,4-triazol-1-yl)methyl]phenyl]phenyl]-2H-tetrazole	AGTR1 - angiotensin II receptor type 1 (human)	/gene/185		P30556	9606			947	Aorta
99556653	Active	39044	103165983	20604663	185		Confirmatory	20220830	0	0	P30556	IC50	#ERROR!	10	ChEMBL	Displacement of monoiodinated angiotensin II from guinea-pig adrenal gland angiotensin II receptor	2-[4-[(2-Butylimidazo[4,5-d]pyridazin-3-yl)methyl]phenyl]benzoic acid	AGTR1 - angiotensin II receptor type 1 (human)	/gene/185		P30556	9606			2369	Adrenal gland
99556655	Active	39044	103165825	44209569	185		Confirmatory	20220830	0	0	P30556	IC50	#ERROR!	0.022	ChEMBL	Displacement of monoiodinated angiotensin II from guinea-pig adrenal gland angiotensin II receptor	2-butyl-1-[[4-[2-(2H-tetrazol-5-yl)phenyl]phenyl]methyl]-6H-imidazo[4,5-d]pyridazin-7-one	AGTR1 - angiotensin II receptor type 1 (human)	/gene/185		P30556	9606			2369	Adrenal gland
99556657	Active	39044	103165773	4110026	185		Confirmatory	20220830	0	0	P30556	IC50	#ERROR!	2.3	ChEMBL	Displacement of monoiodinated angiotensin II from guinea-pig adrenal gland angiotensin II receptor	2-[4-(2-Butylbenzimidazol-1-yl)methylphenyl]benzoic acid	AGTR1 - angiotensin II receptor type 1 (human)	/gene/185		P30556	9606			2369	Adrenal gland
99556659	Active	39044	103166166	10025443	185		Confirmatory	20220830	0	0	P30556	IC50	#ERROR!	0.016	ChEMBL	Displacement of monoiodinated angiotensin II from guinea-pig adrenal gland angiotensin II receptor	2-butyl-4,5-dihydro-4-oxo-3-[2'-(tetrazol-5-yl)biphenyl-4-ylmethyl]-3H-imidazo[4,5-c]pyridine	AGTR1 - angiotensin II receptor type 1 (human)	/gene/185		P30556	9606			2369	Adrenal gland
99556697	Active	39179	103218333	44287128	185		Confirmatory	20220830	0	0	P30556	Kd	#ERROR!	0.01585	ChEMBL	Displacement of angiotensin II from angiotensin II receptor of rabbit aorta	2-propyl-3-[[4-[2-(2H-tetrazol-5-yl)phenyl]phenoxy]methyl]-5,6,7,8-tetrahydrocyclohepta[d]imidazol-4-one	AGTR1 - angiotensin II receptor type 1 (human)	/gene/185		P30556	9606			947	Aorta
99556699	Active	39179	103218334	44287129	185		Confirmatory	20220830	0	0	P30556	Kd	#ERROR!	0.0389	ChEMBL	Displacement of angiotensin II from angiotensin II receptor of rabbit aorta	1-[[4-[2-(2-Methyltetrazol-5-yl)phenyl]phenyl]methyl]-2-propyl-5,6,7,8-tetrahydrocyclohepta[d]imidazol-4-one	AGTR1 - angiotensin II receptor type 1 (human)	/gene/185		P30556	9606			947	Aorta
99556721	Active	39179	103218262	44212662	185		Confirmatory	20220830	0	0	P30556	Kd	#ERROR!	0.0002188	ChEMBL	Displacement of angiotensin II from angiotensin II receptor of rabbit aorta	2-butyl-3-[[4-[2-(2H-tetrazol-5-yl)phenyl]phenyl]methyl]-5,6,7,8-tetrahydrocyclohepta[d]imidazol-4-one	AGTR1 - angiotensin II receptor type 1 (human)	/gene/185		P30556	9606			947	Aorta
99556723	Active	39179	103218306	9802561	185		Confirmatory	20220830	0	0	P30556	Kd	#ERROR!	9.12e-05	ChEMBL	Displacement of angiotensin II from angiotensin II receptor of rabbit aorta	Pratosartan	AGTR1 - angiotensin II receptor type 1 (human)	/gene/185		P30556	9606			947	Aorta
99556725	Active	39179	103218301	44287111	185		Confirmatory	20220830	0	0	P30556	Kd	#ERROR!	0.14454	ChEMBL	Displacement of angiotensin II from angiotensin II receptor of rabbit aorta	1-[[4-[2-(1-Methyltetrazol-5-yl)phenyl]phenyl]methyl]-2-propyl-5,6,7,8-tetrahydrocyclohepta[d]imidazol-4-one	AGTR1 - angiotensin II receptor type 1 (human)	/gene/185		P30556	9606			947	Aorta
99556727	Active	39179	103218307	44287115	185		Confirmatory	20220830	0	0	P30556	Kd	#ERROR!	0.000912	ChEMBL	Displacement of angiotensin II from angiotensin II receptor of rabbit aorta	2-ethyl-3-[[4-[2-(2H-tetrazol-5-yl)phenyl]phenyl]methyl]-5,6,7,8-tetrahydrocyclohepta[d]imidazol-4-one	AGTR1 - angiotensin II receptor type 1 (human)	/gene/185		P30556	9606			947	Aorta
99556729	Active	39179	103217263	44286571	185		Confirmatory	20220830	0	0	P30556	Kd	#ERROR!	0.04677	ChEMBL	Displacement of angiotensin II from angiotensin II receptor of rabbit aorta	2-ethyl-3-[[4-[2-(2H-tetrazol-5-yl)phenyl]phenyl]methyl]-5,6,7,8-tetrahydro-4H-cyclohepta[d]imidazole	AGTR1 - angiotensin II receptor type 1 (human)	/gene/185		P30556	9606			947	Aorta
99556731	Active	39179	103181997	44271637	185		Confirmatory	20220830	0	0	P30556	Kd	#ERROR!	0.004786	ChEMBL	Displacement of angiotensin II from angiotensin II receptor of rabbit aorta	Naphthalene-1-sulfonic acid [7-(4-amino-quinazolin-2-ylamino)-heptyl]-amide	AGTR1 - angiotensin II receptor type 1 (human)	/gene/185		P30556	9606			947	Aorta
99556733	Active	39179	103218261	44212663	185		Confirmatory	20220830	0	0	P30556	Kd	#ERROR!	0.0004365	ChEMBL	Displacement of angiotensin II from angiotensin II receptor of rabbit aorta	2-pentyl-3-[[4-[2-(2H-tetrazol-5-yl)phenyl]phenyl]methyl]-5,6,7,8-tetrahydrocyclohepta[d]imidazol-4-one	AGTR1 - angiotensin II receptor type 1 (human)	/gene/185		P30556	9606			947	Aorta
99556735	Active	39179	103218335	15291357	185		Confirmatory	20220830	0	0	P30556	Kd	#ERROR!	0.05888	ChEMBL	Displacement of angiotensin II from angiotensin II receptor of rabbit aorta	2-butyl-1-[[4-[2-(2H-tetrazol-5-yl)phenyl]phenyl]methyl]-5,6,7,8-tetrahydrocyclohepta[d]imidazol-4-one	AGTR1 - angiotensin II receptor type 1 (human)	/gene/185		P30556	9606			947	Aorta
99556737	Active	39179	103218137	44287010	185		Confirmatory	20220830	0	0	P30556	Kd	#ERROR!	0.0912	ChEMBL	Displacement of angiotensin II from angiotensin II receptor of rabbit aorta	2-methyl-3-[[4-[2-(2H-tetrazol-5-yl)phenyl]phenyl]methyl]-5,6,7,8-tetrahydro-4H-cyclohepta[d]imidazole	AGTR1 - angiotensin II receptor type 1 (human)	/gene/185		P30556	9606			947	Aorta
99556739	Active	39179	103216736	44286280	185		Confirmatory	20220830	0	0	P30556	Kd	#ERROR!	0.004898	ChEMBL	Displacement of angiotensin II from angiotensin II receptor of rabbit aorta	2-methyl-3-[[4-[2-(2H-tetrazol-5-yl)phenyl]phenyl]methyl]-5,6,7,8-tetrahydrocyclohepta[d]imidazol-4-one	AGTR1 - angiotensin II receptor type 1 (human)	/gene/185		P30556	9606			947	Aorta
99556741	Active	39179	103218308	44287116	185		Confirmatory	20220830	0	0	P30556	Kd	#ERROR!	0.02042	ChEMBL	Displacement of angiotensin II from angiotensin II receptor of rabbit aorta	2-butyl-3-[[4-[2-(2H-tetrazol-5-yl)phenyl]phenyl]methyl]-5,6,7,8-tetrahydro-4H-cyclohepta[d]imidazole	AGTR1 - angiotensin II receptor type 1 (human)	/gene/185		P30556	9606			947	Aorta
99556743	Active	39179	103218270	44287089	185		Confirmatory	20220830	0	0	P30556	Kd	#ERROR!	0.007413	ChEMBL	Displacement of angiotensin II from angiotensin II receptor of rabbit aorta	2-propyl-3-[[4-[2-(2H-tetrazol-5-yl)phenyl]phenyl]methyl]-5,6,7,8-tetrahydro-4H-cyclohepta[d]imidazole	AGTR1 - angiotensin II receptor type 1 (human)	/gene/185		P30556	9606			947	Aorta
99556745	Active	39044	103165867	44264684	185		Confirmatory	20220830	0	0	P30556	IC50	#ERROR!	10	ChEMBL	Displacement of monoiodinated angiotensin II from guinea-pig adrenal gland angiotensin II receptor	2-[4-[(2-Butyl-5-methyl-4-oxoimidazo[4,5-d]pyridazin-3-yl)methyl]phenyl]benzoic acid	AGTR1 - angiotensin II receptor type 1 (human)	/gene/185		P30556	9606			2369	Adrenal gland
99556747	Active	39044	103166062	4286584	185		Confirmatory	20220830	0	0	P30556	IC50	#ERROR!	0.096	ChEMBL	Displacement of monoiodinated angiotensin II from guinea-pig adrenal gland angiotensin II receptor	2-butyl-1-[[4-[2-(2H-tetrazol-5-yl)phenyl]phenyl]methyl]benzimidazole	AGTR1 - angiotensin II receptor type 1 (human)	/gene/185		P30556	9606			2369	Adrenal gland
99556749	Active	39044	103165836	44264673	185		Confirmatory	20220830	0	0	P30556	IC50	#ERROR!	2.13	ChEMBL	Displacement of monoiodinated angiotensin II from guinea-pig adrenal gland angiotensin II receptor	4''-(2-Butyl-7-oxo-6,7-dihydro-imidazo[4,5-d]pyridazin-1-ylmethyl)-biphenyl-2-carboxylic acid	AGTR1 - angiotensin II receptor type 1 (human)	/gene/185		P30556	9606			2369	Adrenal gland
99556753	Active	39044	103166192	183134	185		Confirmatory	20220830	0	0	P30556	IC50	#ERROR!	0.006	ChEMBL	Displacement of monoiodinated angiotensin II from guinea-pig adrenal gland angiotensin II receptor	2-Ethyl-5,7-dimethyl-3-((4-(2-(2H-tetrazol-5-yl)phenyl)phenyl)methyl)imidazo(4,5-b)pyridine	AGTR1 - angiotensin II receptor type 1 (human)	/gene/185		P30556	9606			2369	Adrenal gland
99556755	Active	39044	103166156	44264838	185		Confirmatory	20220830	0	0	P30556	IC50	#ERROR!	0.255	ChEMBL	Displacement of monoiodinated angiotensin II from guinea-pig adrenal gland angiotensin II receptor	diethyl 2-butyl-1-[[4-[2-(2H-tetrazol-5-yl)phenyl]phenyl]methyl]imidazole-4,5-dicarboxylate	AGTR1 - angiotensin II receptor type 1 (human)	/gene/185		P30556	9606			2369	Adrenal gland
99556757	Active	39044	103165786	9889557	185		Confirmatory	20220830	0	0	P30556	IC50	#ERROR!	0.017	ChEMBL	Displacement of monoiodinated angiotensin II from guinea-pig adrenal gland angiotensin II receptor	2-butyl-3-[[4-[2-(2H-tetrazol-5-yl)phenyl]phenyl]methyl]-5,6-dihydroimidazo[4,5-d]pyridazine-4,7-dione	AGTR1 - angiotensin II receptor type 1 (human)	/gene/185		P30556	9606			2369	Adrenal gland
99556759	Active	39044	103546496	3961	185		Confirmatory	20220830	0	0	P30556	IC50	#ERROR!	0.018	ChEMBL	Displacement of monoiodinated angiotensin II from guinea-pig adrenal gland angiotensin II receptor	Losartan	AGTR1 - angiotensin II receptor type 1 (human)	/gene/185		P30556	9606			2369	Adrenal gland
99556765	Active	39182	103169372	20604681	185		Confirmatory	20220830	0	0	P30556	Kd	#ERROR!	0.07943	ChEMBL	Compound was tested for antagonism of Angiotensin II-contracted rabbit aortic rings. Compound shows competitive receptor Antagonism.	4-butyl-1-[2,6-di(propan-2-yl)phenyl]-3-[[6-[2-(2H-tetrazol-5-yl)phenyl]pyridin-3-yl]methyl]imidazol-2-one	AGTR1 - angiotensin II receptor type 1 (human)	/gene/185		P30556	9606
99556767	Active	39182	103169377	9825743	185		Confirmatory	20220830	0	0	P30556	Kd	#ERROR!	0.001995	ChEMBL	Compound was tested for antagonism of Angiotensin II-contracted rabbit aortic rings. Compound shows competitive receptor Antagonism.	4-butyl-1-(2-methylphenyl)-3-[[6-[2-(2H-tetrazol-5-yl)phenyl]pyridin-3-yl]methyl]imidazol-2-one	AGTR1 - angiotensin II receptor type 1 (human)	/gene/185		P30556	9606
99556769	Active	39182	103169427	10275745	185		Confirmatory	20220830	0	0	P30556	Kd	#ERROR!	0.007943	ChEMBL	Compound was tested for antagonism of Angiotensin II-contracted rabbit aortic rings. Compound shows competitive receptor Antagonism.	4-butyl-1-phenyl-3-[[6-[2-(2H-tetrazol-5-yl)phenyl]pyridin-3-yl]methyl]imidazol-2-one	AGTR1 - angiotensin II receptor type 1 (human)	/gene/185		P30556	9606
99556771	Active	39182	103169537	10206836	185		Confirmatory	20220830	0	0	P30556	Kd	#ERROR!	0.005012	ChEMBL	Compound was tested for antagonism of Angiotensin II-contracted rabbit aortic rings. Compound shows competitive receptor Antagonism.	4-butyl-1-(2-propan-2-ylphenyl)-3-[[6-[2-(2H-tetrazol-5-yl)phenyl]pyridin-3-yl]methyl]imidazol-2-one	AGTR1 - angiotensin II receptor type 1 (human)	/gene/185		P30556	9606
99556773	Active	39182	103169398	9932483	185		Confirmatory	20220830	0	0	P30556	Kd	#ERROR!	0.002089	ChEMBL	Compound was tested for antagonism of Angiotensin II-contracted rabbit aortic rings. Compound shows competitive receptor Antagonism.	1,4-Dibutyl-3-{6-[2-(1H-tetrazol-5-yl)-phenyl]-pyridin-3-ylmethyl}-1,3-dihydro-imidazol-2-one	AGTR1 - angiotensin II receptor type 1 (human)	/gene/185		P30556	9606
99556775	Active	39182	103169397	9954408	185		Confirmatory	20220830	0	0	P30556	Kd	#ERROR!	0.002239	ChEMBL	Compound was tested for antagonism of Angiotensin II-contracted rabbit aortic rings. Compound shows competitive receptor Antagonism.	1,4-dibutyl-3-[[4-[2-(2H-tetrazol-5-yl)phenyl]phenyl]methyl]imidazol-2-one	AGTR1 - angiotensin II receptor type 1 (human)	/gene/185		P30556	9606
99556899	Active	39045	103206400	9887844	185		Confirmatory	20220830	0	0	P30556	IC50	#ERROR!	0.005	ChEMBL	Inhibition of [125I]AII binding to guinea pig adrenal membrane	2-Ethyl-4-(2'-(1H-tetrazol-5-yl)biphenyl-4-ylmethoxy)-5,6,7,8-tetrahydroquinoline	AGTR1 - angiotensin II receptor type 1 (human)	/gene/185		P30556	9606
99556901	Active	39045	103546496	3961	185		Confirmatory	20220830	0	0	P30556	IC50	#ERROR!	0.008	ChEMBL	Inhibition of [125I]AII binding to guinea pig adrenal membrane	Losartan	AGTR1 - angiotensin II receptor type 1 (human)	/gene/185		P30556	9606
99556903	Active	39045	103206604	19742883	185		Confirmatory	20220830	0	0	P30556	IC50	#ERROR!	0.00758	ChEMBL	Inhibition of [125I]AII binding to guinea pig adrenal membrane	3-chloro-2,6-diethyl-N-[[4-[2-(2H-tetrazol-5-yl)phenyl]phenyl]methyl]pyridin-4-amine	AGTR1 - angiotensin II receptor type 1 (human)	/gene/185		P30556	9606
99556905	Active	39045	103206374	14950512	185		Confirmatory	20220830	0	0	P30556	IC50	#ERROR!	0.014	ChEMBL	Inhibition of [125I]AII binding to guinea pig adrenal membrane	2,6-Diethyl-3-iodo-4-[2''-(2H-tetrazol-5-yl)-biphenyl-4-ylmethoxy]-pyridine	AGTR1 - angiotensin II receptor type 1 (human)	/gene/185		P30556	9606
99556907	Active	39045	103206994	44281532	185		Confirmatory	20220830	0	0	P30556	IC50	#ERROR!	0.0264	ChEMBL	Inhibition of [125I]AII binding to guinea pig adrenal membrane	2,6-diethyl-N-[[4-[2-(2H-tetrazol-5-yl)phenyl]phenyl]methyl]-3-[4-(trifluoromethyl)phenyl]pyridin-4-amine	AGTR1 - angiotensin II receptor type 1 (human)	/gene/185		P30556	9606
99556924	Active	39364	103212247	44284136	185		Confirmatory	20220830	0	0	P30556	IC50	#ERROR!	0.28	ChEMBL	Compound was evaluated for 50% inhibitory concentration against angiotensin II receptor	2-[[4-[[5-(Acetyloxymethyl)-2-butyl-4-chloroimidazol-1-yl]methyl]phenyl]carbamoyl]benzoic acid	AGTR1 - angiotensin II receptor type 1 (human)	/gene/185		P30556	9606
99556942	Active	39045	103206333	19742873	185		Confirmatory	20220830	0	0	P30556	IC50	#ERROR!	0.00264	ChEMBL	Inhibition of [125I]AII binding to guinea pig adrenal membrane	2,6-diethyl-3-iodo-N-[[4-[2-(2H-tetrazol-5-yl)phenyl]phenyl]methyl]pyridin-4-amine	AGTR1 - angiotensin II receptor type 1 (human)	/gene/185		P30556	9606
99556944	Active	39045	103206435	132562	185		Confirmatory	20220830	0	0	P30556	IC50	#ERROR!	0.031	ChEMBL	Inhibition of [125I]AII binding to guinea pig adrenal membrane	2-Ethyl-4-((2'-(1H-1,2,3,4-tetrazol-5-yl)biphenyl-4-yl)methoxy)quinoline hydrochloride	AGTR1 - angiotensin II receptor type 1 (human)	/gene/185		P30556	9606
99556946	Active	39045	103206492	19742889	185		Confirmatory	20220830	0	0	P30556	IC50	#ERROR!	0.00665	ChEMBL	Inhibition of [125I]AII binding to guinea pig adrenal membrane	3-chloro-2,6-dimethyl-N-[[4-[2-(2H-tetrazol-5-yl)phenyl]phenyl]methyl]pyridin-4-amine	AGTR1 - angiotensin II receptor type 1 (human)	/gene/185		P30556	9606
99556948	Active	39045	103206493	19742895	185		Confirmatory	20220830	0	0	P30556	IC50	#ERROR!	0.00803	ChEMBL	Inhibition of [125I]AII binding to guinea pig adrenal membrane	methyl 2,6-dimethyl-4-[[4-[2-(2H-tetrazol-5-yl)phenyl]phenyl]methylamino]pyridine-3-carboxylate	AGTR1 - angiotensin II receptor type 1 (human)	/gene/185		P30556	9606
99556950	Active	39045	103206369	9805248	185		Confirmatory	20220830	0	0	P30556	IC50	#ERROR!	0.00348	ChEMBL	Inhibition of [125I]AII binding to guinea pig adrenal membrane	3-iodo-2,6-dimethyl-N-[[4-[2-(2H-tetrazol-5-yl)phenyl]phenyl]methyl]pyridin-4-amine	AGTR1 - angiotensin II receptor type 1 (human)	/gene/185		P30556	9606
99556952	Active	39045	103206605	19742867	185		Confirmatory	20220830	0	0	P30556	IC50	#ERROR!	0.00383	ChEMBL	Inhibition of [125I]AII binding to guinea pig adrenal membrane	3-bromo-2,6-diethyl-N-[[4-[2-(2H-tetrazol-5-yl)phenyl]phenyl]methyl]pyridin-4-amine	AGTR1 - angiotensin II receptor type 1 (human)	/gene/185		P30556	9606
99556954	Active	39045	103206302	19742907	185		Confirmatory	20220830	0	0	P30556	IC50	#ERROR!	0.0249	ChEMBL	Inhibition of [125I]AII binding to guinea pig adrenal membrane	2,6-diethyl-3-(4-methylphenyl)-N-[[4-[2-(2H-tetrazol-5-yl)phenyl]phenyl]methyl]pyridin-4-amine	AGTR1 - angiotensin II receptor type 1 (human)	/gene/185		P30556	9606
99556956	Active	39045	103206330	44281252	185		Confirmatory	20220830	0	0	P30556	IC50	#ERROR!	0.00621	ChEMBL	Inhibition of [125I]AII binding to guinea pig adrenal membrane	methyl 2,6-diethyl-4-[[4-[2-(2H-tetrazol-5-yl)phenyl]phenyl]methylamino]pyridine-3-carboxylate	AGTR1 - angiotensin II receptor type 1 (human)	/gene/185		P30556	9606
99557067	Active	39183	103169340	20604686	185		Confirmatory	20220830	0	0	P30556	Kd	#ERROR!	0.001	ChEMBL	Compound was tested for antagonism of Angiotensin II-contracted rabbit aortic rings. Compound shows Non-competitive receptor Antagonism.	4-butyl-1-(2-tert-butylphenyl)-3-[[6-[2-(2H-tetrazol-5-yl)phenyl]pyridin-3-yl]methyl]imidazol-2-one	AGTR1 - angiotensin II receptor type 1 (human)	/gene/185		P30556	9606
99557069	Active	39183	103169401	20604680	185		Confirmatory	20220830	0	0	P30556	Kd	#ERROR!	0.001995	ChEMBL	Compound was tested for antagonism of Angiotensin II-contracted rabbit aortic rings. Compound shows Non-competitive receptor Antagonism.	4-butyl-1-(2,6-diethylphenyl)-3-[[6-[2-(2H-tetrazol-5-yl)phenyl]pyridin-3-yl]methyl]imidazol-2-one	AGTR1 - angiotensin II receptor type 1 (human)	/gene/185		P30556	9606
99557071	Active	39183	103169325	9935096	185		Confirmatory	20220830	0	0	P30556	Kd	#ERROR!	0.0005012	ChEMBL	Compound was tested for antagonism of Angiotensin II-contracted rabbit aortic rings. Compound shows Non-competitive receptor Antagonism.	4-Butyl-1-((1R,2R,6S)-2,6-dimethyl-cyclohexyl)-3-{6-[2-(1H-tetrazol-5-yl)-phenyl]-pyridin-3-ylmethyl}-1,3-dihydro-imidazol-2-one	AGTR1 - angiotensin II receptor type 1 (human)	/gene/185		P30556	9606
99557073	Active	39183	103169569	9956786	185		Confirmatory	20220830	0	0	P30556	Kd	#ERROR!	0.001995	ChEMBL	Compound was tested for antagonism of Angiotensin II-contracted rabbit aortic rings. Compound shows Non-competitive receptor Antagonism.	4-butyl-1-(2-ethylphenyl)-3-[[6-[2-(2H-tetrazol-5-yl)phenyl]pyridin-3-yl]methyl]imidazol-2-one	AGTR1 - angiotensin II receptor type 1 (human)	/gene/185		P30556	9606
99557075	Active	39183	103169434	9934832	185		Confirmatory	20220830	0	0	P30556	Kd	#ERROR!	0.000631	ChEMBL	Compound was tested for antagonism of Angiotensin II-contracted rabbit aortic rings. Compound shows Non-competitive receptor Antagonism.	4-butyl-1-(2,6-dimethylphenyl)-3-[[6-[2-(2H-tetrazol-5-yl)phenyl]pyridin-3-yl]methyl]imidazol-2-one	AGTR1 - angiotensin II receptor type 1 (human)	/gene/185		P30556	9606
99557152	Active	38128	103213560	5281037	185		Confirmatory	20220830	0	0	P30556	IC50	#ERROR!	0.0073	ChEMBL	Tested for Angiotensin II receptor, type 1 affinity in the presence of 0.25% bovine serum albumin (BSA)	Eprosartan	AGTR1 - angiotensin II receptor type 1 (human)	/gene/185		P30556	9606
99557178	Active	39656	103183525	9939191	185		Confirmatory	20220830	0	0	P30556	IC50	#ERROR!	0.0025	ChEMBL	In vitro binding affinity towards Angiotensin II receptor, type 1 to displace 125I[Sar,Ile] from human adrenal tissue preparation	N-[2-[4-[[3-butyl-5-oxo-1-[2-(trifluoromethyl)phenyl]-1,2,4-triazol-4-yl]methyl]phenyl]phenyl]sulfonylbenzamide	AGTR1 - angiotensin II receptor type 1 (human)	/gene/185		P30556	9606			18303	Adrenal tissue
99557393	Active	38126	103213560	5281037	185		Confirmatory	20220830	0	0	P30556	IC50	#ERROR!	0.002	ChEMBL	Tested for Angiotensin II receptor, type 1 affinity in the absence of bovine serum albumin (BSA)	Eprosartan	AGTR1 - angiotensin II receptor type 1 (human)	/gene/185		P30556	9606
99557456	Active	38125	103308222	9869504	185		Confirmatory	20220830	0	0	P30556	IC50	#ERROR!	0.0012	ChEMBL	Tested for Angiotensin II receptor, type 1 affinity in the absence of BSA	2-Thiophenepropanoic acid, alpha-((2-butyl-1-((4-carboxy-1-naphthalenyl)methyl)-1H-imidazol-5-yl)methylene)-, (E)-	AGTR1 - angiotensin II receptor type 1 (human)	/gene/185		P30556	9606
99557561	Active	38132	103214899	44285372	185		Confirmatory	20220830	0	0	P30556	IC50	#ERROR!	0.002	ChEMBL	The compound was tested for the ability to displace 50% of totally specifically bound [125I]- Ang II from Angiotensin II receptor, type 1 site	2-propyl-3-[[4-[2-(2H-tetrazol-5-yl)phenyl]phenyl]methyl]-8-thia-1,3-diazaspiro[4.5]dec-1-en-4-one	AGTR1 - angiotensin II receptor type 1 (human)	/gene/185		P30556	9606
99557632	Active	39364	103173679	130762	185		Confirmatory	20220830	0	0	P30556	IC50	#ERROR!	0.23	ChEMBL	Compound was evaluated for 50% inhibitory concentration against angiotensin II receptor	4'-((2-Butyl-4-chloro-5-(hydroxymethyl)-1H-imidazol-1-yl)methyl)-(1,1'-biphenyl)-2-carboxylic acid	AGTR1 - angiotensin II receptor type 1 (human)	/gene/185		P30556	9606
99557634	Active	39364	103196040	19815363	185		Confirmatory	20220830	0	0	P30556	IC50	#ERROR!	0.4	ChEMBL	Compound was evaluated for 50% inhibitory concentration against angiotensin II receptor	2-Butyl-4-chloro-1-[4-(2-carboxyphenoxy)benzyl]-5-hydroxymethylimidazole	AGTR1 - angiotensin II receptor type 1 (human)	/gene/185		P30556	9606
99557648	Active	38129	103214311	10047444	185		Confirmatory	20220830	0	0	P30556	IC50	#ERROR!	4.53	ChEMBL	Tested for binding affinity to Angiotensin II receptor, type 1	3-[2-Butyl-3-(2-chloro-benzyl)-3H-imidazol-4-yl]-2-thiophen-2-ylmethyl-acrylic acid	AGTR1 - angiotensin II receptor type 1 (human)	/gene/185		P30556	9606
99557649	Active	38129	103242745	14952903	185		Confirmatory	20220830	0	0	P30556	IC50	#ERROR!	0.44	ChEMBL	Tested for binding affinity to Angiotensin II receptor, type 1	3-(3-Benzyl-2-butyl-3H-imidazol-4-yl)-2-thiophen-2-ylmethyl-acrylic acid	AGTR1 - angiotensin II receptor type 1 (human)	/gene/185		P30556	9606
99557683	Active	38130	103338325	44341946	185		Confirmatory	20220830	0	0	P30556	IC50	#ERROR!	0.024	ChEMBL	Tested for inhibition of Angiotensin II receptor, type 1 in the absence of bovine serum albumin (BSA)	Alanine Valsartan	AGTR1 - angiotensin II receptor type 1 (human)	/gene/185		P30556	9606
99557684	Active	38130	103338247	5284633	185		Confirmatory	20220830	0	0	P30556	IC50	#ERROR!	0.3	ChEMBL	Tested for inhibition of Angiotensin II receptor, type 1 in the absence of bovine serum albumin (BSA)	D-Valsartan	AGTR1 - angiotensin II receptor type 1 (human)	/gene/185		P30556	9606
99557685	Active	38130	103338249	44341922	185		Confirmatory	20220830	0	0	P30556	IC50	#ERROR!	0.006	ChEMBL	Tested for inhibition of Angiotensin II receptor, type 1 in the absence of bovine serum albumin (BSA)	Pentanoic acid ((S)-1-carbamoyl-2-methyl-propyl)-[2''-(1H-tetrazol-5-yl)-biphenyl-4-ylmethyl]-amide	AGTR1 - angiotensin II receptor type 1 (human)	/gene/185		P30556	9606
99557686	Active	38130	103338367	11561462	185		Confirmatory	20220830	0	0	P30556	IC50	#ERROR!	0.06	ChEMBL	Tested for inhibition of Angiotensin II receptor, type 1 in the absence of bovine serum albumin (BSA)	(S)-Methyl 2-(N-((2'-(1H-tetrazol-5-yl)-[1,1'-biphenyl]-4-yl)methyl)pentanamido)-3-methylbutanoate	AGTR1 - angiotensin II receptor type 1 (human)	/gene/185		P30556	9606
99557687	Active	38130	103338839	44342142	185		Confirmatory	20220830	0	0	P30556	IC50	#ERROR!	0.2	ChEMBL	Tested for inhibition of Angiotensin II receptor, type 1 in the absence of bovine serum albumin (BSA)	(R)-2-{Pentanoyl-[2''-(1H-tetrazol-5-yl)-biphenyl-4-ylmethyl]-amino}-propionic acid	AGTR1 - angiotensin II receptor type 1 (human)	/gene/185		P30556	9606
99557688	Active	38130	103338368	21840429	185		Confirmatory	20220830	0	0	P30556	IC50	#ERROR!	0.6	ChEMBL	Tested for inhibition of Angiotensin II receptor, type 1 in the absence of bovine serum albumin (BSA)	{Pentanoyl-[2''-(1H-tetrazol-5-yl)-biphenyl-4-ylmethyl]-amino}-acetic acid	AGTR1 - angiotensin II receptor type 1 (human)	/gene/185		P30556	9606
99557689	Active	38130	103292815	60846	185		Confirmatory	20220830	0	0	P30556	IC50	#ERROR!	0.0027	ChEMBL	Tested for inhibition of Angiotensin II receptor, type 1 in the absence of bovine serum albumin (BSA)	Valsartan	AGTR1 - angiotensin II receptor type 1 (human)	/gene/185		P30556	9606
99557690	Active	38130	103338250	44341923	185		Confirmatory	20220830	0	0	P30556	IC50	#ERROR!	0.27	ChEMBL	Tested for inhibition of Angiotensin II receptor, type 1 in the absence of bovine serum albumin (BSA)	(S)-N-(1-Hydroxymethyl-2-methyl-prop-1-yl)-N-pentanoyl-N-[2'-(1H-tetrazol-5-yl)biphenyl-4-ylmethyl]-amine	AGTR1 - angiotensin II receptor type 1 (human)	/gene/185		P30556	9606
99557691	Active	38130	103338838	21840324	185		Confirmatory	20220830	0	0	P30556	IC50	#ERROR!	0.03	ChEMBL	Tested for inhibition of Angiotensin II receptor, type 1 in the absence of bovine serum albumin (BSA)	3-(4-Fluoro-phenyl)-2-{pentanoyl-[2''-(1H-tetrazol-5-yl)-biphenyl-4-ylmethyl]-amino}-propionic acid	AGTR1 - angiotensin II receptor type 1 (human)	/gene/185		P30556	9606
99557692	Active	38130	103546496	3961	185		Confirmatory	20220830	0	0	P30556	IC50	#ERROR!	0.008	ChEMBL	Tested for inhibition of Angiotensin II receptor, type 1 in the absence of bovine serum albumin (BSA)	Losartan	AGTR1 - angiotensin II receptor type 1 (human)	/gene/185		P30556	9606
99557693	Active	38130	103338251	44341924	185		Confirmatory	20220830	0	0	P30556	IC50	#ERROR!	0.06	ChEMBL	Tested for inhibition of Angiotensin II receptor, type 1 in the absence of bovine serum albumin (BSA)	(S)-3-Cyclohexyl-2-{pentanoyl-[2''-(1H-tetrazol-5-yl)-biphenyl-4-ylmethyl]-amino}-propionic acid	AGTR1 - angiotensin II receptor type 1 (human)	/gene/185		P30556	9606
99557818	Active	39181	103292992	132706	185		Confirmatory	20220830	0	0	P30556	Kd	#ERROR!	0.006607	ChEMBL	Compound was tested for antagonism of Angiotensin II-contracted rabbit aortic rings	Forasartan	AGTR1 - angiotensin II receptor type 1 (human)	/gene/185		P30556	9606			947	Aorta
99557874	Active	39180	103222592	44289416	185		Confirmatory	20220830	0	0	P30556	Kd	#ERROR!	0.0002188	ChEMBL	Evaluated in vitro for antagonism of AII induced contraction of isolated rabbit aorta	(2E)-2-[2-ethyl-3-[[4-[2-(2H-tetrazol-5-yl)pyrrol-1-yl]phenyl]methyl]-5,6,7,8-tetrahydrocyclohepta[d]imidazol-4-ylidene]acetic acid	AGTR1 - angiotensin II receptor type 1 (human)	/gene/185		P30556	9606			947	Aorta
99557876	Active	39180	103222044	44289144	185		Confirmatory	20220830	0	0	P30556	Kd	#ERROR!	0.58884	ChEMBL	Evaluated in vitro for antagonism of AII induced contraction of isolated rabbit aorta	(2E)-2-[2-ethyl-1-[[4-[2-(2H-tetrazol-5-yl)phenyl]phenyl]methyl]-5,6,7,8-tetrahydrocyclohepta[d]imidazol-4-ylidene]acetic acid	AGTR1 - angiotensin II receptor type 1 (human)	/gene/185		P30556	9606			947	Aorta
99557878	Active	39180	103222059	22401420	185		Confirmatory	20220830	0	0	P30556	Kd	#ERROR!	0.0009333	ChEMBL	Evaluated in vitro for antagonism of AII induced contraction of isolated rabbit aorta	(2E)-2-[2-butyl-3-[[4-[2-(2H-tetrazol-5-yl)phenyl]phenyl]methyl]-5,6,7,8-tetrahydrocyclohepta[d]imidazol-4-ylidene]acetic acid	AGTR1 - angiotensin II receptor type 1 (human)	/gene/185		P30556	9606			947	Aorta
99557900	Active	39180	103222543	44289396	185		Confirmatory	20220830	0	0	P30556	Kd	#ERROR!	0.0001585	ChEMBL	Evaluated in vitro for antagonism of AII induced contraction of isolated rabbit aorta	(2E)-2-[2-propyl-3-[[4-[2-(2H-tetrazol-5-yl)pyrrol-1-yl]phenyl]methyl]-5,6,7,8-tetrahydrocyclohepta[d]imidazol-4-ylidene]acetic acid	AGTR1 - angiotensin II receptor type 1 (human)	/gene/185		P30556	9606			947	Aorta
99557902	Active	39180	103218306	9802561	185		Confirmatory	20220830	0	0	P30556	Kd	#ERROR!	9.772e-05	ChEMBL	Evaluated in vitro for antagonism of AII induced contraction of isolated rabbit aorta	Pratosartan	AGTR1 - angiotensin II receptor type 1 (human)	/gene/185		P30556	9606			947	Aorta
99557904	Active	39180	103222638	22401399	185		Confirmatory	20220830	0	0	P30556	Kd	#ERROR!	0.001585	ChEMBL	Evaluated in vitro for antagonism of AII induced contraction of isolated rabbit aorta	(2E)-2-[2-pentyl-3-[[4-[2-(2H-tetrazol-5-yl)phenyl]phenyl]methyl]-5,6,7,8-tetrahydrocyclohepta[d]imidazol-4-ylidene]acetic acid	AGTR1 - angiotensin II receptor type 1 (human)	/gene/185		P30556	9606			947	Aorta
99557906	Active	39180	103222798	22862035	185		Confirmatory	20220830	0	0	P30556	Kd	#ERROR!	0.48978	ChEMBL	Evaluated in vitro for antagonism of AII induced contraction of isolated rabbit aorta	(2E)-2-[2-propyl-1-[[4-[2-(2H-tetrazol-5-yl)phenyl]phenyl]methyl]-5,6,7,8-tetrahydrocyclohepta[d]imidazol-4-ylidene]acetic acid	AGTR1 - angiotensin II receptor type 1 (human)	/gene/185		P30556	9606			947	Aorta
99557908	Active	39180	103222197	44289225	185		Confirmatory	20220830	0	0	P30556	Kd	#ERROR!	0.1	ChEMBL	Evaluated in vitro for antagonism of AII induced contraction of isolated rabbit aorta	2-Propyl-1-[[4-[2-(1-trityltetrazol-5-yl)phenyl]phenyl]methyl]-5,6,7,8-tetrahydrocyclohepta[d]imidazol-4-one	AGTR1 - angiotensin II receptor type 1 (human)	/gene/185		P30556	9606			947	Aorta
99557910	Active	39180	103222153	44289202	185		Confirmatory	20220830	0	0	P30556	Kd	#ERROR!	0.001259	ChEMBL	Evaluated in vitro for antagonism of AII induced contraction of isolated rabbit aorta	(2E)-2-[2-methyl-3-[[4-[2-(2H-tetrazol-5-yl)pyrrol-1-yl]phenyl]methyl]-5,6,7,8-tetrahydrocyclohepta[d]imidazol-4-ylidene]acetic acid	AGTR1 - angiotensin II receptor type 1 (human)	/gene/185		P30556	9606			947	Aorta
99557912	Active	39180	103221688	44288905	185		Confirmatory	20220830	0	0	P30556	Kd	#ERROR!	0.00955	ChEMBL	Evaluated in vitro for antagonism of AII induced contraction of isolated rabbit aorta	(2E)-2-[2-pentyl-3-[[4-[2-(2H-tetrazol-5-yl)pyrrol-1-yl]phenyl]methyl]-5,6,7,8-tetrahydrocyclohepta[d]imidazol-4-ylidene]acetic acid	AGTR1 - angiotensin II receptor type 1 (human)	/gene/185		P30556	9606			947	Aorta
99557914	Active	39180	103222049	44289149	185		Confirmatory	20220830	0	0	P30556	Kd	#ERROR!	0.0002291	ChEMBL	Evaluated in vitro for antagonism of AII induced contraction of isolated rabbit aorta	2-[2-ethyl-4-hydroxy-3-[[4-[2-(2H-tetrazol-5-yl)phenyl]phenyl]methyl]-5,6,7,8-tetrahydrocyclohepta[d]imidazol-4-yl]acetic acid	AGTR1 - angiotensin II receptor type 1 (human)	/gene/185		P30556	9606			947	Aorta
99557916	Active	39180	103222084	44289161	185		Confirmatory	20220830	0	0	P30556	Kd	#ERROR!	0.01413	ChEMBL	Evaluated in vitro for antagonism of AII induced contraction of isolated rabbit aorta	2-[4-hydroxy-2-methyl-3-[[4-[2-(2H-tetrazol-5-yl)phenyl]phenyl]methyl]-5,6,7,8-tetrahydrocyclohepta[d]imidazol-4-yl]acetic acid	AGTR1 - angiotensin II receptor type 1 (human)	/gene/185		P30556	9606			947	Aorta
99557918	Active	39180	103222668	22401413	185		Confirmatory	20220830	0	0	P30556	Kd	#ERROR!	0.0001585	ChEMBL	Evaluated in vitro for antagonism of AII induced contraction of isolated rabbit aorta	(2E)-2-[2-methyl-3-[[4-[2-(2H-tetrazol-5-yl)phenyl]phenyl]methyl]-5,6,7,8-tetrahydrocyclohepta[d]imidazol-4-ylidene]acetic acid	AGTR1 - angiotensin II receptor type 1 (human)	/gene/185		P30556	9606			947	Aorta
99557920	Active	39180	103222611	44289423	185		Confirmatory	20220830	0	0	P30556	Kd	#ERROR!	0.000302	ChEMBL	Evaluated in vitro for antagonism of AII induced contraction of isolated rabbit aorta	2-[4-hydroxy-2-propyl-3-[[4-[2-(2H-tetrazol-5-yl)phenyl]phenyl]methyl]-5,6,7,8-tetrahydrocyclohepta[d]imidazol-4-yl]acetic acid	AGTR1 - angiotensin II receptor type 1 (human)	/gene/185		P30556	9606			947	Aorta
99558083	Active	37999	103268298	44311074	185		Confirmatory	20220830	0	0	P30556	IC50	#ERROR!	0.0002	ChEMBL	Binding affinity for Angiotensin II receptor, type 1	2-(1,3-Dioxoisoindol-2-yl)ethyl 5-ethyl-3-[[2-fluoro-4-[2-(3-methylbutoxycarbonylsulfamoyl)phenyl]phenyl]methyl]-2-propylimidazole-4-carboxylate	AGTR1 - angiotensin II receptor type 1 (human)	/gene/185		P30556	9606
99558084	Active	37999	103269554	19430479	185		Confirmatory	20220830	0	0	P30556	IC50	#ERROR!	0.0006	ChEMBL	Binding affinity for Angiotensin II receptor, type 1	(3-Benzoylphenyl)methyl 5-ethyl-3-[[2-fluoro-4-[2-(3-methylbutoxycarbonylsulfamoyl)phenyl]phenyl]methyl]-2-propylimidazole-4-carboxylate	AGTR1 - angiotensin II receptor type 1 (human)	/gene/185		P30556	9606
99558085	Active	37999	103269702	44311676	185		Confirmatory	20220830	0	0	P30556	IC50	#ERROR!	0.0001	ChEMBL	Binding affinity for Angiotensin II receptor, type 1	(3-Anilino-3-oxopropyl) 5-ethyl-3-[[2-fluoro-4-[2-(pentoxycarbonylsulfamoyl)phenyl]phenyl]methyl]-2-propylimidazole-4-carboxylate	AGTR1 - angiotensin II receptor type 1 (human)	/gene/185		P30556	9606
99558086	Active	37999	103269968	44311775	185		Confirmatory	20220830	0	0	P30556	IC50	#ERROR!	0.003	ChEMBL	Binding affinity for Angiotensin II receptor, type 1	(4-phenylphenyl)methyl 5-ethyl-2-propyl-3-[[4-[2-(2H-tetrazol-5-yl)phenyl]phenyl]methyl]imidazole-4-carboxylate	AGTR1 - angiotensin II receptor type 1 (human)	/gene/185		P30556	9606
99558087	Active	37999	103268297	44311073	185		Confirmatory	20220830	0	0	P30556	IC50	#ERROR!	0.0001	ChEMBL	Binding affinity for Angiotensin II receptor, type 1	3-(1,3-Dioxoisoindol-2-yl)propyl 5-ethyl-3-[[2-fluoro-4-[2-(3-methylbutoxycarbonylsulfamoyl)phenyl]phenyl]methyl]-2-propylimidazole-4-carboxylate	AGTR1 - angiotensin II receptor type 1 (human)	/gene/185		P30556	9606
99558131	Active	38123	103269200	44311499	185		Confirmatory	20220830	0	0	P30556	IC50	#ERROR!	0.002	ChEMBL	In vitro binding affinity of compound against Angiotensin II receptor, type 1	5-[(dipentylamino)methyl]-2-propyl-3-[[4-[2-(2H-tetrazol-5-yl)phenyl]phenyl]methyl]imidazole-4-carboxylic acid	AGTR1 - angiotensin II receptor type 1 (human)	/gene/185		P30556	9606
99558132	Active	38123	103269670	44311662	185		Confirmatory	20220830	0	0	P30556	IC50	#ERROR!	0.002	ChEMBL	In vitro binding affinity of compound against Angiotensin II receptor, type 1	5-[[Butanoyl(butyl)amino]methyl]-3-[[4-[2-(butanoylsulfamoyl)phenyl]phenyl]methyl]-2-propylimidazole-4-carboxylic acid	AGTR1 - angiotensin II receptor type 1 (human)	/gene/185		P30556	9606
99558133	Active	38123	103269713	44311688	185		Confirmatory	20220830	0	0	P30556	IC50	#ERROR!	0.01	ChEMBL	In vitro binding affinity of compound against Angiotensin II receptor, type 1	5-[[4-(cyclopropanecarbonyl)piperazin-1-yl]methyl]-2-propyl-3-[[4-[2-(2H-tetrazol-5-yl)phenyl]phenyl]methyl]imidazole-4-carboxylic acid	AGTR1 - angiotensin II receptor type 1 (human)	/gene/185		P30556	9606
99558134	Active	38123	103269194	10053595	185		Confirmatory	20220830	0	0	P30556	IC50	#ERROR!	0.005	ChEMBL	In vitro binding affinity of compound against Angiotensin II receptor, type 1	5-[(4-phenylpiperazin-1-yl)methyl]-2-propyl-3-[[4-[2-(2H-tetrazol-5-yl)phenyl]phenyl]methyl]imidazole-4-carboxylic acid	AGTR1 - angiotensin II receptor type 1 (human)	/gene/185		P30556	9606
99558135	Active	38123	103269868	44311739	185		Confirmatory	20220830	0	0	P30556	IC50	#ERROR!	0.003	ChEMBL	In vitro binding affinity of compound against Angiotensin II receptor, type 1	5-[[benzyl(butyl)amino]methyl]-2-propyl-3-[[4-[2-(2H-tetrazol-5-yl)phenyl]phenyl]methyl]imidazole-4-carboxylic acid	AGTR1 - angiotensin II receptor type 1 (human)	/gene/185		P30556	9606
99558136	Active	38123	103269095	44311450	185		Confirmatory	20220830	0	0	P30556	IC50	#ERROR!	0.01	ChEMBL	In vitro binding affinity of compound against Angiotensin II receptor, type 1	5-[[(2R)-2-benzyl-4-phenylpiperazin-1-yl]methyl]-2-propyl-3-[[4-[2-(2H-tetrazol-5-yl)phenyl]phenyl]methyl]imidazole-4-carboxylic acid	AGTR1 - angiotensin II receptor type 1 (human)	/gene/185		P30556	9606
99558137	Active	38123	103269549	44311635	185		Confirmatory	20220830	0	0	P30556	IC50	#ERROR!	0.0009	ChEMBL	In vitro binding affinity of compound against Angiotensin II receptor, type 1	3-[[2-fluoro-4-[2-(2H-tetrazol-5-yl)phenyl]phenyl]methyl]-2-propyl-5-[(4-pyridin-2-ylpiperazin-1-yl)methyl]imidazole-4-carboxylic acid	AGTR1 - angiotensin II receptor type 1 (human)	/gene/185		P30556	9606
99558138	Active	38123	103269630	44311650	185		Confirmatory	20220830	0	0	P30556	IC50	#ERROR!	0.006	ChEMBL	In vitro binding affinity of compound against Angiotensin II receptor, type 1	1-[4-(2-pentanyloxycarbonylsulfamoylphenyl)benzyl]-2-propyl-4-[4-(2-pyridyl)hexahydro-1-pyrazinylmethyl]-1H-5-imidazolecarboxylic acid	AGTR1 - angiotensin II receptor type 1 (human)	/gene/185		P30556	9606
99558139	Active	38123	103269198	44311497	185		Confirmatory	20220830	0	0	P30556	IC50	#ERROR!	0.002	ChEMBL	In vitro binding affinity of compound against Angiotensin II receptor, type 1	2-propyl-5-[(4-pyridin-2-ylpiperazin-1-yl)methyl]-3-[[4-[2-(2H-tetrazol-5-yl)phenyl]phenyl]methyl]imidazole-4-carbaldehyde	AGTR1 - angiotensin II receptor type 1 (human)	/gene/185		P30556	9606
99558140	Active	38123	103269867	44311738	185		Confirmatory	20220830	0	0	P30556	IC50	#ERROR!	0.005	ChEMBL	In vitro binding affinity of compound against Angiotensin II receptor, type 1	5-[(4-benzoylpiperazin-1-yl)methyl]-2-propyl-3-[[4-[2-(2H-tetrazol-5-yl)phenyl]phenyl]methyl]imidazole-4-carboxylic acid	AGTR1 - angiotensin II receptor type 1 (human)	/gene/185		P30556	9606
99558141	Active	38123	103269160	15222092	185		Confirmatory	20220830	0	0	P30556	IC50	#ERROR!	0.002	ChEMBL	In vitro binding affinity of compound against Angiotensin II receptor, type 1	2-propyl-5-[(4-pyrimidin-2-ylpiperazin-1-yl)methyl]-3-[[4-[2-(2H-tetrazol-5-yl)phenyl]phenyl]methyl]imidazole-4-carboxylic acid	AGTR1 - angiotensin II receptor type 1 (human)	/gene/185		P30556	9606
99558142	Active	38123	103269910	44311758	185		Confirmatory	20220830	0	0	P30556	IC50	#ERROR!	0.002	ChEMBL	In vitro binding affinity of compound against Angiotensin II receptor, type 1	5-[[benzyl(phenylcarbamoyl)amino]methyl]-2-propyl-3-[[4-[2-(2H-tetrazol-5-yl)phenyl]phenyl]methyl]imidazole-4-carboxylic acid	AGTR1 - angiotensin II receptor type 1 (human)	/gene/185		P30556	9606
99558143	Active	38123	103269195	10394727	185		Confirmatory	20220830	0	0	P30556	IC50	#ERROR!	0.006	ChEMBL	In vitro binding affinity of compound against Angiotensin II receptor, type 1	3-[[4-[2-(Hexanoylsulfamoyl)phenyl]phenyl]methyl]-2-propyl-5-[(4-pyridin-2-ylpiperazin-1-yl)methyl]imidazole-4-carboxylic acid	AGTR1 - angiotensin II receptor type 1 (human)	/gene/185		P30556	9606
99558144	Active	38123	103269196	44311496	185		Confirmatory	20220830	0	0	P30556	IC50	#ERROR!	0.008	ChEMBL	In vitro binding affinity of compound against Angiotensin II receptor, type 1	5-[[Benzoyl(benzyl)amino]methyl]-3-[[4-[2-(2-methylpropoxycarbonylsulfamoyl)phenyl]phenyl]methyl]-2-propylimidazole-4-carboxylic acid	AGTR1 - angiotensin II receptor type 1 (human)	/gene/185		P30556	9606
99558145	Active	38123	103269199	44311498	185		Confirmatory	20220830	0	0	P30556	IC50	#ERROR!	0.003	ChEMBL	In vitro binding affinity of compound against Angiotensin II receptor, type 1	5-[[4-(4-fluorophenyl)piperazin-1-yl]methyl]-2-propyl-3-[[4-[2-(2H-tetrazol-5-yl)phenyl]phenyl]methyl]imidazole-4-carboxylic acid	AGTR1 - angiotensin II receptor type 1 (human)	/gene/185		P30556	9606
99558146	Active	38123	103269631	15222103	185		Confirmatory	20220830	0	0	P30556	IC50	#ERROR!	0.006	ChEMBL	In vitro binding affinity of compound against Angiotensin II receptor, type 1	3-[[4-[2-(Benzoylsulfamoyl)phenyl]phenyl]methyl]-2-propyl-5-[(4-pyridin-2-ylpiperazin-1-yl)methyl]imidazole-4-carboxylic acid	AGTR1 - angiotensin II receptor type 1 (human)	/gene/185		P30556	9606
99558147	Active	38123	103269372	44311567	185		Confirmatory	20220830	0	0	P30556	IC50	#ERROR!	0.009	ChEMBL	In vitro binding affinity of compound against Angiotensin II receptor, type 1	5-[[benzyl-[(2-methylpropan-2-yl)oxycarbonyl]amino]methyl]-2-propyl-3-[[4-[2-(2H-tetrazol-5-yl)phenyl]phenyl]methyl]imidazole-4-carboxylic acid	AGTR1 - angiotensin II receptor type 1 (human)	/gene/185		P30556	9606
99558148	Active	38123	103269374	44311569	185		Confirmatory	20220830	0	0	P30556	IC50	#ERROR!	0.02	ChEMBL	In vitro binding affinity of compound against Angiotensin II receptor, type 1	5-[[benzyl-(2-phenylacetyl)amino]methyl]-2-propyl-3-[[4-[2-(2H-tetrazol-5-yl)phenyl]phenyl]methyl]imidazole-4-carboxylic acid	AGTR1 - angiotensin II receptor type 1 (human)	/gene/185		P30556	9606
99558209	Active	37999	103268985	44311406	185		Confirmatory	20220830	0	0	P30556	IC50	#ERROR!	0.02	ChEMBL	Binding affinity for Angiotensin II receptor, type 1	[4-(diphenylcarbamoyl)phenyl]methyl 5-ethyl-2-propyl-3-[[4-[2-(2H-tetrazol-5-yl)phenyl]phenyl]methyl]imidazole-4-carboxylate	AGTR1 - angiotensin II receptor type 1 (human)	/gene/185		P30556	9606
99558210	Active	37999	103269203	19430475	185		Confirmatory	20220830	0	0	P30556	IC50	#ERROR!	0.00057	ChEMBL	Binding affinity for Angiotensin II receptor, type 1	(2-Benzoylphenyl)methyl 5-ethyl-3-[[2-fluoro-4-[2-(2-phenylethoxycarbonylsulfamoyl)phenyl]phenyl]methyl]-2-propylimidazole-4-carboxylate	AGTR1 - angiotensin II receptor type 1 (human)	/gene/185		P30556	9606
99558211	Active	37999	103269016	44311412	185		Confirmatory	20220830	0	0	P30556	IC50	#ERROR!	0.0002	ChEMBL	Binding affinity for Angiotensin II receptor, type 1	3-(Benzenesulfinyl)propyl 5-ethyl-3-[[2-fluoro-4-[2-(3-methylbutoxycarbonylsulfamoyl)phenyl]phenyl]methyl]-2-propylimidazole-4-carboxylate	AGTR1 - angiotensin II receptor type 1 (human)	/gene/185		P30556	9606
99558212	Active	37999	103269068	44311434	185		Confirmatory	20220830	0	0	P30556	IC50	#ERROR!	0.0001	ChEMBL	Binding affinity for Angiotensin II receptor, type 1	3-Phenylmethoxypropyl 5-ethyl-3-[[2-fluoro-4-[2-(3-methylbutoxycarbonylsulfamoyl)phenyl]phenyl]methyl]-2-propylimidazole-4-carboxylate	AGTR1 - angiotensin II receptor type 1 (human)	/gene/185		P30556	9606
99558213	Active	37999	103269341	44311557	185		Confirmatory	20220830	0	0	P30556	IC50	#ERROR!	0.0003	ChEMBL	Binding affinity for Angiotensin II receptor, type 1	(2-Thiophen-3-ylphenyl)methyl 5-ethyl-3-[[2-fluoro-4-[2-(propoxycarbonylsulfamoyl)phenyl]phenyl]methyl]-2-propylimidazole-4-carboxylate	AGTR1 - angiotensin II receptor type 1 (human)	/gene/185		P30556	9606
99558214	Active	37999	103337636	3081289	185		Confirmatory	20220830	0	0	P30556	IC50	#ERROR!	0.006	ChEMBL	Binding affinity for Angiotensin II receptor, type 1	4-Ethyl-2-propyl-1-(2'-(1H-tetrazol-5-yl)biphenyl-4-yl)methylimidazole-5-carboxylic acid	AGTR1 - angiotensin II receptor type 1 (human)	/gene/185		P30556	9606
99558215	Active	37999	103269069	44311435	185		Confirmatory	20220830	0	0	P30556	IC50	#ERROR!	0.0001	ChEMBL	Binding affinity for Angiotensin II receptor, type 1	3-Phenoxypropyl 5-ethyl-3-[[2-fluoro-4-[2-(3-methylbutoxycarbonylsulfamoyl)phenyl]phenyl]methyl]-2-propylimidazole-4-carboxylate	AGTR1 - angiotensin II receptor type 1 (human)	/gene/185		P30556	9606
99558216	Active	37999	103269860	44311736	185		Confirmatory	20220830	0	0	P30556	IC50	#ERROR!	0.0003	ChEMBL	Binding affinity for Angiotensin II receptor, type 1	[2-(Phenylcarbamoyl)phenyl]methyl 5-ethyl-3-[[2-fluoro-4-[2-(3-methylbutoxycarbonylsulfamoyl)phenyl]phenyl]methyl]-2-propylimidazole-4-carboxylate	AGTR1 - angiotensin II receptor type 1 (human)	/gene/185		P30556	9606
99558217	Active	37999	103269905	44311755	185		Confirmatory	20220830	0	0	P30556	IC50	#ERROR!	0.003	ChEMBL	Binding affinity for Angiotensin II receptor, type 1	[2-(3-Methylbutoxy)phenyl]methyl 5-ethyl-3-[[2-fluoro-4-[2-(3-methylbutoxycarbonylsulfamoyl)phenyl]phenyl]methyl]-2-propylimidazole-4-carboxylate	AGTR1 - angiotensin II receptor type 1 (human)	/gene/185		P30556	9606
99558218	Active	37999	103268296	44311072	185		Confirmatory	20220830	0	0	P30556	IC50	#ERROR!	0.0001	ChEMBL	Binding affinity for Angiotensin II receptor, type 1	(2-Methoxyphenyl)methyl 5-ethyl-3-[[2-fluoro-4-[2-(3-methylbutoxycarbonylsulfamoyl)phenyl]phenyl]methyl]-2-propylimidazole-4-carboxylate	AGTR1 - angiotensin II receptor type 1 (human)	/gene/185		P30556	9606
99558219	Active	37999	103268478	44311182	185		Confirmatory	20220830	0	0	P30556	IC50	#ERROR!	0.0005	ChEMBL	Binding affinity for Angiotensin II receptor, type 1	(2-Thiophen-2-ylphenyl)methyl 5-ethyl-3-[[2-fluoro-4-[2-(propoxycarbonylsulfamoyl)phenyl]phenyl]methyl]-2-propylimidazole-4-carboxylate	AGTR1 - angiotensin II receptor type 1 (human)	/gene/185		P30556	9606
99558220	Active	37999	103269413	44311582	185		Confirmatory	20220830	0	0	P30556	IC50	#ERROR!	0.0002	ChEMBL	Binding affinity for Angiotensin II receptor, type 1	[4-[Benzyl(butyl)amino]-4-oxobutyl] 5-ethyl-3-[[2-fluoro-4-[2-(3-methylbutoxycarbonylsulfamoyl)phenyl]phenyl]methyl]-2-propylimidazole-4-carboxylate	AGTR1 - angiotensin II receptor type 1 (human)	/gene/185		P30556	9606
99558221	Active	37999	103269414	44311583	185		Confirmatory	20220830	0	0	P30556	IC50	#ERROR!	0.002	ChEMBL	Binding affinity for Angiotensin II receptor, type 1	(2-benzoylphenyl)methyl 5-ethyl-2-propyl-3-[[4-[2-(2H-tetrazol-5-yl)phenyl]phenyl]methyl]imidazole-4-carboxylate	AGTR1 - angiotensin II receptor type 1 (human)	/gene/185		P30556	9606
99558222	Active	37999	103269898	44311752	185		Confirmatory	20220830	0	0	P30556	IC50	#ERROR!	0.0003	ChEMBL	Binding affinity for Angiotensin II receptor, type 1	(3-Benzoylphenyl)methyl 5-ethyl-3-[[2-fluoro-4-[2-(propoxycarbonylsulfamoyl)phenyl]phenyl]methyl]-2-propylimidazole-4-carboxylate	AGTR1 - angiotensin II receptor type 1 (human)	/gene/185		P30556	9606
99558223	Active	37999	103269019	44311415	185		Confirmatory	20220830	0	0	P30556	IC50	#ERROR!	0.0001	ChEMBL	Binding affinity for Angiotensin II receptor, type 1	(4-Oxo-4-phenylbutyl) 5-ethyl-3-[[2-fluoro-4-[2-(3-methylbutoxycarbonylsulfamoyl)phenyl]phenyl]methyl]-2-propylimidazole-4-carboxylate	AGTR1 - angiotensin II receptor type 1 (human)	/gene/185		P30556	9606
99558224	Active	37999	103269303	44311538	185		Confirmatory	20220830	0	0	P30556	IC50	#ERROR!	0.0008	ChEMBL	Binding affinity for Angiotensin II receptor, type 1	(2-Pyrimidin-5-ylphenyl)methyl 5-ethyl-3-[[2-fluoro-4-[2-(propoxycarbonylsulfamoyl)phenyl]phenyl]methyl]-2-propylimidazole-4-carboxylate	AGTR1 - angiotensin II receptor type 1 (human)	/gene/185		P30556	9606
99558225	Active	37999	103269796	44311715	185		Confirmatory	20220830	0	0	P30556	IC50	#ERROR!	0.0002	ChEMBL	Binding affinity for Angiotensin II receptor, type 1	3-(Benzenesulfonyl)propyl 5-ethyl-3-[[2-fluoro-4-[2-(3-methylbutoxycarbonylsulfamoyl)phenyl]phenyl]methyl]-2-propylimidazole-4-carboxylate	AGTR1 - angiotensin II receptor type 1 (human)	/gene/185		P30556	9606
99558226	Active	37999	103269903	44311753	185		Confirmatory	20220830	0	0	P30556	IC50	#ERROR!	0.0002	ChEMBL	Binding affinity for Angiotensin II receptor, type 1	[2-(Benzenesulfinyl)phenyl]methyl 5-ethyl-3-[[2-fluoro-4-[2-(3-methylbutoxycarbonylsulfamoyl)phenyl]phenyl]methyl]-2-propylimidazole-4-carboxylate	AGTR1 - angiotensin II receptor type 1 (human)	/gene/185		P30556	9606
99558227	Active	37999	103269969	44311776	185		Confirmatory	20220830	0	0	P30556	IC50	#ERROR!	0.003	ChEMBL	Binding affinity for Angiotensin II receptor, type 1	(2-phenylphenyl)methyl 5-ethyl-2-propyl-3-[[4-[2-(2H-tetrazol-5-yl)phenyl]phenyl]methyl]imidazole-4-carboxylate	AGTR1 - angiotensin II receptor type 1 (human)	/gene/185		P30556	9606
99558228	Active	37999	103269053	44311429	185		Confirmatory	20220830	0	0	P30556	IC50	#ERROR!	0.04	ChEMBL	Binding affinity for Angiotensin II receptor, type 1	[4-oxo-4-(N-phenylanilino)but-2-ynyl] 5-ethyl-2-propyl-3-[[4-[2-(2H-tetrazol-5-yl)phenyl]phenyl]methyl]imidazole-4-carboxylate	AGTR1 - angiotensin II receptor type 1 (human)	/gene/185		P30556	9606
99558229	Active	37999	103269204	19430462	185		Confirmatory	20220830	0	0	P30556	IC50	#ERROR!	0.00035	ChEMBL	Binding affinity for Angiotensin II receptor, type 1	(2-Benzoylphenyl)methyl 5-ethyl-3-[[4-[2-(3-methylbutoxycarbonylsulfamoyl)phenyl]phenyl]methyl]-2-propylimidazole-4-carboxylate	AGTR1 - angiotensin II receptor type 1 (human)	/gene/185		P30556	9606
99558230	Active	37999	103269491	44311609	185		Confirmatory	20220830	0	0	P30556	IC50	#ERROR!	0.03	ChEMBL	Binding affinity for Angiotensin II receptor, type 1	[3-(diphenylcarbamoyl)phenyl]methyl 5-ethyl-2-propyl-3-[[4-[2-(2H-tetrazol-5-yl)phenyl]phenyl]methyl]imidazole-4-carboxylate	AGTR1 - angiotensin II receptor type 1 (human)	/gene/185		P30556	9606
99558231	Active	37999	103268711	44311289	185		Confirmatory	20220830	0	0	P30556	IC50	#ERROR!	0.0002	ChEMBL	Binding affinity for Angiotensin II receptor, type 1	4-Phenoxybutyl 5-ethyl-3-[[2-fluoro-4-[2-(3-methylbutoxycarbonylsulfamoyl)phenyl]phenyl]methyl]-2-propylimidazole-4-carboxylate	AGTR1 - angiotensin II receptor type 1 (human)	/gene/185		P30556	9606
99558232	Active	37999	103269097	44311452	185		Confirmatory	20220830	0	0	P30556	IC50	#ERROR!	0.0005	ChEMBL	Binding affinity for Angiotensin II receptor, type 1	(2-Benzoylphenyl)methyl 5-ethyl-3-[[2-fluoro-4-[2-(2-methylpropoxycarbonylsulfamoyl)phenyl]phenyl]methyl]-2-propylimidazole-4-carboxylate	AGTR1 - angiotensin II receptor type 1 (human)	/gene/185		P30556	9606
99558233	Active	37999	103269098	19430442	185		Confirmatory	20220830	0	0	P30556	IC50	#ERROR!	0.00028	ChEMBL	Binding affinity for Angiotensin II receptor, type 1	(2-Benzoylphenyl)methyl 5-ethyl-3-[[2-fluoro-4-[2-(propoxycarbonylsulfamoyl)phenyl]phenyl]methyl]-2-propylimidazole-4-carboxylate	AGTR1 - angiotensin II receptor type 1 (human)	/gene/185		P30556	9606
99558234	Active	37999	103269515	44311616	185		Confirmatory	20220830	0	0	P30556	IC50	#ERROR!	0.009	ChEMBL	Binding affinity for Angiotensin II receptor, type 1	(4-benzoylphenyl)methyl 5-ethyl-2-propyl-3-[[4-[2-(2H-tetrazol-5-yl)phenyl]phenyl]methyl]imidazole-4-carboxylate	AGTR1 - angiotensin II receptor type 1 (human)	/gene/185		P30556	9606
99558306	Active	37999	103269070	44311436	185		Confirmatory	20220830	0	0	P30556	IC50	#ERROR!	0.003	ChEMBL	Binding affinity for Angiotensin II receptor, type 1	(2-Phenylphenyl)methyl 5-ethyl-3-[[2-fluoro-4-[2-(3-methylbutoxycarbonylsulfamoyl)phenyl]phenyl]methyl]-2-propylimidazole-4-carboxylate	AGTR1 - angiotensin II receptor type 1 (human)	/gene/185		P30556	9606
99558307	Active	37999	103269521	19430458	185		Confirmatory	20220830	0	0	P30556	IC50	#ERROR!	0.00074	ChEMBL	Binding affinity for Angiotensin II receptor, type 1	(2-Benzoylphenyl)methyl 5-ethyl-3-[[4-[2-(2-phenylethoxycarbonylsulfamoyl)phenyl]phenyl]methyl]-2-propylimidazole-4-carboxylate	AGTR1 - angiotensin II receptor type 1 (human)	/gene/185		P30556	9606
99558308	Active	37999	103269522	44311617	185		Confirmatory	20220830	0	0	P30556	IC50	#ERROR!	0.0006	ChEMBL	Binding affinity for Angiotensin II receptor, type 1	(2-Benzoylphenyl)methyl 5-ethyl-3-[[4-[2-(methoxycarbonylsulfamoyl)phenyl]phenyl]methyl]-2-propylimidazole-4-carboxylate	AGTR1 - angiotensin II receptor type 1 (human)	/gene/185		P30556	9606
99558309	Active	37999	103269859	44311735	185		Confirmatory	20220830	0	0	P30556	IC50	#ERROR!	0.0008	ChEMBL	Binding affinity for Angiotensin II receptor, type 1	(2-Oxo-1,2-diphenylethyl) 5-ethyl-3-[[2-fluoro-4-[2-(3-methylbutoxycarbonylsulfamoyl)phenyl]phenyl]methyl]-2-propylimidazole-4-carboxylate	AGTR1 - angiotensin II receptor type 1 (human)	/gene/185		P30556	9606
99558310	Active	37999	103269101	44311454	185		Confirmatory	20220830	0	0	P30556	IC50	#ERROR!	0.0003	ChEMBL	Binding affinity for Angiotensin II receptor, type 1	3-methylbutyl N-[2-[4-[[4-ethyl-5-(3-phenoxypropylcarbamoyl)-2-propylimidazol-1-yl]methyl]-3-fluorophenyl]phenyl]sulfonylcarbamate	AGTR1 - angiotensin II receptor type 1 (human)	/gene/185		P30556	9606
99558311	Active	37999	103269701	44311675	185		Confirmatory	20220830	0	0	P30556	IC50	#ERROR!	0.0003	ChEMBL	Binding affinity for Angiotensin II receptor, type 1	(2-Benzamidophenyl)methyl 5-ethyl-3-[[2-fluoro-4-[2-(3-methylbutoxycarbonylsulfamoyl)phenyl]phenyl]methyl]-2-propylimidazole-4-carboxylate	AGTR1 - angiotensin II receptor type 1 (human)	/gene/185		P30556	9606
99558312	Active	37999	103269523	44311618	185		Confirmatory	20220830	0	0	P30556	IC50	#ERROR!	0.0006	ChEMBL	Binding affinity for Angiotensin II receptor, type 1	3-methylbutyl N-[2-[4-[[5-[[2-(benzenesulfinyl)phenyl]methylcarbamoyl]-4-ethyl-2-propylimidazol-1-yl]methyl]-3-fluorophenyl]phenyl]sulfonylcarbamate	AGTR1 - angiotensin II receptor type 1 (human)	/gene/185		P30556	9606
99558313	Active	37999	103269524	44311619	185		Confirmatory	20220830	0	0	P30556	IC50	#ERROR!	0.0004	ChEMBL	Binding affinity for Angiotensin II receptor, type 1	3-methylbutyl N-[2-[4-[[4-ethyl-5-[(2-phenylsulfanylphenyl)methylcarbamoyl]-2-propylimidazol-1-yl]methyl]-3-fluorophenyl]phenyl]sulfonylcarbamate	AGTR1 - angiotensin II receptor type 1 (human)	/gene/185		P30556	9606
99558314	Active	37999	103269555	9918412	185		Confirmatory	20220830	0	0	P30556	IC50	#ERROR!	0.0002	ChEMBL	Binding affinity for Angiotensin II receptor, type 1	(2-Benzoylphenyl)methyl 3-[[4-[2-(butoxycarbonylsulfamoyl)phenyl]-2-fluorophenyl]methyl]-5-ethyl-2-propylimidazole-4-carboxylate	AGTR1 - angiotensin II receptor type 1 (human)	/gene/185		P30556	9606
99558315	Active	37999	103269556	9940350	185		Confirmatory	20220830	0	0	P30556	IC50	#ERROR!	0.0005	ChEMBL	Binding affinity for Angiotensin II receptor, type 1	5-Ethyl-3-(3-fluoro-2''-isopentyloxycarbaronylsulfamoyl-biphenyl-4-ylmethyl)-2-propyl3H-imidazole-4-carboxylicacid2-benzoyl-benzyl ester(EXP597)	AGTR1 - angiotensin II receptor type 1 (human)	/gene/185		P30556	9606
99558316	Active	37999	103269102	44311455	185		Confirmatory	20220830	0	0	P30556	IC50	#ERROR!	0.0001	ChEMBL	Binding affinity for Angiotensin II receptor, type 1	2-(N-benzoylanilino)ethyl 5-ethyl-3-[[2-fluoro-4-[2-(3-methylbutoxycarbonylsulfamoyl)phenyl]phenyl]methyl]-2-propylimidazole-4-carboxylate	AGTR1 - angiotensin II receptor type 1 (human)	/gene/185		P30556	9606
99558317	Active	37999	103269709	44311683	185		Confirmatory	20220830	0	0	P30556	IC50	#ERROR!	0.0004	ChEMBL	Binding affinity for Angiotensin II receptor, type 1	[2-(Benzenesulfonyl)phenyl]methyl 5-ethyl-3-[[2-fluoro-4-[2-(3-methylbutoxycarbonylsulfamoyl)phenyl]phenyl]methyl]-2-propylimidazole-4-carboxylate	AGTR1 - angiotensin II receptor type 1 (human)	/gene/185		P30556	9606
99558318	Active	37999	103269904	44311754	185		Confirmatory	20220830	0	0	P30556	IC50	#ERROR!	0.001	ChEMBL	Binding affinity for Angiotensin II receptor, type 1	(2-Phenylsulfanylphenyl)methyl 5-ethyl-3-[[2-fluoro-4-[2-(3-methylbutoxycarbonylsulfamoyl)phenyl]phenyl]methyl]-2-propylimidazole-4-carboxylate	AGTR1 - angiotensin II receptor type 1 (human)	/gene/185		P30556	9606
99558319	Active	37999	103269018	44311414	185		Confirmatory	20220830	0	0	P30556	IC50	#ERROR!	0.0001	ChEMBL	Binding affinity for Angiotensin II receptor, type 1	Phenacyl 5-ethyl-3-[[2-fluoro-4-[2-(3-methylbutoxycarbonylsulfamoyl)phenyl]phenyl]methyl]-2-propylimidazole-4-carboxylate	AGTR1 - angiotensin II receptor type 1 (human)	/gene/185		P30556	9606
99558320	Active	37999	103269052	44311428	185		Confirmatory	20220830	0	0	P30556	IC50	#ERROR!	0.01	ChEMBL	Binding affinity for Angiotensin II receptor, type 1	[4-[benzyl(butyl)amino]-4-oxobutyl] 5-ethyl-2-propyl-3-[[4-[2-(2H-tetrazol-5-yl)phenyl]phenyl]methyl]imidazole-4-carboxylate	AGTR1 - angiotensin II receptor type 1 (human)	/gene/185		P30556	9606
99558321	Active	37999	103269100	44311453	185		Confirmatory	20220830	0	0	P30556	IC50	#ERROR!	0.0004	ChEMBL	Binding affinity for Angiotensin II receptor, type 1	butyl N-[2-[4-[[4-ethyl-5-(3-phenoxypropylcarbamoyl)-2-propylimidazol-1-yl]methyl]-3-fluorophenyl]phenyl]sulfonylcarbamate	AGTR1 - angiotensin II receptor type 1 (human)	/gene/185		P30556	9606
99558322	Active	37999	103269302	44311537	185		Confirmatory	20220830	0	0	P30556	IC50	#ERROR!	0.0003	ChEMBL	Binding affinity for Angiotensin II receptor, type 1	(2-Pyridin-2-ylphenyl)methyl 5-ethyl-3-[[2-fluoro-4-[2-(3-methylbutoxycarbonylsulfamoyl)phenyl]phenyl]methyl]-2-propylimidazole-4-carboxylate	AGTR1 - angiotensin II receptor type 1 (human)	/gene/185		P30556	9606
99558323	Active	37999	103269411	44311580	185		Confirmatory	20220830	0	0	P30556	IC50	#ERROR!	0.0001	ChEMBL	Binding affinity for Angiotensin II receptor, type 1	(3-Anilino-3-oxopropyl) 5-ethyl-3-[[2-fluoro-4-[2-(3-methylbutoxycarbonylsulfamoyl)phenyl]phenyl]methyl]-2-propylimidazole-4-carboxylate	AGTR1 - angiotensin II receptor type 1 (human)	/gene/185		P30556	9606
99558324	Active	37999	103268481	44311185	185		Confirmatory	20220830	0	0	P30556	IC50	#ERROR!	0.0003	ChEMBL	Binding affinity for Angiotensin II receptor, type 1	[2-(2,2-Dimethylpropanoyl)phenyl]methyl 5-ethyl-3-[[2-fluoro-4-[2-(3-methylbutoxycarbonylsulfamoyl)phenyl]phenyl]methyl]-2-propylimidazole-4-carboxylate	AGTR1 - angiotensin II receptor type 1 (human)	/gene/185		P30556	9606
99558325	Active	37999	103269017	44311413	185		Confirmatory	20220830	0	0	P30556	IC50	#ERROR!	0.0002	ChEMBL	Binding affinity for Angiotensin II receptor, type 1	3-Phenylsulfanylpropyl 5-ethyl-3-[[2-fluoro-4-[2-(3-methylbutoxycarbonylsulfamoyl)phenyl]phenyl]methyl]-2-propylimidazole-4-carboxylate	AGTR1 - angiotensin II receptor type 1 (human)	/gene/185		P30556	9606
99558326	Active	37999	103269103	44311456	185		Confirmatory	20220830	0	0	P30556	IC50	#ERROR!	0.0002	ChEMBL	Binding affinity for Angiotensin II receptor, type 1	2-[N-(3-methylbutoxycarbonyl)anilino]ethyl 5-ethyl-3-[[2-fluoro-4-[2-(3-methylbutoxycarbonylsulfamoyl)phenyl]phenyl]methyl]-2-propylimidazole-4-carboxylate	AGTR1 - angiotensin II receptor type 1 (human)	/gene/185		P30556	9606
99558327	Active	37999	103269342	44311558	185		Confirmatory	20220830	0	0	P30556	IC50	#ERROR!	0.0006	ChEMBL	Binding affinity for Angiotensin II receptor, type 1	(2-Thiophen-3-ylphenyl)methyl 5-ethyl-3-[[2-fluoro-4-[2-(3-methylbutoxycarbonylsulfamoyl)phenyl]phenyl]methyl]-2-propylimidazole-4-carboxylate	AGTR1 - angiotensin II receptor type 1 (human)	/gene/185		P30556	9606
99558328	Active	37999	103269412	44311581	185		Confirmatory	20220830	0	0	P30556	IC50	#ERROR!	0.0002	ChEMBL	Binding affinity for Angiotensin II receptor, type 1	(4-Anilino-4-oxobutyl) 5-ethyl-3-[[2-fluoro-4-[2-(3-methylbutoxycarbonylsulfamoyl)phenyl]phenyl]methyl]-2-propylimidazole-4-carboxylate	AGTR1 - angiotensin II receptor type 1 (human)	/gene/185		P30556	9606
99558329	Active	37999	103269553	44311638	185		Confirmatory	20220830	0	0	P30556	IC50	#ERROR!	0.03	ChEMBL	Binding affinity for Angiotensin II receptor, type 1	[4-(dibutylamino)-4-oxobutyl] 5-ethyl-2-propyl-3-[[4-[2-(2H-tetrazol-5-yl)phenyl]phenyl]methyl]imidazole-4-carboxylate	AGTR1 - angiotensin II receptor type 1 (human)	/gene/185		P30556	9606
99558330	Active	37999	103268295	44311071	185		Confirmatory	20220830	0	0	P30556	IC50	#ERROR!	0.001	ChEMBL	Binding affinity for Angiotensin II receptor, type 1	(2-Methoxyphenyl)methyl 5-ethyl-3-[[2-fluoro-4-[2-(heptoxycarbonylsulfamoyl)phenyl]phenyl]methyl]-2-propylimidazole-4-carboxylate	AGTR1 - angiotensin II receptor type 1 (human)	/gene/185		P30556	9606
99558331	Active	37999	103268480	44311184	185		Confirmatory	20220830	0	0	P30556	IC50	#ERROR!	0.0006	ChEMBL	Binding affinity for Angiotensin II receptor, type 1	(2-Phenoxyphenyl)methyl 3-[[4-[2-(butoxycarbonylsulfamoyl)phenyl]-2-fluorophenyl]methyl]-5-ethyl-2-propylimidazole-4-carboxylate	AGTR1 - angiotensin II receptor type 1 (human)	/gene/185		P30556	9606
99558598	Active	37999	103269312	44311543	185		Confirmatory	20220830	0	0	P30556	IC50	#ERROR!	0.01	ChEMBL	Binding affinity for Angiotensin II receptor, type 1	[4-[benzyl(butyl)amino]-4-oxobut-2-ynyl] 5-ethyl-2-propyl-3-[[4-[2-(2H-tetrazol-5-yl)phenyl]phenyl]methyl]imidazole-4-carboxylate	AGTR1 - angiotensin II receptor type 1 (human)	/gene/185		P30556	9606
99558599	Active	37999	103269379	44311571	185		Confirmatory	20220830	0	0	P30556	IC50	#ERROR!	0.009	ChEMBL	Binding affinity for Angiotensin II receptor, type 1	(3-benzoylphenyl)methyl 5-ethyl-2-propyl-3-[[4-[2-(2H-tetrazol-5-yl)phenyl]phenyl]methyl]imidazole-4-carboxylate	AGTR1 - angiotensin II receptor type 1 (human)	/gene/185		P30556	9606
99558600	Active	37999	103268479	44311183	185		Confirmatory	20220830	0	0	P30556	IC50	#ERROR!	0.0008	ChEMBL	Binding affinity for Angiotensin II receptor, type 1	(2-Thiophen-2-ylphenyl)methyl 5-ethyl-3-[[2-fluoro-4-[2-(3-methylbutoxycarbonylsulfamoyl)phenyl]phenyl]methyl]-2-propylimidazole-4-carboxylate	AGTR1 - angiotensin II receptor type 1 (human)	/gene/185		P30556	9606
99558601	Active	37999	103269415	44311584	185		Confirmatory	20220830	0	0	P30556	IC50	#ERROR!	0.008	ChEMBL	Binding affinity for Angiotensin II receptor, type 1	[4-[benzyl(butyl)carbamoyl]phenyl]methyl 5-ethyl-2-propyl-3-[[4-[2-(2H-tetrazol-5-yl)phenyl]phenyl]methyl]imidazole-4-carboxylate	AGTR1 - angiotensin II receptor type 1 (human)	/gene/185		P30556	9606
99558659	Active	39180	103222541	44289395	185		Confirmatory	20220830	0	0	P30556	Kd	#ERROR!	0.0005012	ChEMBL	Evaluated in vitro for antagonism of AII induced contraction of isolated rabbit aorta	(2E)-2-[2-butyl-3-[[4-[2-(2H-tetrazol-5-yl)pyrrol-1-yl]phenyl]methyl]-5,6,7,8-tetrahydrocyclohepta[d]imidazol-4-ylidene]acetic acid	AGTR1 - angiotensin II receptor type 1 (human)	/gene/185		P30556	9606			947	Aorta
99558668	Active	39662	103266378	9851889	185		Confirmatory	20220830	0	0	P30556	IC50	#ERROR!	0.007	ChEMBL	In vivo inhibitory concentration against Angiotensin II receptor, type 1 of rat adrenal membrane	N-[4-oxo-2-propyl-3-[[4-[2-(2H-tetrazol-5-yl)phenyl]phenyl]methyl]quinazolin-6-yl]-N-pentylbenzamide	AGTR1 - angiotensin II receptor type 1 (human)	/gene/185		P30556	9606
99558669	Active	39662	103276718	9895984	185		Confirmatory	20220830	0	0	P30556	IC50	#ERROR!	0.004	ChEMBL	In vivo inhibitory concentration against Angiotensin II receptor, type 1 of rat adrenal membrane	butyl N-[2-[4-[[2-butyl-6-[[methyl(propan-2-yl)carbamoyl]amino]-4-oxoquinazolin-3-yl]methyl]phenyl]phenyl]sulfonylcarbamate	AGTR1 - angiotensin II receptor type 1 (human)	/gene/185		P30556	9606
99558826	Active	38123	103269625	9915892	185		Confirmatory	20220830	0	0	P30556	IC50	#ERROR!	0.0042	ChEMBL	In vitro binding affinity of compound against Angiotensin II receptor, type 1	2-Propyl-5-(4-pyridin-2-yl-piperazin-1-ylmethyl)-3-[2''-(1H-tetrazol-5-yl)-biphenyl-4-ylmethyl]-3H-imidazole-4-carboxylic acid	AGTR1 - angiotensin II receptor type 1 (human)	/gene/185		P30556	9606
99558827	Active	38123	103269707	44311681	185		Confirmatory	20220830	0	0	P30556	IC50	#ERROR!	0.002	ChEMBL	In vitro binding affinity of compound against Angiotensin II receptor, type 1	5-[[4-(2-methoxyphenyl)piperazin-1-yl]methyl]-2-propyl-3-[[4-[2-(2H-tetrazol-5-yl)phenyl]phenyl]methyl]imidazole-4-carboxylic acid	AGTR1 - angiotensin II receptor type 1 (human)	/gene/185		P30556	9606
99558828	Active	38123	103269094	44311449	185		Confirmatory	20220830	0	0	P30556	IC50	#ERROR!	0.01	ChEMBL	In vitro binding affinity of compound against Angiotensin II receptor, type 1	[2-propyl-5-[(4-pyridin-2-ylpiperazin-1-yl)methyl]-3-[[4-[2-(2H-tetrazol-5-yl)phenyl]phenyl]methyl]imidazol-4-yl]methanol	AGTR1 - angiotensin II receptor type 1 (human)	/gene/185		P30556	9606
99558829	Active	38123	103269096	44311451	185		Confirmatory	20220830	0	0	P30556	IC50	#ERROR!	0.002	ChEMBL	In vitro binding affinity of compound against Angiotensin II receptor, type 1	5-[[(2R)-2-methyl-4-phenylpiperazin-1-yl]methyl]-2-propyl-3-[[4-[2-(2H-tetrazol-5-yl)phenyl]phenyl]methyl]imidazole-4-carboxylic acid	AGTR1 - angiotensin II receptor type 1 (human)	/gene/185		P30556	9606
99558830	Active	38123	103269197	15222070	185		Confirmatory	20220830	0	0	P30556	IC50	#ERROR!	0.002	ChEMBL	In vitro binding affinity of compound against Angiotensin II receptor, type 1	2-propyl-5-(4-pyridin-2-ylpiperazine-1-carbonyl)-3-[[4-[2-(2H-tetrazol-5-yl)phenyl]phenyl]methyl]imidazole-4-carboxylic acid	AGTR1 - angiotensin II receptor type 1 (human)	/gene/185		P30556	9606
99558831	Active	38123	103269632	15222101	185		Confirmatory	20220830	0	0	P30556	IC50	#ERROR!	0.01	ChEMBL	In vitro binding affinity of compound against Angiotensin II receptor, type 1	3-[[4-[2-(Cyclopropanecarbonylsulfamoyl)phenyl]phenyl]methyl]-2-propyl-5-[(4-pyridin-2-ylpiperazin-1-yl)methyl]imidazole-4-carboxylic acid	AGTR1 - angiotensin II receptor type 1 (human)	/gene/185		P30556	9606
99558832	Active	38123	103265378	11751549	185		Confirmatory	20220830	0	0	P30556	IC50	#ERROR!	0.0055	ChEMBL	In vitro binding affinity of compound against Angiotensin II receptor, type 1	Losartan Potassium	AGTR1 - angiotensin II receptor type 1 (human)	/gene/185		P30556	9606
99558833	Active	38123	103269139	44311472	185		Confirmatory	20220830	0	0	P30556	IC50	#ERROR!	0.1	ChEMBL	In vitro binding affinity of compound against Angiotensin II receptor, type 1	5-[[carboxymethyl-(2,2-diphenylacetyl)amino]methyl]-2-propyl-3-[[4-[2-(2H-tetrazol-5-yl)phenyl]phenyl]methyl]imidazole-4-carboxylic acid	AGTR1 - angiotensin II receptor type 1 (human)	/gene/185		P30556	9606
99558834	Active	38123	103269488	44311607	185		Confirmatory	20220830	0	0	P30556	IC50	#ERROR!	0.006	ChEMBL	In vitro binding affinity of compound against Angiotensin II receptor, type 1	5-[[(2-methylpropan-2-yl)oxycarbonylamino]methyl]-2-propyl-3-[[4-[2-(2H-tetrazol-5-yl)phenyl]phenyl]methyl]imidazole-4-carboxylic acid	AGTR1 - angiotensin II receptor type 1 (human)	/gene/185		P30556	9606
99558835	Active	38123	103269550	44311636	185		Confirmatory	20220830	0	0	P30556	IC50	#ERROR!	0.02	ChEMBL	In vitro binding affinity of compound against Angiotensin II receptor, type 1	2-ethyl-5-[(4-pyridin-2-ylpiperazin-1-yl)methyl]-3-[[4-[2-(2H-tetrazol-5-yl)phenyl]phenyl]methyl]imidazole-4-carboxylic acid	AGTR1 - angiotensin II receptor type 1 (human)	/gene/185		P30556	9606
99558836	Active	38123	103269671	44311663	185		Confirmatory	20220830	0	0	P30556	IC50	#ERROR!	0.002	ChEMBL	In vitro binding affinity of compound against Angiotensin II receptor, type 1	5-[(4-phenylpiperidin-1-yl)methyl]-2-propyl-3-[[4-[2-(2H-tetrazol-5-yl)phenyl]phenyl]methyl]imidazole-4-carboxylic acid	AGTR1 - angiotensin II receptor type 1 (human)	/gene/185		P30556	9606
99558837	Active	38123	103268839	44311342	185		Confirmatory	20220830	0	0	P30556	IC50	#ERROR!	0.01	ChEMBL	In vitro binding affinity of compound against Angiotensin II receptor, type 1	5-[[(2,2-diphenylacetyl)amino]methyl]-2-propyl-3-[[4-[2-(2H-tetrazol-5-yl)phenyl]phenyl]methyl]imidazole-4-carboxylic acid	AGTR1 - angiotensin II receptor type 1 (human)	/gene/185		P30556	9606
99558838	Active	38123	103269624	44311648	185		Confirmatory	20220830	0	0	P30556	IC50	#ERROR!	0.002	ChEMBL	In vitro binding affinity of compound against Angiotensin II receptor, type 1	2-butyl-5-[(4-pyridin-2-ylpiperazin-1-yl)methyl]-3-[[4-[2-(2H-tetrazol-5-yl)phenyl]phenyl]methyl]imidazole-4-carboxylic acid	AGTR1 - angiotensin II receptor type 1 (human)	/gene/185		P30556	9606
99558839	Active	38123	103269672	15222094	185		Confirmatory	20220830	0	0	P30556	IC50	#ERROR!	0.002	ChEMBL	In vitro binding affinity of compound against Angiotensin II receptor, type 1	5-[[4-(2-chlorophenyl)piperazin-1-yl]methyl]-2-propyl-3-[[4-[2-(2H-tetrazol-5-yl)phenyl]phenyl]methyl]imidazole-4-carboxylic acid	AGTR1 - angiotensin II receptor type 1 (human)	/gene/185		P30556	9606
99558840	Active	38123	103269673	44311664	185		Confirmatory	20220830	0	0	P30556	IC50	#ERROR!	0.01	ChEMBL	In vitro binding affinity of compound against Angiotensin II receptor, type 1	5-[[4-(2,2-diphenylacetyl)piperazin-1-yl]methyl]-2-propyl-3-[[4-[2-(2H-tetrazol-5-yl)phenyl]phenyl]methyl]imidazole-4-carboxylic acid	AGTR1 - angiotensin II receptor type 1 (human)	/gene/185		P30556	9606
99558841	Active	38123	103269373	44311568	185		Confirmatory	20220830	0	0	P30556	IC50	#ERROR!	0.02	ChEMBL	In vitro binding affinity of compound against Angiotensin II receptor, type 1	5-[[benzyl(2-methylpropoxycarbonyl)amino]methyl]-2-propyl-3-[[4-[2-(2H-tetrazol-5-yl)phenyl]phenyl]methyl]imidazole-4-carboxylic acid	AGTR1 - angiotensin II receptor type 1 (human)	/gene/185		P30556	9606
99558926	Active	38127	103308222	9869504	185		Confirmatory	20220830	0	0	P30556	IC50	#ERROR!	0.031	ChEMBL	Tested for Angiotensin II receptor, type 1 affinity in the presence of 0.25% BSA	2-Thiophenepropanoic acid, alpha-((2-butyl-1-((4-carboxy-1-naphthalenyl)methyl)-1H-imidazol-5-yl)methylene)-, (E)-	AGTR1 - angiotensin II receptor type 1 (human)	/gene/185		P30556	9606
[truncated: 6,080 more rows]

## Sheet: Protocol 6 Gold (Norway rat)
baid	activity	aid	sid	cid	geneid	pmid	aidtype	aidmdate	hasdrc	rnai	protacxn	acname	acqualifier	acvalue	aidsrcname	aidname	cmpdname	targetname	targeturl	ecs	repacxn	taxid	cellids	targettaxid	anatomyid	anatomy
[truncated: 3,691 more rows]

## Sheet: Protocol 7 Gold
cid	cmpdname	cmpdsynonym	mw	mf	polararea	complexity	xlogp	heavycnt	hbonddonor	hbondacc	rotbonds	inchi	isosmiles	canonicalsmiles	inchikey	iupacname	exactmass	monoisotopicmass	charge	covalentunitcnt	isotopeatomcnt	totalatomstereocnt	definedatomstereocnt	undefinedatomstereocnt	totalbondstereocnt	definedbondstereocnt	undefinedbondstereocnt	pclidcnt	gpidcnt	gpfamilycnt	neighbortype	meshheadings	annothits	annothitcnt	aids	cidcdate	sidsrcname	depcatg	annotation
[truncated: 68 more rows]

[truncated: 2 more sheets: Protocol 8 Gold (same isotope), Protocol 8 Gold (same stereo)]
